# Supplementary material for: Decomposition of Gene Expression State Space Trajectories
Source: PLoS Comput Biol. 2009 Dec 24;5(12):e1000626. doi: 10.1371/journal.pcbi.1000626 (PMC2791157; doi:10.1371/journal.pcbi.1000626)
Supplement: Dataset S1 — This file contains the gene expression data for the 3841 genes that were retained after filters were applied to remove genes that were associated with low expression or did not show significant expression changes across the time points measured. The expression measures in the data set provided by Huang et al. [3] are represented as normalized log2 expression ratio values where each gene's ratio is formed by comparing its expression measure in the stimulated time-course to its corresponding expression in a non-stimulated control sample of HL-60 cells. (1.35 MB XLS) [file pcbi.1000626.s001.xls]

## Sheet: Sheet1
Gene_Description	Affymetrix_Code	A2h_Signal_Log_Ratio	A4h_Signal_Log_Ratio	A8h_Signal_Log_Ratio	A12h_Signal_Log_Ratio	A18h_Signal_Log_Ratio	A1d_Signal_Log_Ratio	A2d_Signal_Log_Ratio	A3d_Signal_Log_Ratio	A4d_Signal_Log_Ratio	A5d_Signal_Log_Ratio	A6d_Signal_Log_Ratio	A7d_Signal_Log_Ratio	D2h_Signal_Log_Ratio	D4h_Signal_Log_Ratio	D8h_Signal_Log_Ratio	D12h_Signal_Log_Ratio	D18h_Signal_Log_Ratio	D1d_Signal_Log_Ratio	D2d_Signal_Log_Ratio	D3d_Signal_Log_Ratio	D4d_Signal_Log_Ratio	D5d_Signal_Log_Ratio	D6d_Signal_Log_Ratio	D7d_Signal_Log_Ratio
Cluster Incl. L12691:Human neutrophil peptide-3 gene, complete cds /cds=(50,334) /gb=L12691 /gi=292364 /ug=Hs.178741 /len=452	31506_s_at	0.1	-0.2	0	0	0.2	0.3	0.3	0.1	-0.4	0.3	-0.2	0.3	0.4	0	0.1	-0.2	-1	-3.8	-5.8	-4.7	-5.2	-4.9	-5.2	-5.1
Cluster Incl. X55668:Human mRNA for proteinase 3 /cds=(0,764) /gb=X55668 /gi=35687 /ug=Hs.928 /len=965	37066_at	0.3	0.3	0.4	0.2	0.2	0.1	0.3	-1	-1.8	-2.8	-3.4	-4.7	0.5	0.4	-0.6	-2.1	-4.2	-7.3	-4.9	-4	-4.9	-4.2	-4.5	-4.2
Cluster Incl. L21715:Homo sapiens troponin I fast-twitch isoform mRNA, complete cds /cds=(26,574) /gb=L21715 /gi=452077 /ug=Hs.83760 /len=701	38457_at	1	0.7	1.6	2	2	1.9	2.6	3.3	3.8	4	3.5	4.4	0	0.3	0.3	-0.6	-0.9	0.1	-0.3	0.1	1.4	1.5	1.6	1.4
Cluster Incl. U28694:Human eosinophil CC chemokine receptor 3 mRNA, complete cds /cds=(31,1098) /gb=U28694 /gi=1199579 /ug=Hs.158324 /len=1201	33098_at	-0.2	1.2	0.7	-0.3	1.4	1	1.7	2.2	2.8	3.3	3.8	4.2	0.2	0.1	-0.5	0.6	0.9	0.6	0	0.3	1.3	0.8	1.4	0.9
Cluster Incl. Z19554:H.sapiens vimentin gene /cds=(122,1522) /gb=Z19554 /gi=37851 /ug=Hs.2064 /len=1851	34091_s_at	-0.6	-0.9	-1.2	-1.5	-1.7	-1.9	-3.6	-2.4	-3.6	-3.6	-4.1	-3.3	-0.3	-0.5	-0.4	0.5	1.5	2.1	1.9	2	1.7	1.7	1.7	1.4
Cluster Incl. M68891:Human GATA-binding protein (GATA2) mRNA, complete cds /cds=(280,1722) /gb=M68891 /gi=182995 /ug=Hs.760 /len=2729	37194_at	-1.4	-1	-1.6	-1.8	-2.1	-2.1	-1.7	-3.1	-4.4	-4.1	-3.3	-4	-3	-2.4	-2.7	-2.4	-2.1	-1.8	-2.1	-2.5	-2.9	-3.4	-4.1	-3.5
Cluster Incl. AF005664:Homo sapiens properdin (PFC) gene, complete cds /cds=(242,724) /gb=AF005664 /gi=2257936 /ug=Hs.53155 /len=1701	39997_at	0.1	-0.1	0.7	1	1.5	1.3	2.1	2.3	3.3	3.6	3.4	4	-0.2	0.2	-0.3	-0.6	0	0.8	1.7	1.9	2.6	2.6	2.3	2.3
Cluster Incl. M34379:Human elastase/medullasin mRNA, complete cds /cds=(38,841) /gb=M34379 /gi=187116 /ug=Hs.99863 /len=920	37096_at	0.4	0.2	0.5	0.3	0.3	-0.3	-0.6	-1.4	-2.2	-2.8	-3	-4	0.3	0.3	0.2	-0.7	-2.6	-3.9	-1.8	-0.4	-1.1	0.2	0.5	0.7
Cluster Incl. AA255502:zr85b06.r1 Homo sapiens cDNA, 5 end /clone=IMAGE-682451 /clone_end=5 /gb=AA255502 /gi=1892406 /ug=Hs.46423 /len=348	39969_at	-0.9	-1.1	-0.3	-1.4	-3.2	0.2	-0.8	0.4	-0.2	-4	-0.7	-4	-0.6	-1.8	-0.8	-1.1	0.3	-0.3	-2.9	-0.3	-2.1	-1.2	-2.3	-1.6
Cluster Incl. M55531:Human glucose transport-like 5 (GLUT5) mRNA, complete cds /cds=(75,1580) /gb=M55531 /gi=183297 /ug=Hs.33084 /len=2218	34362_at	0.7	0.9	1.7	2	2.3	2.6	2.9	3.2	3.9	3.6	3.4	3.7	-0.2	-0.9	-2.1	-1.3	-1.6	-0.8	-1.3	-0.4	-0.8	-1	-1.7	-1.9
Cluster Incl. Z78308:HSZ78308 Homo sapiens cDNA /clone=1.47-(CEPH) /gb=Z78308 /gi=1495081 /ug=Hs.119325 /len=762	37506_at	-1.1	-1.1	-1.4	-2.4	-2.7	-0.4	-1.5	0	-0.5	-3.9	-0.6	-5.9	-1.1	-2	-1.7	-2.4	-0.7	-1.7	-3.5	-0.6	-2.6	-1.4	-1.7	-2.2
Cluster Incl. AL050159:Homo sapiens mRNA; cDNA DKFZp586A0522 (from clone DKFZp586A0522) /cds=(0,732) /gb=AL050159 /gi=4884371 /ug=Hs.108740 /len=1846	38717_at	-0.9	-0.3	0.7	1	1.5	1.5	1.8	2.2	2.5	2.9	3.5	3.8	-0.5	-0.2	1.1	2.2	3	3.1	2.5	1.6	1.9	1.3	1.5	1.4
Cluster Incl. V00568:Human mRNA encoding the c-myc oncogene /cds=(558,1877) /gb=V00568 /gi=34815 /ug=Hs.79070 /len=2121	37724_at	-0.5	-0.4	-0.4	-0.4	-0.4	-0.6	-1.8	-1.8	-2.4	-1.9	-2.6	-2.2	-3.7	-3.8	-3.2	-3	-3.3	-2.3	-2.6	-2.3	-2.6	-2	-1.6	-1.9
Cluster Incl. J03925:Human Mac-1 gene encoding complement receptor type 3, CD11b, complete cds /cds=(72,3533) /gb=J03925 /gi=187284 /ug=Hs.172631 /len=4699	38533_s_at	-0.1	0.6	0.9	0	0.9	1.3	2.2	2.4	2.6	2.7	3	3.7	0	0.3	-0.4	0.8	1.8	2.8	2.7	3.2	3.2	3.5	3.3	3.2
D89077 /FEATURE= /DEFINITION=D89077 Homo sapiens mRNA for Src-like adapter protein, complete cds	1427_g_at	1.4	1.5	2.1	2.3	2.3	2.6	2.5	2.7	3.2	3.1	2.8	3.7	-0.7	-0.4	0.2	1	1.5	1.6	1.6	1.6	2.2	1.4	1.7	1.5
Cluster Incl. AL021786:Human DNA sequence from PAC 696H22 on chromosome Xq21.1-21.2. Contains a mouse E25 like gene, a Kinesin like pseudogene and ESTs /cds=(0,680) /gb=AL021786 /gi=2853186 /ug=Hs.17109 /len=1389	40775_at	-0.7	-0.3	0	0.2	-0.2	-0.9	-1.7	-2.2	-2.3	-2.2	-2.7	-2.8	-0.2	-0.1	-0.1	-0.4	-0.8	-2.1	-2.2	-2.5	-2.6	-3	-3.7	-3.4
Cluster Incl. U81554:Homo sapiens CaM kinase II isoform mRNA, complete cds /cds=(212,931) /gb=U81554 /gi=2275253 /ug=Hs.231812 /len=972	31670_s_at	-1	-1.1	-0.9	-1.7	-2.4	-0.6	-1.5	-0.6	-0.8	-3.1	-1	-3.6	-0.3	-1.4	-1.5	-1.7	-1.1	-2	-3.1	-1.3	-2.7	-2	-2.3	-2.8
V00568 /FEATURE=cds /DEFINITION=HSMYC1 Human mRNA encoding the c-myc oncogene	1973_s_at	-0.4	-0.3	-0.7	-0.5	-0.5	-0.6	-1.7	-1.7	-2.4	-2.1	-2.4	-2.4	-3.6	-3.6	-2.9	-2.8	-3.1	-2	-2.5	-2.6	-2.7	-1.9	-1.5	-1.8
Cluster Incl. D25217:Human mRNA for KIAA0027 gene, partial cds /cds=(0,1317) /gb=D25217 /gi=434776 /ug=Hs.74518 /len=3435	36897_at	-0.3	-0.4	-0.5	-0.5	-0.9	-1	-1.4	-2.6	-2.7	-3.1	-3.6	-3.4	0	-0.1	-0.8	-2	-3.1	-3.3	-2.9	-2.4	-3.1	-2.6	-3	-2.8
Cluster Incl. AF052169:Homo sapiens clone 24775 mRNA sequence /cds=UNKNOWN /gb=AF052169 /gi=3360480 /ug=Hs.109438 /len=1385	38972_at	-0.1	-0.4	0.3	0.3	0.7	0.8	0.8	1.9	2.8	2.8	3.1	3.5	-0.4	-0.6	-0.5	-0.3	0.8	0.5	1.3	1.5	2.7	2.3	2.4	2
Cluster Incl. M29877:Human alpha-L-fucosidase, complete cds /cds=UNKNOWN /gb=M29877 /gi=178408 /ug=Hs.576 /len=2035	41814_at	0.3	0.2	0.4	0.4	0.2	0	0.6	1.1	1.7	2.1	2.6	3.4	-0.2	0.2	0.3	0.8	0.7	0.6	0.9	1.3	1.3	1.5	1.4	1.4
Cluster Incl. L18960:Human protein synthesis factor (eIF-4C) mRNA, complete cds /cds=(207,641) /gb=L18960 /gi=306724 /ug=Hs.227795 /len=1202	34278_at	-0.5	-0.4	-0.6	-1.3	-1.7	-0.7	-1.7	-0.4	-0.9	-3.3	-0.9	-3.4	-0.4	-1	-1.2	-1.2	-0.6	-1.7	-2.1	-0.7	-1.8	-1.1	-1.7	-2.1
Cluster Incl. X06882:Human gene for CD14 differentiation antigen /cds=(105,1232) /gb=X06882 /gi=29736 /ug=Hs.75627 /len=1356	36661_s_at	-0.5	-1.7	-0.5	-0.8	-0.2	-1	-1.4	-0.8	-1.4	-1.2	-0.3	-1.1	-0.7	-3.9	-3.7	-1.9	-1.1	-0.2	1.2	1.6	2.9	2.7	3.3	2.9
Cluster Incl. L13463:Human helix-loop-helix basic phosphoprotein (G0S8) mRNA, complete cds /cds=(32,667) /gb=L13463 /gi=292054 /ug=Hs.78944 /len=1345	37701_at	0.3	0.2	0.5	0.7	0.4	0.6	0.3	1.4	1.3	1.8	2	2.5	0.2	0.6	0.6	0.4	0.6	0.7	1.3	1.8	2.8	2.8	3.3	2.8
Cluster Incl. X78992:H.sapiens ERF-2 mRNA /cds=(66,1544) /gb=X78992 /gi=509777 /ug=Hs.78909 /len=1629	32588_s_at	0.2	-0.2	-0.3	-0.6	-2.1	0.8	1.1	1.3	1	-2.2	0.9	-3.3	-2.4	-2.3	-2	-2	-0.9	-0.4	-1.7	0.5	-0.9	0.2	-0.2	-0.2
Cluster Incl. M32011:Human neutrophil oxidase factor (p67-phox) mRNA, complete cds /cds=(67,1647) /gb=M32011 /gi=189267 /ug=Hs.949 /len=2206	41038_at	0.1	0.2	0	0.4	0.3	0.8	0.7	1.1	1	1	1.2	2.2	-0.3	0.1	0.2	0.8	1.3	1.5	2	2.5	3.1	3	3.2	2.6
Cluster Incl. AF094521:Homo sapiens MSE55-related protein (UB1) mRNA, complete cds /cds=(0,764) /gb=AF094521 /gi=3834632 /ug=Hs.220056 /len=765	33362_at	0	0.5	0.4	0.3	-0.1	0.6	0.6	0.9	0.5	0.5	1	1.6	-0.4	-0.6	-0.4	0.4	0.9	0.5	2.2	3	2.6	3.2	3	2.7
Cluster Incl. AI535946:vicpro2.D07.r Homo sapiens cDNA, 5 end /clone_end=5 /gb=AI535946 /gi=4450081 /ug=Hs.227751 /len=647	33412_at	-0.4	-1	-0.4	-0.9	-0.6	-1	-2.1	-1.8	-3.2	-3	-4	-2.5	-0.2	0	-0.6	-0.8	-0.4	1.2	1.2	-0.4	-1.4	-1.5	-1.6	-1.6
Cluster Incl. M16591:Human hemopoietic cell protein-tyrosine kinase (HCK) gene, complete cds, clone lambda-a2/1a /cds=(168,1685) /gb=M16591 /gi=183911 /ug=Hs.89555 /len=2015	40742_at	0	-0.2	0.8	0.5	0.9	1.1	1.8	2.3	2.6	2.5	2.5	2.8	-0.3	-0.4	0.4	1.5	1.9	2.5	2.3	2.9	3	2.8	3	3.1
Cluster Incl. W72424:zd66a09.s1 Homo sapiens cDNA, 3 end /clone=IMAGE-345592 /clone_end=3 /gb=W72424 /gi=1382379 /ug=Hs.112405 /len=604	41471_at	0.2	0	0.4	0	0.7	-0.2	-0.5	-0.1	-0.3	0.3	0.3	0.6	0.5	0.3	-0.4	-0.3	-0.1	1.1	2.7	2.5	3.1	2.8	2.8	2.3
Cluster Incl. M92357:Homo sapiens B94 protein mRNA, complete cds /cds=(131,2095) /gb=M92357 /gi=306463 /ug=Hs.101382 /len=4180	38631_at	0.9	1.6	1.5	1.5	1.3	1.4	2.4	2.3	1.9	1.5	1.9	2.5	-0.2	0.1	0	0.7	1.1	1.8	1.8	2.2	2.7	2.5	3.1	3
Cluster Incl. M55067:Human 47-kD autosomal chronic granulomatous disease protein mRNA, complete cds /cds=(22,1194) /gb=M55067 /gi=189050 /ug=Hs.1583 /len=1349	40159_r_at	0.7	0.8	1.3	1.2	1.2	2.1	2.3	2.5	3.1	3.1	2.6	2.6	0	-0.2	-0.2	0	1	1.5	1.8	1.8	2.7	2.4	2.7	2.5
Cluster Incl. X02544:Human mRNA for alpha1-acid glycoprotein (orosomucoid) /cds=(78,683) /gb=X02544 /gi=24444 /ug=Hs.572 /len=803	35315_at	0.3	0.2	1.1	1.3	1.4	1.3	1.7	2.4	1.5	2	2.1	3.1	-0.2	-0.1	-0.5	-0.5	-1	-0.2	0.6	1.6	2.4	2.3	2	2
D89077 /FEATURE= /DEFINITION=D89077 Homo sapiens mRNA for Src-like adapter protein, complete cds	1426_at	1.3	1.7	1.8	1.9	2	2.2	2.1	2.5	3.1	3	2.6	3.1	-0.5	0.1	0.5	1.1	1.4	1.5	1.3	1.7	2	2	1.2	1.3
Cluster Incl. AF038660:Homo sapiens chromosome 1p33-p34 beta-1,4-galactosyltransferase mRNA, complete cds /cds=(49,1170) /gb=AF038660 /gi=3132895 /ug=Hs.206713 /len=1888	34177_at	-0.5	-0.4	-0.2	-0.3	-0.6	-1.1	-1.1	-2	-2.7	-1.8	-2.8	-2.4	-0.3	-0.7	-1.9	-1.9	-2.8	-3.1	-1.9	-2.3	-2.3	-2.4	-2.5	-2.2
M21624 /FEATURE=mRNA /DEFINITION=HUMTCRGC Human T-cell receptor delta chain mRNA (VJC-region), complete cds	1110_at	-0.1	0	-0.2	0.1	0	-0.1	-1.1	-1.5	-2.6	-3.3	-2.8	-2.8	-0.5	-0.8	-2.2	-2.6	-2.6	-3.1	-3.9	-2.4	-2.9	-4	-4.1	-2.7
Cluster Incl. D00723:Homo sapiens mRNA for hydrogen carrier protein, a component of an enzyme complex, glycine synthase (EC 2.1.2.10) /cds=(92,613) /gb=D00723 /gi=219670 /ug=Hs.77631 /len=1153	37357_at	-0.2	-0.2	-0.2	-0.3	-0.4	-0.7	-1.5	-1.7	-1.8	-2	-2.6	-2.4	0	0	-0.8	-1.4	-2	-2.8	-2	-2.3	-3.1	-2.2	-2.3	-2.6
Cluster Incl. X07743:Human mRNA for pleckstrin (P47) /cds=(60,1112) /gb=X07743 /gi=35517 /ug=Hs.77436 /len=2745	37328_at	1.1	0.9	1.2	1.6	1.9	1.8	1.6	2.3	2.6	2.6	2.2	3	-0.2	0.1	0.4	1.2	1.2	1.4	1.5	1.3	1.4	1.5	1.8	1.6
Cluster Incl. L37747:Homo sapiens lamin B1 gene /cds=(340,2100) /gb=L37747 /gi=576839 /ug=Hs.89497 /len=2849	37985_at	-0.4	-0.7	-2.1	-2.3	-2.3	-0.6	-1.8	-0.3	-0.6	-3	-1	-3.6	-1.2	-1.9	-1.1	-1.6	-0.1	1.5	-2.7	-1.6	0.7	-0.7	0.7	1
Cluster Incl. S78771:NAT=CpG island-associated gene [human, mRNA, 1741 nt] /cds=UNKNOWN /gb=S78771 /gi=244232 /ug=Hs.75243 /len=1741	36209_at	-1.4	-0.9	-1	-1.6	-3	-0.3	-0.4	0.2	-0.1	-4.2	-0.3	-4.9	-0.2	-0.6	-0.7	-0.9	-0.4	-0.8	-1.8	0.4	-1.8	-0.6	-0.8	-1
Cluster Incl. AF047438:Homo sapiens GOS28/P28 protein mRNA, complete cds /cds=(11,778) /gb=AF047438 /gi=3335131 /ug=Hs.8868 /len=994	40725_at	-0.5	-0.3	-0.6	-1.5	-2.6	-0.1	-0.3	0.3	0	-2.7	0	-3	-0.5	-0.7	-0.9	-1.2	-0.2	-1.1	-2.3	-0.5	-1.5	-0.5	-1.2	-1.2
Cluster Incl. U30888:Human tRNA-guanine transglycosylase mRNA, complete cds /cds=(91,1575) /gb=U30888 /gi=940181 /ug=Hs.75981 /len=2481	36982_at	-0.5	-0.2	-0.4	-1	-2	-0.6	-0.7	-0.5	-0.7	-2.4	-0.5	-3	-0.2	-0.6	-0.6	-0.6	-0.4	-1.2	-1.7	-1	-1.8	-0.8	-1.5	-1.6
Cluster Incl. U35459:Human bomapin mRNA, complete cds /cds=(0,1193) /gb=U35459 /gi=1065408 /ug=Hs.158339 /len=1194	31409_at	-0.4	-0.3	-1.1	-0.9	-0.5	-1.6	-3	-2.6	-3.6	-3.1	-2.7	-2.8	0.1	-0.6	-1.5	-1.8	-2.7	-2.4	-0.6	-1.5	-1.2	-0.6	-0.9	-1.5
Cluster Incl. AB007940:Homo sapiens mRNA for KIAA0471 protein, complete cds /cds=(412,1524) /gb=AB007940 /gi=3413903 /ug=Hs.107325 /len=6834	34445_at	0.6	0.2	0	0	-0.4	-0.1	0.3	0.7	1.5	1.7	2.5	2.9	-0.3	0.2	-0.4	0	-0.1	-0.1	0.7	0.6	0.5	0.6	0.4	0.5
Cluster Incl. D10925:Human mRNA for HM145 /cds=(22,1089) /gb=D10925 /gi=219862 /ug=Hs.516 /len=2214	39994_at	-0.3	0.2	0.1	0	-0.1	1.4	1.2	2.4	2.8	1.2	2.9	1.9	-2.1	-1.4	-1.1	-0.9	0	-0.2	-0.5	0.5	0	0.1	-0.2	-0.4
M19722 /FEATURE= /DEFINITION=HUMFGR Human fgr proto-oncogene encoded p55-c-fgr protein, complete cds	1780_at	0.9	1.6	1.9	2	2.1	2.1	2.7	2.4	2.9	2.5	2.1	2.4	-0.2	-0.3	-0.3	-0.4	-0.1	0.4	0.7	1.3	2	1.5	1.6	1.4
M63138 /FEATURE=mRNA /DEFINITION=HUMCATD5 Human cathepsin D (catD) gene, exons 7, 8, and 9	239_at	0.3	0.3	0.8	0.9	1.2	1.2	1.7	2.2	2.7	1.8	2.9	2.5	0.1	0	0	-0.4	-0.4	-0.1	0.7	0.9	1.3	1.1	1.5	1.6
Cluster Incl. Y08890:H.sapiens mRNA for Ran_GTP binding protein 5 /cds=(236,3529) /gb=Y08890 /gi=2253155 /ug=Hs.113503 /len=4789	39028_at	-0.4	-0.6	-0.4	-0.1	-0.3	-0.3	-1.2	-1.1	-0.9	-1.3	-1.7	-1.7	-0.4	-0.4	-0.8	-0.9	-1.2	-1.7	-1.9	-1.5	-2.9	-1.9	-2.1	-2
Cluster Incl. M80244:Human E16 mRNA, complete cds /cds=(310,1035) /gb=M80244 /gi=181907 /ug=Hs.184601 /len=3984	32186_at	-0.2	0	-0.6	-0.8	-1.3	-1.2	-1.2	-0.4	-1.6	-2.4	-1.9	-2.9	0	-0.3	-1.5	-2	-2.1	-2	-1.5	-1.7	-1.6	-1.7	-1.7	-1.5
Cluster Incl. AI700633:we38g03.x1 Homo sapiens cDNA, 3 end /clone=IMAGE-2343412 /clone_end=3 /gb=AI700633 /gi=4988533 /ug=Hs.4815 /len=565	34840_at	-1.1	-1.2	-1.5	-1.2	-1.6	-1.8	-2.4	-2.1	-2.6	-2.9	-2.7	-3.6	-1	-1.8	-2.6	-2.6	-2.6	-2.3	-2.1	-2.1	-2.4	-2.4	-2	-2.5
Cluster Incl. AC004381:Homo sapiens Chromosome 16 BAC clone CIT987SK-44M2 /cds=(396,1124) /gb=AC004381 /gi=2982169 /ug=Hs.173992 /len=2112	40617_at	-0.6	-0.5	-0.4	-1.2	-1.6	-0.1	-0.9	0	-0.3	-2.9	-0.2	-3.5	-0.3	-0.6	-0.4	-1	-0.1	-1.5	-2.1	-0.3	-1.4	-0.7	-1.3	-1.1
Cluster Incl. U59877:Human low-Mr GTP-binding protein (RAB31) mRNA, complete cds /cds=(60,644) /gb=U59877 /gi=1388194 /ug=Hs.223025 /len=907	33371_s_at	-0.3	-0.2	0.3	-0.3	-1.3	1.5	1.7	2.5	2.7	-0.2	2.8	-0.5	-0.5	-1.7	-2.7	-2.5	-0.9	-1.1	-1.4	0.9	-0.5	0.5	-0.3	-0.6
Cluster Incl. AA477898:zu34f08.r1 Homo sapiens cDNA, 5 end /clone=IMAGE-739911 /clone_end=5 /gb=AA477898 /gi=2206532 /ug=Hs.239414 /len=449	41300_s_at	0.1	0.5	0.2	0.1	1	0.7	0.4	1.3	1.8	1.7	2.8	2.4	0.8	1	1.3	1.8	1.8	1.4	2.4	1.3	2.7	2.5	2.7	2
J03600 /FEATURE= /DEFINITION=HUMLOX5 Human lipoxygenase mRNA, complete cds	307_at	0.3	0.6	0.2	-0.1	0.1	0.5	1	1.3	1.7	2	2.1	2.8	0.1	-0.5	-0.7	-0.4	0	1.3	1.1	1.4	2.2	1.8	2.3	1.6
Cluster Incl. AA522530:ni38d12.s1 Homo sapiens cDNA, 3 end /clone=IMAGE-979127 /clone_end=3 /gb=AA522530 /gi=2263242 /ug=Hs.111244 /len=891	39827_at	-0.2	0.1	0.4	0.7	0.6	0.2	-0.6	0	-1.8	-2	-1.6	-1.8	-2.8	-2	-0.5	-0.1	0.2	-0.1	-1.3	-1.5	-1.8	-2.1	-2.2	-2.1
U76638 /FEATURE= /DEFINITION=HSU76638 Human BRCA1-associated RING domain protein (BARD1) mRNA, complete cds	1801_at	-0.3	-0.1	-0.4	-0.8	-1.8	0	0.1	0.6	0	-2.1	-0.4	-2.8	-0.1	-0.1	0.2	0.1	0.7	-0.1	-0.8	0.6	-1.3	-0.2	-1.1	-1
Cluster Incl. M16117:Human cathepsin G mRNA, complete cds /cds=(8,775) /gb=M16117 /gi=181181 /ug=Hs.100764 /len=857	37105_at	0.3	0	0	-0.5	-0.8	-1.5	-1.3	-1.6	-1.9	-1.8	-2.4	-2.5	0.3	0.3	-0.6	-1.7	-2.8	-2.6	-1.7	-1	-1.3	-0.4	-0.6	-0.4
Cluster Incl. L07956:Homo sapiens 1,4-alpha-glucan branching enzyme (HGBE) mRNA, complete cds /cds=(90,2198) /gb=L07956 /gi=184025 /ug=Hs.1691 /len=2955	32643_at	-0.1	-0.2	-0.1	-0.3	-0.2	0.2	-0.9	-1.2	-1.2	-1.9	-2.7	-2.8	0.1	-0.3	-1.2	-1.2	-1	-0.9	-1	-1.2	-1.5	-1.5	-1.8	-1.7
Cluster Incl. AF060568:Homo sapiens promyelocytic leukemia zinc finger protein (PLZF) gene, complete cds /cds=(90,2111) /gb=AF060568 /gi=4138921 /ug=Hs.37096 /len=2190	39681_at	0	-0.4	-0.3	-0.3	-0.8	-0.7	-0.7	-2.8	-2.5	-5.5	-5.1	-4.5	0	-1.3	-1	-1.3	-0.8	-2	-0.9	-1.2	-2	-0.7	-1.4	-1.2
Cluster Incl. U23942:Human lanosterol 14-demethylase cytochrome P450 (CYP51) mRNA, complete cds /cds=(122,1651) /gb=U23942 /gi=1698395 /ug=Hs.226213 /len=3172	33389_at	-1	-1	-0.4	-0.2	-0.4	-0.4	-1	-1.5	-2	-2.8	-2.4	-1.4	-0.7	-1.2	-0.8	-0.5	-0.9	-2.3	-1.5	-1	-2.8	-1.8	-1.7	-0.6
Cluster Incl. AF051152:Homo sapiens Toll/interleukin-1 receptor-like protein 4 (TIL4) mRNA, complete cds /cds=(162,2516) /gb=AF051152 /gi=3132527 /ug=Hs.63668 /len=2635	40310_at	-2.3	-0.4	-1.1	-0.5	-0.4	-0.4	0.2	0.2	0.2	0.2	0.6	1	-1	-1.1	-2	-0.1	0.1	0.7	1.4	1.5	1.7	2.1	2.7	2.2
Cluster Incl. M33552:Human lymphocyte-specific protein 1 (LSP1) mRNA, complete cds /cds=(108,1127) /gb=M33552 /gi=187237 /ug=Hs.56729 /len=1631	36493_at	0.3	0	0.6	1	1.2	0.9	1.4	1.3	2.2	2.4	2.2	2.7	0.2	0	-0.5	-0.7	-0.2	1	0.9	1.2	1.9	1.3	1.8	1.7
Cluster Incl. M33195:Human Fc-epsilon-receptor gamma-chain mRNA, complete cds /cds=(25,285) /gb=M33195 /gi=182487 /ug=Hs.743 /len=591	36889_at	0	-0.1	0.2	0.3	0.8	0.3	0.4	1.2	1.6	2.1	2	2.7	0.1	0.3	0.7	1.3	1.4	1.8	2	1.9	2.2	2.3	2.1	2
Cluster Incl. AF030339:Homo sapiens receptor for viral semaphorin protein (VESPR) mRNA, complete cds /cds=(249,4955) /gb=AF030339 /gi=3176761 /ug=Hs.184697 /len=5121	32193_at	-0.3	-0.4	-0.1	0.1	-0.1	-0.4	-0.5	-0.3	0.1	0	-0.6	0.6	-0.4	-0.7	-0.5	0.7	1.1	1.5	2.1	2.1	2.7	2.5	2.5	2.3
Cluster Incl. AJ223352:Homo sapiens mRNA for for histone H2B, clone pjG4-5-14 /cds=(16,396) /gb=AJ223352 /gi=3255996 /ug=Hs.20418 /len=793	32819_at	0.1	0	0.1	0.3	0	0.1	0.4	1.1	1.6	2.2	2.2	2.7	0.2	0.6	0.9	0.8	0.4	0	0.8	0.5	0.5	0.2	0.3	0.4
M16592 /FEATURE=mRNA /DEFINITION=HUMHCKB Human hemopoietic cell protein-tyrosine kinase (HCK) gene, complete cds, clone HK24	2045_s_at	0	0.1	0.3	0.4	0.8	0.6	1.4	1.9	2	2.1	2.2	2.6	-0.1	-0.3	0.3	0.9	1.6	2.1	2.1	2.3	2.7	2.5	2.5	2.6
M26683 /FEATURE= /DEFINITION=HUMIFNIND Human interferon gamma treatment inducible mRNA	875_g_at	1.2	1.4	1.9	1.8	1.9	1.8	0.9	1.3	2.1	1.8	0.5	0.9	-2	-2.7	-2.6	-1.8	-1.3	-0.9	-1.2	-0.9	0.8	0.4	0.5	0.4
Cluster Incl. AB021663:Homo sapiens mRNA for leucine-zipper protein, complete cds /cds=(117,665) /gb=AB021663 /gi=4996450 /ug=Hs.9754 /len=1506	39158_at	-0.4	-0.3	-0.8	-1.3	-1.5	-1.3	-1.4	0.5	-1.8	-2.7	-2.3	-2.6	0.3	0.5	-0.4	-1.1	-1.4	-1.1	-1.6	-0.7	-2.3	-1.8	-1.7	-1.4
Cluster Incl. M27749:Human immunoglobulin-related 14.1 protein mRNA, complete cds /cds=(118,759) /gb=M27749 /gi=186145 /ug=Hs.170116 /len=847	38514_at	-0.1	0.1	0.1	-0.5	-0.4	-1.7	-2.7	-4	-5.5	-4.7	-9.1	-6.7	0.4	0.3	-1.2	-2.7	-5.1	-6	-4.3	-4.9	-6.6	-5.3	-4.4	-6.8
L18960 /FEATURE= /DEFINITION=HUMEIF4C Human protein synthesis factor (eIF-4C) mRNA, complete cds	663_at	-0.8	-0.3	-0.7	-1.4	-1.7	-0.8	-1.6	-0.6	-0.7	-2.7	-1	-2.6	-0.5	-0.9	-1.1	-1.2	-0.5	-1.5	-2.1	-0.9	-1.6	-1.2	-1.5	-1.5
Cluster Incl. AF004563:Homo sapiens hUNC18b alternatively-spliced mRNA, complete cds /cds=(120,1931) /gb=AF004563 /gi=3041874 /ug=Hs.6098 /len=3899	33942_s_at	0.1	0.6	-0.1	0.1	0	0.1	0.5	0.8	1.5	1.3	1.7	2.6	0.2	0.2	0.6	1	1.4	1.1	0.7	1	0.6	0.6	0.6	0.6
Cluster Incl. U77413:Human O-linked GlcNAc transferase mRNA, complete cds /cds=(265,3027) /gb=U77413 /gi=2266993 /ug=Hs.100293 /len=3084	38614_s_at	-0.5	0.3	-0.1	-0.2	0	0.9	1.7	1.5	0.9	1.1	1.4	1.3	-0.7	-0.6	0.3	0.1	0.3	1.3	1.2	2.1	2	2	2.6	2.3
M92287 /FEATURE= /DEFINITION=HUMCYCD3A Homo sapiens cyclin D3 (CCND3) mRNA, complete cds	1794_at	0.2	0.4	0.3	0.2	0.2	0.3	-0.5	0.1	1.1	0.6	0.8	0.4	0.1	0.2	1.6	2.2	2	2.6	1.9	1.8	2	1.7	2	1.7
L11672 /FEATURE= /DEFINITION=HUMKRUPZN Human Kruppel related zinc finger protein (HTF10) mRNA, complete cds	933_f_at	-0.4	-0.2	-0.5	-0.9	-2.6	0.1	-0.1	1.1	0.5	-1.8	0.9	-1.5	-0.4	-0.5	-0.4	-0.8	0.1	-0.7	-1.2	0.6	-1.5	-0.2	-1.2	-1.3
Cluster Incl. U37408:Homo sapiens phosphoprotein CtBP mRNA, complete cds /cds=(49,1371) /gb=U37408 /gi=3702074 /ug=Hs.239737 /len=2109	41308_at	-0.3	0.4	0.1	0.6	0.3	0	0.1	-0.2	0	-1.4	-0.1	-2.6	0.4	0.5	0.1	0.4	-0.1	0.4	0.2	0.1	0.4	0	0.6	0.5
Cluster Incl. D26362:Human mRNA for KIAA0043 gene, complete cds /cds=(139,2319) /gb=D26362 /gi=452518 /ug=Hs.86896 /len=3028	37947_at	-0.3	-0.5	-0.2	-0.4	-1.7	0	0	0.2	-0.1	-2.1	0	-2.6	-0.3	-0.5	-0.2	-0.4	0.3	-0.5	-1.2	0.3	-0.8	-0.1	-0.4	-0.4
X73066 /FEATURE=cds /DEFINITION=HSNM23H1A H.sapiens NM23-H1 mRNA	1985_s_at	0.1	-0.1	0.2	-0.1	-0.1	-0.6	-0.9	-1.6	-1.5	-1.1	-2.2	-2	0.3	0.3	-0.7	-1.3	-2.2	-2.6	-1.4	-2	-2.3	-1.8	-2.1	-2.1
Cluster Incl. X89887:Homo sapiens mRNA for WD repeat protein (HIRA) /cds=(220,3273) /gb=X89887 /gi=3928218 /ug=Hs.172350 /len=4018	32706_at	-0.4	-0.2	-0.5	-0.8	-1.6	-0.6	-1.2	-1.1	-1	-2.6	-0.9	-2.4	-0.5	-1.1	-1	-1.1	-0.8	-0.4	-1.8	-1.5	-0.3	-1.3	-0.2	-0.5
Cluster Incl. AF075599:Homo sapiens ubiquitin conjugating enzyme 12 (UBC12) mRNA, complete cds /cds=(3,554) /gb=AF075599 /gi=3309660 /ug=Hs.200478 /len=751	33781_s_at	0.1	-0.5	-0.2	-0.4	-0.2	-0.6	-0.8	-0.9	-0.9	-2.6	-1.1	-7.1	0.2	0	-0.5	-0.3	-0.9	-0.7	-0.8	-1.6	-1.2	-1.1	-1.1	-1.4
Cluster Incl. D50914:Human mRNA for KIAA0124 gene, partial cds /cds=(0,2048) /gb=D50914 /gi=1469170 /ug=Hs.30736 /len=2108	35615_at	0	-0.5	-0.2	-0.3	-0.5	-0.8	-0.8	-1.7	-1.7	-1.5	-2.1	-2	0.2	-0.3	-2	-2.3	-2.5	-2.6	-1.6	-2.2	-2.3	-1.6	-1.6	-1.9
Cluster Incl. X53793:H.sapiens ADE2H1 mRNA showing homologies to SAICAR synthetase and AIR carboxylase of the purine pathway (EC 6.3.2.6, EC 4.1.1.21) /cds=(24,1301) /gb=X53793 /gi=28383 /ug=Hs.117950 /len=1426	39056_at	-0.3	-0.4	-0.4	-0.2	-0.4	-0.6	-1.2	-1.3	-1.6	-1.2	-2	-1.9	-0.2	-0.5	-1.2	-1.2	-1.2	-1.7	-1.7	-1.9	-2.6	-2.1	-2	-2
Cluster Incl. M27396:Human asparagine synthetase mRNA, complete cds /cds=(178,1863) /gb=M27396 /gi=179099 /ug=Hs.75692 /len=1992	36671_at	-0.2	-0.6	-0.3	-0.7	-1	-1.7	-1.6	0	-2.6	-2.3	-2.1	-2.2	0	0.1	-0.3	-0.6	-1	-1.1	-0.9	-0.9	-1.1	-1.3	-0.9	-1.1
Cluster Incl. AF084513:Homo sapiens DNA repair exonuclease (REC1) mRNA, alternatively spliced product, complete cds /cds=(422,943) /gb=AF084513 /gi=3600078 /ug=Hs.7179 /len=1154	36857_at	-0.8	-0.5	-0.6	-0.8	-1.2	-0.6	-1.3	-0.7	-1.3	-2.6	-1.4	-2.3	-0.6	-0.6	-0.3	0	-0.2	-1.3	-1.4	-1.4	-1.8	-1.3	-1.3	-1.7
Cluster Incl. U00115:Human zinc-finger protein (bcl-6) mRNA, complete cds /cds=(327,2447) /gb=U00115 /gi=392426 /ug=Hs.155024 /len=3524	40091_at	0.6	0.6	0.5	0.7	0.4	0.8	0.4	0.6	0.1	0.1	0.1	0.6	-0.5	0	-0.1	0	0.3	0.8	1.3	1.8	2.5	2.2	2.4	1.8
Cluster Incl. AB007854:Homo sapiens KIAA0394 mRNA, complete cds /cds=(121,1359) /gb=AB007854 /gi=2662068 /ug=Hs.226133 /len=7979	33387_at	0.3	-0.1	0.2	0.4	-0.1	0.3	1.3	1.6	1.5	1.9	1.9	2.5	-1.1	-0.2	-1.3	-0.1	0.8	1.1	1.5	1.5	1.4	0.9	1.1	1.2
Cluster Incl. X77956:H.sapiens Id1 mRNA /cds=(35,499) /gb=X77956 /gi=457784 /ug=Hs.75424 /len=916	36617_at	2	2.5	2.2	2.1	2.1	2.3	0.6	0.5	0.4	0.3	0.3	-0.2	-0.4	0.3	-0.1	0.2	0.8	0.7	0.6	1.4	0.1	0.5	0.3	0.5
Cluster Incl. X89214:H.sapiens mRNA for haptoglobin related protein /cds=(138,1295) /gb=X89214 /gi=1495457 /ug=Hs.75990 /len=1460	36984_f_at	0.2	-0.3	0.1	0.1	0	0.1	0.2	0.4	0.6	1	0.9	1.6	0.1	-0.4	-1	-1.1	-0.4	0.1	1.5	1.9	2.2	2.5	1.7	1.8
Cluster Incl. X75042:H.sapiens rel proto-oncogene mRNA /cds=(177,2036) /gb=X75042 /gi=402648 /ug=Hs.44313 /len=2337	41572_r_at	0.2	1.3	1.8	0.9	0.2	1.4	1.8	2.3	2.1	1	1.6	-1.2	1.4	1.6	2.5	1.9	1.9	0.7	1.2	2.6	0.4	1.8	-1.8	0.4
Cluster Incl. X72012:H.sapiens end mRNA for endoglin /cds=(281,2158) /gb=X72012 /gi=402206 /ug=Hs.76753 /len=3060	32562_at	0.5	0.3	0.3	0.6	0.7	0.6	1.4	1.4	2.1	2.2	2.4	2.5	0.3	-0.4	-0.3	-0.2	0	0.5	0.2	0.1	0.8	0.3	0.8	0.8
Cluster Incl. X69910:H.sapiens p63 mRNA for transmembrane protein /cds=(84,1889) /gb=X69910 /gi=297407 /ug=Hs.74368 /len=2898	32529_at	-0.7	-1	-0.5	-0.8	-0.5	-0.7	-0.7	-0.3	-0.7	-0.6	-1.2	-0.3	-0.3	-1.4	-0.9	-1.1	-0.9	-0.5	0.7	2.1	2	2.5	2.3	2
X02910 /FEATURE=expanded_cds /DEFINITION=HSTNFA Human gene for tumor necrosis factor (TNF-alpha)	1852_at	0.8	0.7	0	0	0.5	0.4	0.2	0.8	0.4	0.3	0.3	0.7	0.2	0.5	0.4	1	1.5	2.5	0.9	1.6	2	1.5	1.9	1.7
M91670 /FEATURE= /DEFINITION=HUME2EPI Human ubiquitin carrier protein (E2-EPF) mRNA, complete cds	893_at	0	-0.4	0	-0.2	0.3	-0.3	-0.8	-0.7	-0.5	-1.3	-1	-2.5	0.7	1	0.8	1	0.6	1.1	0.3	-0.3	-0.4	-0.4	-0.6	-0.4
M83667 /FEATURE=mRNA /DEFINITION=HUMNFIL6BA Human NF-IL6-beta protein mRNA, complete cds	1052_s_at	-0.7	-0.6	-0.5	-0.2	-0.1	0.3	0.1	0.5	0.6	0.6	0.7	0.7	-2	-2.5	-1.7	-1.4	-1.2	-0.2	0.3	0.6	0.7	0.6	0.9	0.8
Cluster Incl. U07225:Human P2U nucleotide receptor mRNA, complete cds /cds=(245,1378) /gb=U07225 /gi=984506 /ug=Hs.339 /len=2025	36292_at	0.5	-0.1	-0.5	-0.5	-0.8	-0.4	-0.7	-1.1	-1.3	-1.1	-1.6	-1.1	-1.4	-2.6	-1.8	-2.5	-2.4	-1.4	-1.3	-1.3	-1.4	-1.2	-1.3	-1.3
Cluster Incl. S78771:NAT=CpG island-associated gene [human, mRNA, 1741 nt] /cds=UNKNOWN /gb=S78771 /gi=244232 /ug=Hs.75243 /len=1741	36210_g_at	-0.9	-0.7	-0.9	-1.5	-2	-0.2	-0.1	0.5	0	-2.5	0	-2.4	0	-0.5	-0.6	-0.8	-0.2	-0.4	-1.4	0.2	-1.2	-0.4	-0.4	-0.6
Cluster Incl. X83300:H.sapiens SMA4 mRNA /cds=(66,488) /gb=X83300 /gi=603028 /ug=Hs.225818 /len=1295	32921_at	-1.6	0.1	-1	-1	-2.4	-0.8	-0.4	0.4	-0.8	-1.4	-0.5	-1.4	-0.9	-0.3	-0.5	-1	-0.1	-1.9	-0.8	0.2	-2.5	-0.7	-1.7	-1.9
M15024 /FEATURE= /DEFINITION=HUMCMYBLA Human c-myb mRNA, complete cds	2042_s_at	-0.6	-0.6	-0.6	-0.5	-0.4	-0.7	-1.3	-1	-1.6	-1.6	-1.7	-1.6	-1.5	-2.5	-2.2	-1.8	-2	-1.8	-0.9	-1	-1.3	-1.1	-1.1	-1.4
Cluster Incl. X07315:Human gene for PP15 (placental protein 15) /cds=(99,482) /gb=X07315 /gi=35578 /ug=Hs.151734 /len=894	31858_at	-1.1	-0.7	-0.7	-0.7	-0.4	-0.9	-1.2	-0.6	-1	-1.4	-1	-2.5	0.3	0.2	-0.1	-0.4	-0.7	-1	-1	-0.8	-1	-1.2	-0.9	-0.9
Cluster Incl. D88308:Homo sapiens mRNA for very-long-chain acyl-CoA synthetase, complete cds /cds=(222,2084) /gb=D88308 /gi=2653564 /ug=Hs.11729 /len=2362	37485_at	-0.3	-0.6	-0.8	-0.3	-0.5	-0.9	-1.7	-1.5	-1.6	-1.9	-2.5	-2.1	-0.2	-0.9	-1.5	-1	-1.3	-1.5	-1.2	-1.7	-1.7	-1.2	-1.6	-1.7
Cluster Incl. AL038662:DKFZp566I0346_r1 Homo sapiens cDNA, 5 end /clone=DKFZp566I0346 /clone_end=5 /gb=AL038662 /gi=5407828 /ug=Hs.118638 /len=764	39073_at	0	0	0.2	-0.1	-0.1	-0.6	-0.7	-1.6	-1.3	-1	-2	-2	0.2	0.2	-1	-1.7	-2.2	-2.4	-1.5	-2.3	-2.5	-1.6	-2.2	-2
Cluster Incl. D49489:Human mRNA for protein disulfide isomerase-related protein P5, complete cds /cds=(94,1416) /gb=D49489 /gi=1136742 /ug=Hs.182429 /len=1862	41750_at	-0.3	-0.1	0	-0.1	-0.4	-0.5	-1.6	-1.3	-1.1	-1.1	-1.5	-1.5	0.1	0.2	-0.1	-0.3	-0.8	-1.6	-1.5	-1.6	-2.5	-1.5	-1.6	-1.7
Cluster Incl. AB011004:Homo sapiens HuUAP1 mRNA for UDP-N-acetylglucosamine pyrophosphorylase, complete cds /cds=(0,1517) /gb=AB011004 /gi=3273315 /ug=Hs.21293 /len=1518	41242_at	-0.5	-0.4	-0.4	-0.5	-0.7	-0.6	-1.5	-1.3	-1.5	-1.9	-1.9	-2.8	-0.3	-0.4	-0.2	-0.5	-1.3	-1.4	-1.7	-1.3	-3.4	-2.5	-2	-2.1
Cluster Incl. AF053356:Homo sapiens chromosome 7q22 sequence /cds=(0,2498) /gb=AF053356 /gi=3135305 /ug=Hs.125742 /len=2836	37796_at	0.8	0.9	0.5	0	0.1	0.8	1.5	1.3	1.5	1	1.3	1.2	0.7	0.7	0.6	0.5	1.3	1.4	0.9	1.6	2	1.6	2.4	2
Cluster Incl. AL050166:Homo sapiens mRNA; cDNA DKFZp586D1122 (from clone DKFZp586D1122) /cds=UNKNOWN /gb=AL050166 /gi=4884381 /ug=Hs.26295 /len=2654	39582_at	0.3	0.5	0.8	0.6	0.1	0.1	0.7	1	1.4	1.1	1.8	2.4	-0.2	0.8	0.9	1	1.2	1	1.4	1.6	1.6	1.6	1.6	1.6
Cluster Incl. M15395:Human leukocyte adhesion protein (LFA-1/Mac-1/p150,95 family) beta subunit mRNA /cds=(72,2381) /gb=M15395 /gi=186933 /ug=Hs.83968 /len=2776	37918_at	-0.1	-0.1	0	0.2	0.6	0.9	0.6	1.4	2	1.9	2.1	2.4	0.1	0.2	-0.2	-0.1	0.4	1.3	1.7	2	1.9	2.2	2.2	2
Cluster Incl. M69199:Human G0S2 protein gene, complete cds /cds=(160,471) /gb=M69199 /gi=609453 /ug=Hs.95910 /len=863	38326_at	1.8	1.6	2.3	2.3	2.4	2	0.5	1.8	0.9	0.9	0.8	1.5	-1	-3	-4.6	-2.4	-3.6	-2.9	-2.9	-2.2	-0.7	-2.8	-2.2	-3.6
Cluster Incl. W60864:zd27g05.s1 Homo sapiens cDNA, 3 end /clone=IMAGE-341912 /clone_end=3 /gb=W60864 /gi=1367661 /ug=Hs.9963 /len=541	38363_at	0.3	-0.2	0.2	0.2	0.5	0.3	1	1.3	1.5	2.1	1.9	2.2	0.2	0.4	0.3	0.3	0.5	1.2	1.8	1.9	2.4	2.2	2.1	2.1
Cluster Incl. AI525834:PT1.3_06_D01.r Homo sapiens cDNA, 5 end /clone_end=5 /gb=AI525834 /gi=4439969 /ug=Hs.119529 /len=951	39345_at	-0.4	-0.4	0.3	0.4	0.8	0.5	1	1.5	1.8	2	2.1	2.4	-0.2	0.1	0.4	0.6	0.5	0.6	0.8	0.4	1.2	0.7	0.5	0.9
Cluster Incl. X62078:H.sapiens mRNA for GM2 activator protein /cds=UNKNOWN /gb=X62078 /gi=313158 /ug=Hs.69743 /len=2436	35820_at	-0.1	-0.2	0	0.2	0.1	0.3	1.2	1.2	1.8	2.1	2	2.4	-0.2	0	-0.1	-0.1	-0.2	0.2	0.1	0.1	-0.1	-0.4	-0.2	0.1
Cluster Incl. U49392:Human allograft inflammatory factor-1 (AIF-1) mRNA, complete cds /cds=(85,516) /gb=U49392 /gi=1229021 /ug=Hs.76364 /len=639	37011_at	-0.2	-0.6	0	0.1	0.3	0	0.2	0.9	1.8	1.8	1.7	2.4	-0.1	0.1	-0.1	-0.4	-0.4	0.3	0.4	0	0	0.2	0.2	0.4
Cluster Incl. M37033:Human CD53 glycoprotein mRNA, complete cds /cds=(93,752) /gb=M37033 /gi=180142 /ug=Hs.82212 /len=1480	38378_at	0	0.2	0.8	0.9	1.1	0.8	1.1	1.5	1.6	2	2	2.4	-0.2	-0.4	0.9	1.3	1.4	1.3	1.3	1.3	1.7	1.4	1.5	1.3
Cluster Incl. X59960:H.sapiens mRNA for sphingomyelinase /cds=(122,2005) /gb=X59960 /gi=402620 /ug=Hs.77813 /len=2392	32574_at	-0.1	0.4	0.2	0.4	0.7	1	0.9	1.1	1.9	1.6	2.1	2.1	0.5	0.9	2	2.4	1.6	2	1.4	1.9	2.2	1.8	2.1	2.1
X06318 /FEATURE=cds /DEFINITION=HSPKCB1A Human mRNA for protein kinase C (PKC) type beta I	1336_s_at	0.1	0.6	0.4	0.9	1.1	1.4	1.4	1.8	1.8	1.9	2.2	2.4	0.6	-0.1	-0.2	0.3	0.9	1.6	1.5	1.4	1.1	1.4	1.5	1.3
Cluster Incl. AJ010014:Homo sapiens mRNA for M96A protein /cds=(243,2024) /gb=AJ010014 /gi=3402196 /ug=Hs.31016 /len=2635	34337_s_at	-0.8	-0.6	-1	-1.4	-2.3	0.1	-0.3	0.6	0	-1.6	0.1	-2.4	-0.7	-1.2	-0.7	-1.2	-0.4	-0.9	-2.2	0.1	-1.6	-0.9	-1.2	-1.2
Cluster Incl. U07802:Human Tis11d gene, complete cds /cds=(291,1739) /gb=U07802 /gi=984508 /ug=Hs.78909 /len=3655	32587_at	-0.1	0	-0.1	0.1	0.3	0.5	-0.1	0.6	0.5	0.6	0.4	0.5	-2.4	-1.8	-1.5	-0.9	-0.9	-0.5	-0.6	-0.2	-0.5	-0.3	-0.3	-0.3
U26455 /FEATURE= /DEFINITION=HSU26455 Human phosphatidylinositol 3-kinase homolog (ATM) mRNA, complete cds	2000_at	-1	-0.5	-0.8	-0.4	-1.5	-0.6	-0.6	0.2	-0.2	-1.5	0.4	-1.4	-0.9	-0.4	-0.7	-0.6	0.5	-1.7	-0.9	0.1	-2.8	0.2	-1.5	-2.4
J04990 /FEATURE=cds /DEFINITION=HUMCAPG Human cathepsin G gene, complete cds	679_at	0.2	0	-0.2	-0.6	-0.7	-1.3	-1.5	-1.6	-2	-1.7	-2	-2.4	0.4	0.5	-0.3	-1.5	-2.2	-2.1	-1.4	-1	-1.3	-0.2	-0.7	-0.4
Cluster Incl. S77763:nuclear factor erythroid 2 isoform f=basic leucine zipper protein {alternatively spliced, exon 1f} [human, fetal liver, mRNA, 1678 nt] /cds=(273,1394) /gb=S77763 /gi=998573 /ug=Hs.75643 /len=1655	37179_at	0.3	0.3	0.3	0.3	0.3	0.4	-0.2	-1	-1.4	-1.7	-1.8	-0.8	-2.1	-2.4	-2	-1.1	-1.2	0	-0.1	-0.3	-0.2	-0.2	-0.5	-0.2
Cluster Incl. M18728:Human nonspecific crossreacting antigen mRNA, complete cds /cds=UNKNOWN /gb=M18728 /gi=189084 /ug=Hs.73848 /len=2533	36105_at	-0.3	-0.1	-0.8	-0.2	-0.3	-0.1	-0.9	-0.7	-0.5	-0.9	-1.6	-1.5	-0.1	-0.3	-1.8	-2.4	-3	-2.5	-1.2	0.1	-0.4	0.3	-0.1	-0.3
Cluster Incl. W28186:43c2 Homo sapiens cDNA /gb=W28186 /gi=1308134 /ug=Hs.180320 /len=941	41188_at	0	-0.2	0	-0.2	-0.4	-0.8	-0.9	-1.2	-1.4	-0.9	-1.7	-1.6	0.1	0.2	-0.5	-1.2	-1.5	-1.8	-1.3	-1.7	-2.3	-2.1	-2.4	-2.3
Cluster Incl. L19183:Human MAC30 mRNA, 3 end /cds=(0,569) /gb=L19183 /gi=307154 /ug=Hs.199695 /len=2002	32791_at	-0.3	-0.6	-0.4	-0.2	-0.2	-0.3	-0.7	-0.8	-1.5	-1.1	-1.4	-1.5	-0.2	-0.9	-0.8	-1.1	-1.2	-1.7	-1.4	-1.5	-2.4	-1.7	-1.7	-1.6
Cluster Incl. L00352:Human low density lipoprotein receptor gene /cds=(93,2675) /gb=L00352 /gi=460289 /ug=Hs.213289 /len=5175	32855_at	-1.6	-1.1	-0.6	-0.6	-0.4	-0.3	-0.2	-0.5	-1.4	-0.9	-0.9	-0.4	-1.7	-2.4	-1.1	-0.4	-0.8	-0.5	-0.5	0.1	-1.5	-1.1	-0.6	0.1
Cluster Incl. AB011169:Homo sapiens mRNA for KIAA0597 protein, partial cds /cds=(0,2915) /gb=AB011169 /gi=3043717 /ug=Hs.20141 /len=4611	32802_at	-0.6	-0.4	-0.8	-1	-2.4	-0.1	-0.5	-0.1	-0.1	-3.4	-0.3	-2.6	-0.6	-0.7	-0.8	-1.1	-0.1	-1.4	-2.1	0.1	-1.7	0	-0.8	-1.2
Cluster Incl. M17017:Human beta-thromboglobulin-like protein mRNA, complete cds /cds=(90,389) /gb=M17017 /gi=179579 /ug=Hs.624 /len=1639	35372_r_at	-0.3	-0.2	-0.1	-0.1	-0.3	-0.2	-2.3	-0.3	-1	-1	-1	-0.4	-1.6	-1.5	-2.4	-2.1	-1.6	-1.3	-0.8	-0.5	-0.4	-0.4	-0.2	-0.5
Cluster Incl. X01060:Human mRNA for transferrin receptor /cds=(263,2545) /gb=X01060 /gi=37432 /ug=Hs.77356 /len=5010	37324_at	-0.1	-0.2	-0.5	-0.7	-0.6	-0.8	-1	-1.2	-1.6	-0.9	-1.3	-1.2	-0.1	-0.2	-0.9	-1	-2.2	-2.4	-1.1	-1.2	-1.9	-1.1	-1.1	-1.1
X51630 /FEATURE=mRNA /DEFINITION=HSWT1 Human Wilms tumor WT1 mRNA for zinc finger protein, Krueppel-like	1500_at	-0.1	0	-0.3	-0.4	-0.8	-1.6	-1.7	-2	-2.4	-1.8	-2.6	-2.3	-0.5	-1.5	-1.4	-2	-2.2	-1.6	-1.8	-2.4	-2.4	-2.3	-2.3	-3.5
Cluster Incl. Z35102:H.sapiens mRNA for Ndr protein kinase /cds=(595,1992) /gb=Z35102 /gi=854169 /ug=Hs.237960 /len=3018	36217_at	-0.3	0.7	-0.3	0	-0.3	0.6	0.4	1	0.9	0.4	1.4	0.2	-0.4	0.3	1.2	1.4	1.1	1.6	1.1	1.4	1.8	2.1	2.3	1.5
Cluster Incl. AL023653:Human DNA sequence from clone 753P9 on chromosome Xq25-26.1. Contains the gene coding for Aminopeptidase P (EC 3.4.11.9, XAA-Pro/X-Pro/Proline/Aminoacylproline Aminopeptidase) and a novel gene. Contains ESTs, STSs, GSSs and a gaaa r	40296_at	0.5	0.3	0.6	0.7	0.8	0.9	1.1	1.3	1.5	1.8	1.8	2.1	0	-0.4	0.7	1	1.3	1.9	1.8	1.5	2.3	1.8	2.1	1.8
Cluster Incl. D21878:Human mRNA for BST-1, complete cds /cds=(127,1083) /gb=D21878 /gi=506334 /ug=Hs.169998 /len=1411	32675_at	-0.2	-0.2	0.1	0.4	0.5	0.3	0.1	0.3	1.1	1.3	1.2	1.8	0.2	0	-0.2	0	0	0.5	1.6	1.5	2.1	2.3	2.2	2.1
Cluster Incl. AL080214:Homo sapiens mRNA; cDNA DKFZp586I2223 (from clone DKFZp586I2223) /cds=(0,318) /gb=AL080214 /gi=5262704 /ug=Hs.46659 /len=1272	36030_at	-0.4	0.3	-0.1	-0.1	0.1	0.5	1.2	1.3	1.5	1.8	1.7	2.2	-0.6	-0.8	0.3	0.4	0.8	1.2	1	1.3	1.9	1.6	2.3	2.1
Cluster Incl. AF091433:Homo sapiens cyclin E2 mRNA, complete cds /cds=(37,1251) /gb=AF091433 /gi=3769613 /ug=Hs.30464 /len=2648	35249_at	-0.4	0	0.5	0.6	0.1	0	-0.1	-0.4	-0.2	0.2	-1.3	-0.3	-0.1	1.2	2.1	2.3	2	0.6	0.7	0.1	-0.7	-0.7	-0.2	-0.3
Cluster Incl. M37766:Human MEM-102 glycoprotein mRNA, complete cds /cds=(20,751) /gb=M37766 /gi=187518 /ug=Hs.901 /len=1058	38006_at	-0.3	-0.3	-0.1	0	0.3	-0.1	-0.3	0.6	0.2	0.9	1.1	1.2	-0.3	-0.1	0.3	0.9	1.4	2.3	2	1	1.8	1.2	1.2	1.1
Cluster Incl. AL050376:Homo sapiens mRNA; cDNA DKFZp586J101 (from clone DKFZp586J101) /cds=UNKNOWN /gb=AL050376 /gi=4914609 /ug=Hs.180948 /len=3185	41219_at	-0.2	0.3	-0.1	-0.2	-0.6	0.8	1.2	1.5	1.2	1.4	1.1	1.7	-0.3	0.2	0.4	0.4	0.4	0.7	0.3	1.2	1.3	1.6	2.3	1.6
Cluster Incl. U90551:Human histone 2A-like protein (H2A/l) mRNA, complete cds /cds=(97,489) /gb=U90551 /gi=2062703 /ug=Hs.28777 /len=1666	34308_at	-0.6	-1.9	-0.1	0	0.3	0.4	1	0.7	1.1	1.5	2	2.3	0	0.2	0.6	0.6	0.5	0.5	1.6	1.6	0.7	1	1.1	1.3
Cluster Incl. D90144:Homo sapiens gene for LD78 alpha precursor, complete cds /cds=(86,364) /gb=D90144 /gi=219905 /ug=Hs.73817 /len=781	36103_at	0.1	0.4	0.1	0	-0.1	0.3	0	0.5	0.2	0.3	0.4	0.7	0.5	0.8	-0.2	0.2	0.2	1	0.6	0.9	1.3	1.3	1.8	2.3
Cluster Incl. U09196:Human 1.1 kb mRNA upregulated in retinoic acid treated HL-60 neutrophilic cells /cds=UNKNOWN /gb=U09196 /gi=483929 /ug=Hs.82520 /len=1254	38397_at	0.2	0	0.8	0.8	0.8	1.2	1.4	1.4	1.8	2	1.6	2.3	0.3	0.4	0.9	1.5	1.4	1.8	1.6	1.9	2.1	1.7	1.8	1.7
Cluster Incl. D83174:Human mRNA for collagen binding protein 2, complete cds /cds=(87,1343) /gb=D83174 /gi=1199486 /ug=Hs.9930 /len=2047	39167_r_at	0.3	0.9	0.3	1.3	-0.1	1.1	1	0.9	2.3	1.6	1.7	2.2	0.6	-0.3	0.9	1	0.8	1.1	1.4	1.2	1.6	-0.3	0.9	1.3
D50683 /FEATURE= /DEFINITION=D50683 Homo sapiens mRNA for TGF-betaIIR alpha, complete cds	1814_at	-0.5	-0.1	0	0.3	0.6	0.4	0.3	0.9	1.4	1.7	2.1	2.3	-0.8	-0.1	1.1	1.4	1.5	2	1.9	1.5	2.1	2.1	2.1	1.8
L27943 /FEATURE=mRNA /DEFINITION=HUMCYDE Homo sapiens cytidine deaminase (CDA) mRNA, complete cds	1117_at	0.2	0.1	0.2	0.1	0.4	0.1	-0.1	-0.3	-0.4	-0.1	-0.4	-0.4	-0.1	0	-0.1	-0.2	0.2	1	1.8	1.5	2.3	1.9	1.9	1.5
AB003102 /FEATURE= /DEFINITION=AB003102 Homo sapiens mRNA for 26S proteasome subunit p44.5, complete cds	1191_s_at	0.1	-0.1	0.2	0	-0.7	-0.4	-0.7	-0.8	-0.5	-2.5	-0.8	-2.3	0.6	0.8	1.1	1	0.3	-0.7	-0.2	-0.1	-1.3	0.2	-0.7	-0.9
L11672 /FEATURE= /DEFINITION=HUMKRUPZN Human Kruppel related zinc finger protein (HTF10) mRNA, complete cds	932_i_at	-0.4	0.1	-0.3	-1.2	-2.3	0.2	-0.1	1.1	0.8	-1.7	0.9	-1.5	-0.4	-0.3	-0.4	-0.7	0.7	-0.7	-1.8	0.6	-1.8	-0.2	-1	-1.5
Cluster Incl. M96326:Human azurocidin gene, complete cds /cds=(16,771) /gb=M96326 /gi=179301 /ug=Hs.72885 /len=913	33963_at	0.1	-0.3	0.1	0	0	-0.3	0.5	-0.2	-0.6	-0.6	-0.5	-0.7	0.1	-0.1	-0.3	-1.1	-2	-3.1	-2.3	-0.8	-1.3	-0.6	-0.2	0.1
Cluster Incl. W26480:30b8 Homo sapiens cDNA /gb=W26480 /gi=1307179 /ug=Hs.12214 /len=854	39372_at	-0.8	-1.5	-1.4	-1.1	-0.4	-0.2	-0.1	0.3	-2	-1.6	-1.9	-1.2	-0.7	-1	-2.3	-0.9	-0.3	0.3	0.3	0.5	-1.6	-0.9	-0.4	0.4
Cluster Incl. Z26248:H.sapiens mRNA for eosinophil granule major basic protein /cds=(857,1525) /gb=Z26248 /gi=940510 /ug=Hs.99962 /len=1637	39179_at	0.4	0.5	0.4	0	0.1	0.4	-0.2	-1.7	-2.1	-1.6	-1.5	-1.3	0.5	0.2	0.3	0.1	-0.1	-2.3	-1.2	-0.7	-1	-1.3	-1.5	-1.8
Cluster Incl. D25218:Human mRNA for KIAA0112 gene, partial cds /cds=(0,1201) /gb=D25218 /gi=434778 /ug=Hs.71827 /len=1696	36858_at	-0.4	-0.7	-0.9	-1	-2.1	-0.7	-0.8	-1	-1	-1.8	-1.4	-2.1	-0.8	-1.8	-2.3	-2.3	-1.5	-1.6	-2.1	-1.1	-1.3	-1.1	-0.9	-1.1
Cluster Incl. AL050396:Homo sapiens mRNA; cDNA DKFZp586K1720 (from clone DKFZp586K1720) /cds=UNKNOWN /gb=AL050396 /gi=4914618 /ug=Hs.195464 /len=3983	32749_s_at	0.3	0.2	0.2	0.1	0	-0.4	-0.1	-0.6	-0.9	-1.5	-1.3	-2.3	0.2	0.2	-0.2	-0.4	-0.4	0	0.3	0.4	0.4	0.4	0.4	0.4
Cluster Incl. AF093265:Homo sapiens homer-3 mRNA, complete cds /cds=(90,1166) /gb=AF093265 /gi=3834620 /ug=Hs.166146 /len=1407	38233_at	-0.6	-0.7	-0.6	-0.6	-0.5	-0.4	0.2	0.2	-0.5	-0.8	-0.5	-0.3	-0.6	-1.4	-2.1	-2.3	-2.5	-1.7	-0.6	-0.4	-0.3	-0.2	0.1	0.2
Cluster Incl. Y15227:Homo sapiens mRNA for leukemia associated gene 1 /cds=(267,485) /gb=Y15227 /gi=2664278 /ug=Hs.20149 /len=981	33791_at	-0.7	-0.5	-0.3	-0.2	-0.4	-0.8	-1.3	-1.4	-1.4	-1.3	-1.8	-1.7	-0.2	-0.7	-1.1	-1.2	-1.2	-1.8	-1.6	-2.3	-2.3	-1.9	-2.2	-2.2
Cluster Incl. J03798:Human autoantigen small nuclear ribonucleoprotein Sm-D mRNA, complete cds /cds=(150,509) /gb=J03798 /gi=338264 /ug=Hs.86948 /len=1615	37949_at	0.1	-0.3	-0.4	-0.2	-0.4	-0.6	-1	-0.6	-0.6	-0.5	-0.9	-0.8	-0.1	-0.3	-1	-1.1	-1.6	-1.9	-1.3	-1	-2.3	-1.7	-1.8	-1.5
Cluster Incl. AC004940:Homo sapiens PAC clone DJ0978E18 from 7p21 /cds=(0,1016) /gb=AC004940 /gi=3953511 /ug=Hs.153312 /len=1017	35007_at	-0.5	-0.7	-0.6	-0.9	-1.3	-0.7	-0.8	-0.4	-0.7	-2.1	-0.8	-3.1	-0.3	-0.6	-1.1	-1.5	-1.2	-2.3	-1.9	-0.6	-2.2	-1	-1.9	-2
Cluster Incl. M30894:Human T-cell receptor Ti rearranged gamma-chain mRNA V-J-C region, complete cds /cds=(140,1156) /gb=M30894 /gi=339406 /ug=Hs.112259 /len=1586	41468_at	-0.3	-0.8	-0.7	-0.3	-0.3	-0.3	-0.4	-0.3	-0.2	-0.5	-0.8	-0.6	-0.5	-1.5	-2.3	-2	-2.1	-1.8	-0.6	-0.3	-0.7	0	-0.5	-0.3
Cluster Incl. AF011333:Homo sapiens DEC-205 mRNA, complete cds /cds=(53,5221) /gb=AF011333 /gi=3165456 /ug=Hs.153563 /len=6907	38160_at	-0.2	-0.8	0.1	0.3	0.3	0.8	1.1	1.2	1.5	1.9	1.8	2.2	0	-0.2	-1.2	-0.9	-0.4	-0.7	0.1	-0.2	-0.2	-0.2	0.2	-0.5
Cluster Incl. AI126134:qd77c05.x1 Homo sapiens cDNA, 3 end /clone=IMAGE-1735496 /clone_end=3 /gb=AI126134 /gi=3594648 /ug=Hs.100000 /len=446	41096_at	0.3	0	0.2	0.2	0.1	0.2	0.4	0.4	0.1	0.7	0.3	1	0.2	0	-0.7	-0.7	-0.2	0.6	1.8	2.2	1.9	1.8	1.8	1.9
Cluster Incl. X14046:Human mRNA for leukocyte antigen CD37 /cds=(63,908) /gb=X14046 /gi=29793 /ug=Hs.153053 /len=1125	31870_at	-0.2	-0.2	-0.1	-0.2	0.1	-0.1	0.5	0.6	0.1	0.5	0.2	0.2	-0.2	-0.2	0	0.2	0.9	1.9	2.2	1.9	1.8	1.4	1.2	1.1
Cluster Incl. AI800499:tc11f11.x1 Homo sapiens cDNA, 3 end /clone=IMAGE-2063565 /clone_end=3 /gb=AI800499 /gi=5365971 /ug=Hs.161002 /len=403	32112_s_at	0	0.1	0	-0.1	-0.1	0.7	0.9	1.1	1.6	1.7	1.7	2.2	-0.4	-1.6	-0.7	0.5	1.1	1.4	1.1	1.3	1.1	1.3	1.1	1.2
Cluster Incl. AF020267:Homo sapiens myosin-IXb splice variant (Myo9b) mRNA, partial cds /cds=(0,671) /gb=AF020267 /gi=3323439 /ug=Hs.20581 /len=672	33816_at	0.2	0.5	0.5	0.2	0.3	0.6	1.5	1.3	1.5	2	1.9	2.2	-0.1	0.2	0.6	0.5	0.4	1.2	1.2	1.7	1.6	1.7	2.1	1.8
Cluster Incl. AF106941:Homo sapiens beta-arrestin 2 mRNA, complete cds /cds=(53,1282) /gb=AF106941 /gi=4092782 /ug=Hs.18142 /len=1527	33283_at	0.1	0.3	0.7	0.9	0.9	0.6	1.3	1.2	1.8	1.8	1.8	2.2	-0.3	-0.2	-0.1	0.4	0.8	1.3	1.4	1.2	1.9	1.2	1.6	1.6
Cluster Incl. AL080169:Homo sapiens mRNA; cDNA DKFZp434C171 (from clone DKFZp434C171) /cds=(0,544) /gb=AL080169 /gi=5262637 /ug=Hs.209100 /len=2595	34183_at	0.4	0.8	0.3	0.5	0.2	0.3	1.4	1.2	1.4	1.6	1.8	2.2	0.6	-0.2	0.5	-0.1	0.7	1.2	0.8	0.9	1.4	1.1	1.7	1.5
Cluster Incl. AF060219:Homo sapiens RCC1-like G exchanging factor RLG mRNA, complete cds /cds=(228,1883) /gb=AF060219 /gi=3789798 /ug=Hs.27007 /len=3030	35193_at	0.5	0.4	0.1	-0.1	0.2	0.5	0.4	1.3	1.4	2.1	1.7	2.2	0.6	0.2	0.5	0.5	1.4	1.1	1.6	1.9	2.1	2	2.2	2.2
Cluster Incl. AB011542:Homo sapiens mRNA for MEGF9, partial cds /cds=(0,1129) /gb=AB011542 /gi=3449309 /ug=Hs.5599 /len=5507	36488_at	-0.2	-0.1	0.2	0.3	0.5	0.6	0.1	0.6	1.3	1.5	1.3	1.8	-0.3	0	0.8	0.7	0.4	0.6	1.4	1.7	2.2	2	2	1.8
Cluster Incl. X59618:H.sapiens RR2 mRNA for small subunit ribonucleotide reductase /cds=(194,1363) /gb=X59618 /gi=36154 /ug=Hs.75319 /len=2475	36922_at	0.3	0.2	-0.4	0.5	0.8	0	-0.2	-0.5	-0.1	-1.4	-0.9	-3.6	-0.1	-0.1	1.1	2.2	1.5	1.2	1.1	-0.1	-0.8	-0.9	-0.4	-1.1
Cluster Incl. M67468:Human Fragile X mental retardation 1 FMR-1 gene, 3 end, clones BC72 and BC22 /cds=(0,1973) /gb=M67468 /gi=182672 /ug=Hs.89764 /len=3765	37995_s_at	-0.2	0.1	0.3	0.4	0.3	0.7	0.6	0.9	1.2	1.3	1.7	2.2	-0.4	0.2	0.8	0.9	0.9	0.4	0.4	0.6	0.1	0.4	0.4	0.4
Cluster Incl. AI635895:tz82a07.x1 Homo sapiens cDNA, 3 end /clone=IMAGE-2295060 /clone_end=3 /gb=AI635895 /gi=4687225 /ug=Hs.75450 /len=1082	36629_at	-1	-1.2	-0.2	0	0.6	0.6	0.9	1.9	1	1.3	1.7	1.9	-1	-1.8	0	0.5	1.4	2.2	1.4	1.2	0.9	0.5	1.1	1.7
Cluster Incl. U08015:Human NF-ATc mRNA, complete cds /cds=(239,2389) /gb=U08015 /gi=500631 /ug=Hs.96149 /len=2743	39143_at	0.3	0	-0.2	0.2	0	0.7	1.4	1	2.2	1.4	2	1.2	-1	-1.4	-0.6	-1.2	-0.7	-0.1	-1.2	-0.4	-0.3	-0.4	-1.4	-0.5
U19599 /FEATURE= /DEFINITION=HSU19599 Human (BAX delta) mRNA, complete cds	1998_i_at	1.1	1.1	0.8	0.6	0.3	1.5	2	2.2	2.1	1.6	1.5	1.9	0.8	1.3	0.7	1	1.3	1.3	1.7	2.5	1.4	1.8	1.3	1.2
U27467 /FEATURE= /DEFINITION=HSU27467 Human Bcl-2 related (Bfl-1) mRNA, complete cds	2002_s_at	-0.1	-0.1	0.4	0.8	1.4	1.1	0	1.6	1.8	1.8	1.7	2.2	-0.5	-0.4	-0.4	0.5	0.5	1.1	1.5	1.5	2.2	1.9	1.9	1.4
J04088 /FEATURE= /DEFINITION=HUMTOPII Human DNA topoisomerase II (top2) mRNA, complete cds	1592_at	0.1	0.4	0.3	0.5	1	0.4	-0.1	0.2	0.5	0	0.2	0	0.3	1	1.4	2.2	1.9	1.2	1.3	0.7	0.1	0.4	0.1	0
Spermidine/Spermine N1-Acetyltransferase, Alt. Splice 2	1173_g_at	0	0.3	0.2	0.1	0.3	0.7	1	1.3	0.9	1	1.2	1.6	-0.1	0	-0.1	0	0.3	0.9	1.1	1.6	2.2	1.7	2	2
U70063 /FEATURE= /DEFINITION=HSU70063 Human acid ceramidase mRNA, complete cds	461_at	0.2	-0.3	0.3	0.3	0.2	0.4	0.6	1.3	1.3	1.6	1.8	2.2	0	0.2	0.1	-0.1	0.2	-0.2	0.6	1.1	0.9	0.8	1	0.9
Cluster Incl. M28225:Human JE gene encoding a monocyte secretory protein /cds=(68,367) /gb=M28225 /gi=338006 /ug=Hs.340 /len=740	34375_at	1.2	1.1	1.8	1.9	2	1.9	0.7	1.2	2.1	1.6	0.2	0.7	-2.2	-2.6	-2.2	-1.7	-0.9	-1	-1.4	-1	0.5	0.2	0.4	0
Cluster Incl. AB007949:Homo sapiens mRNA for KIAA0480 protein, complete cds /cds=(133,3891) /gb=AB007949 /gi=3413921 /ug=Hs.203281 /len=6111	33805_at	-1.1	0	-0.3	-0.6	-1.4	0.4	-0.3	0.5	0.2	-1.6	0.4	-2.2	0.2	0	0	-0.1	1.2	0.1	-1	0.2	-0.5	0.2	-0.1	-0.1
U89896 /FEATURE= /DEFINITION=HSU89896 Homo sapiens casein kinase I gamma 2 mRNA, complete cds	446_at	-0.1	0.3	-0.2	-0.1	-0.5	0	0.4	0.5	0.1	-2.2	0.5	-2.3	-0.2	-0.3	0	0.1	0.1	0.3	0.1	0.7	0.4	0.3	1	0.7
Cluster Incl. D26488:Human mRNA for KIAA0007 gene, partial cds /cds=(0,2062) /gb=D26488 /gi=452522 /ug=Hs.90315 /len=3500	38250_at	0.6	-0.3	-0.5	-0.6	-0.6	-0.5	-0.5	-0.7	-0.9	-0.8	-1.4	-1.1	-0.7	-2.1	-1.9	-2.2	-2	-2.2	-1.4	-1.3	-1.5	-1.5	-1.8	-1.9
Cluster Incl. M95178:Human non-muscle alpha-actinin mRNA, complete cds /cds=(111,2789) /gb=M95178 /gi=178051 /ug=Hs.119000 /len=3081	39330_s_at	-0.3	-0.5	-0.6	-0.9	-1	0	-0.8	-0.1	0.1	-2.2	-0.1	-2.8	0	-1.2	-1.6	-1.2	-0.5	-0.6	-1.1	0.1	-0.6	0.6	0.1	-0.1
M64231 /FEATURE=mRNA /DEFINITION=HUMSPERSYN Human spermidine synthase gene, complete cds	241_g_at	0.5	0	0.1	-0.2	-0.3	-0.6	-0.4	-1.3	-1.3	-0.9	-1.6	-1.4	0.4	0.3	-0.9	-1.7	-2.1	-2.2	-1.3	-1.3	-1.7	-1.1	-1.3	-1.1
Cluster Incl. M27691:Human transactivator protein (CREB) mRNA, complete cds /cds=(116,1099) /gb=M27691 /gi=181038 /ug=Hs.79194 /len=2454	37535_at	-1.6	-0.7	-1.3	-2.2	-2.4	-0.4	-1.7	-0.2	-0.1	-2.5	0.4	-2.1	-1.7	-1.8	-1.6	-2	-0.3	-1.3	-2	0.1	-1.5	-0.4	-1.1	-2
Cluster Incl. X16277:Human gene for ornithine decarboxylase ODC (EC 4.1.1.17) /cds=(334,1719) /gb=X16277 /gi=35137 /ug=Hs.75212 /len=2062	36203_at	0.1	-0.2	-0.2	-0.2	0	-0.5	-1.4	-1.3	-1.6	-1.7	-2.1	-2.2	0.4	0.2	-0.6	-0.5	-1.3	-1.2	-0.9	-1.8	-1.4	-1.3	-1.4	-1.7
U50534 /FEATURE= /DEFINITION=HSU50534 Human BRCA2 region, mRNA sequence CG003	1530_g_at	-0.9	-0.4	-0.2	-0.1	-0.6	-0.5	-0.3	0.1	0	0.1	0.4	0.3	-0.6	-2.2	-2	-2.2	-1.7	-1.6	-0.7	-0.6	-0.9	-0.9	-0.7	-0.9
Cluster Incl. AB020693:Homo sapiens mRNA for KIAA0886 protein, complete cds /cds=(134,3712) /gb=AB020693 /gi=4240260 /ug=Hs.65450 /len=4053	31536_at	-0.7	0	-0.5	-0.7	-1.3	-0.2	-1.2	-0.2	-0.2	-2.2	-0.2	-2	-0.1	-0.6	-0.5	-0.3	0.1	-0.6	-0.8	0.3	-0.5	0.2	-0.4	-0.6
Cluster Incl. X67951:H.sapiens mRNA for proliferation-associated gene (pag) /cds=(60,659) /gb=X67951 /gi=287640 /ug=Hs.180909 /len=937	41213_at	0	-0.1	0	-0.3	-0.4	-1.1	-1.4	-2	-2.2	-1.6	-2.2	-2	0.2	0.3	-0.2	-0.2	-0.8	-1.1	-0.7	-1.1	-0.9	-1	-1	-1
Cluster Incl. U59435:Human cell cycle protein p38-2G4 homolog (hG4-1) mRNA, complete cds /cds=(97,1281) /gb=U59435 /gi=2697004 /ug=Hs.5181 /len=1697	41600_at	0.3	0.2	-0.3	-0.3	-0.7	-0.6	-0.3	-0.8	-1.1	-0.7	-1.3	-1.1	0.2	0	-1.3	-1.4	-2	-2.2	-1.6	-1.8	-1.8	-1.8	-1.8	-1.7
X17620 /FEATURE=mRNA /DEFINITION=HSNM23 Human mRNA for Nm23 protein, involved in developmental regulation (homolog. to Drosophila Awd protein)	1521_at	0.1	0.2	0.3	-0.1	-0.1	-0.5	-0.5	-1.3	-1.5	-0.8	-1.8	-1.8	0.2	0	-0.9	-1.5	-2	-2.2	-1.4	-2	-2.2	-1.6	-1.9	-1.6
Cluster Incl. D50919:Human mRNA for KIAA0129 gene, complete cds /cds=(10,1230) /gb=D50919 /gi=1469180 /ug=Hs.179703 /len=4453	33253_at	-0.3	-0.2	0.1	0.2	0.1	0	0.2	-0.1	0	0.1	-0.1	0.1	-0.6	-1.3	-2.2	-1.4	-1.3	-1.2	-0.4	-0.8	-0.6	-0.8	-0.9	-1
Cluster Incl. AI017935:ou43h10.x1 Homo sapiens cDNA, 3 end /clone=IMAGE-1629091 /clone_end=3 /gb=AI017935 /gi=3232271 /ug=Hs.162395 /len=500	40424_at	-1	-0.4	-0.7	-1	-1.1	-0.4	-0.9	-0.4	-0.5	-2.2	-0.4	-1.9	-0.2	-0.4	-0.7	-0.7	-0.2	-1.2	-1.7	-0.7	-1.3	-0.4	-1.1	-1.2
Cluster Incl. AI535653:P9-C4.T3.P9.D4 Homo sapiens cDNA, 3 end /clone_end=3 /gb=AI535653 /gi=4449788 /ug=Hs.223018 /len=590	33369_at	-2.2	-1.8	-1	-0.5	-0.5	-0.5	-1	-1.1	-2	-2	-1.9	-1.7	-1.7	-1.6	-0.7	-0.1	-0.7	-1.4	-1.1	-0.3	-2	-1.6	-1.2	-0.7
Cluster Incl. X06323:Human MRL3 mRNA for ribosomal protein L3 homologue ( MRL3 = mammalian ribosome L3 ) /cds=(76,1122) /gb=X06323 /gi=34753 /ug=Hs.79086 /len=1634	37726_at	-0.3	-0.3	-0.1	0	-0.2	-0.4	-1.3	-1.4	-1.2	-1.3	-1.6	-1.8	0.1	0	-0.5	-0.5	-1	-1.4	-1.5	-1.6	-2.2	-1.5	-1.9	-1.9
Cluster Incl. AB018310:Homo sapiens mRNA for KIAA0767 protein, partial cds /cds=(0,1721) /gb=AB018310 /gi=3882254 /ug=Hs.95180 /len=4258	39135_at	-0.6	0.1	-0.3	-0.2	-0.4	-0.1	-0.2	-0.5	-0.5	-0.4	-0.4	-0.4	-0.7	-1.5	-2.2	-2.1	-1.8	-1.4	-1.1	-1	-0.8	-1	-0.5	-0.9
Cluster Incl. AB023137:Homo sapiens mRNA for KIAA0920 protein, complete cds /cds=(192,3503) /gb=AB023137 /gi=4589471 /ug=Hs.42322 /len=5210	35985_at	-1.7	-1.6	-1.8	-2.2	-2.4	-1.1	-3.2	-1.6	-2	-4.1	-2.9	-4.8	-1.9	-3.2	-3.2	-5	-2.2	-2.3	-3	-1.3	-5.7	-1.6	-2.5	-4.2
Cluster Incl. AL049963:Homo sapiens mRNA; cDNA DKFZp564A132 (from clone DKFZp564A132) /cds=UNKNOWN /gb=AL049963 /gi=4884213 /ug=Hs.16726 /len=1322	40456_at	-0.3	-0.3	-0.2	-0.2	-0.1	-0.4	-1.3	-1.3	-0.9	-0.8	-1.4	-1.1	0	-0.1	-0.6	-0.5	-0.6	-1.3	-1	-1.8	-2.2	-1.4	-1.7	-1.5
Cluster Incl. X59798:Human PRAD1 mRNA for cyclin /cds=(147,1034) /gb=X59798 /gi=35631 /ug=Hs.82932 /len=4228	38418_at	-0.4	-0.8	-0.5	-0.3	-0.6	-0.5	-0.2	-0.4	-0.5	-0.2	-1.4	-1.5	-0.8	-2.2	-1.9	-1.8	-2	-1.6	-1.2	-1.5	-2.1	-2	-2.5	-2.8
Cluster Incl. L29254:Human (clone P1-5) L-iditol-2 dehydrogenase gene /cds=(137,1210) /gb=L29254 /gi=808013 /ug=Hs.878 /len=2519	38763_at	0	-0.1	-0.2	-0.2	-0.5	-0.8	-1	-1.6	-2	-1.4	-2	-1.8	0	-0.2	-1.2	-1.6	-1.8	-2	-1.5	-2	-1.7	-2	-2.1	-2.2
Cluster Incl. M99578:Human lymphocyte surface protein exons 1-5, complete cds /cds=(169,1821) /gb=M99578 /gi=187241 /ug=Hs.234788 /len=2622	34172_s_at	0.2	0.7	0.3	0.3	-0.2	0.3	1.3	0.6	0.9	0.7	0.5	0.9	0	0.8	0.7	0.4	0.7	1	0.6	1.5	1	1.2	2.1	1.1
Cluster Incl. X83368:H.sapiens mRNA for phosphatidylinositol 3 kinase gamma /cds=(323,3628) /gb=X83368 /gi=1507821 /ug=Hs.32942 /len=5363	36287_at	-0.5	0	-0.2	-0.6	-1	1.1	0	2.1	2.1	-1	1.5	-1.4	-1.2	-1.8	-1.1	-1.1	-0.3	-1.3	-1.3	0.1	-2.4	-0.3	-1.2	-0.8
Cluster Incl. M55267:Human EV12 protein gene /cds=(0,698) /gb=M55267 /gi=182279 /ug=Hs.41846 /len=699	36313_at	-0.6	-0.2	-0.5	-0.4	0.5	0.7	0.2	0.7	0.9	1.1	1.4	1.4	-0.9	-0.9	-0.7	0	0.2	1	1.1	1.6	1.8	1.9	2.1	1.2
Cluster Incl. AI806222:wf26e10.x1 Homo sapiens cDNA, 3 end /clone=IMAGE-2356746 /clone_end=3 /gb=AI806222 /gi=5392788 /ug=Hs.100194 /len=563	37099_at	0.2	0.3	1	1.2	1.4	1.4	1.7	1.8	2	2.1	1.7	2	0.2	0.1	-0.1	0.5	1.2	1.2	1	0.5	1.3	0.7	0.3	0.5
Cluster Incl. AF044896:Homo sapiens ICB-1 mRNA, complete cds /cds=(128,982) /gb=AF044896 /gi=3132521 /ug=Hs.10649 /len=2366	41409_at	-0.1	-0.1	0.2	0.5	0.7	0.9	1	1	1.8	1.8	1.4	1.9	-1.1	-1.3	-0.4	-0.1	0.1	1.2	1.5	1.9	1.9	1.8	2.1	2.1
Cluster Incl. AB018247:Homo sapiens mRNA for Fe65L2, complete cds /cds=(51,1511) /gb=AB018247 /gi=4049592 /ug=Hs.173103 /len=1828	32731_at	-0.3	0.3	-0.3	-0.6	-0.3	0.1	0.8	0.7	0.5	0.5	0.5	0.9	-0.4	-0.7	-0.4	-0.4	-0.1	0.6	0.6	1.3	1.8	1.2	2.1	1.8
Cluster Incl. AF070570:Homo sapiens clone 24473 mRNA sequence /cds=UNKNOWN /gb=AF070570 /gi=3387939 /ug=Hs.239836 /len=1775	34745_at	-0.2	0	-0.1	0	0.5	-0.1	-0.7	0.1	-0.2	0.1	0.7	1.1	-0.1	0.7	1.4	1.2	1.2	0.9	0.9	0.7	1.8	1.5	2.1	1.5
Cluster Incl. U21931:Human fructose-1,6-biphosphatase (FBP1) gene /cds=(211,1227) /gb=U21931 /gi=1000077 /ug=Hs.574 /len=1476	36495_at	0.2	0.7	1.7	2	2.1	1.8	2	1.4	1.9	2.1	1.7	2.1	-0.1	-0.1	-1	-1.1	-0.5	-0.4	-0.4	-0.7	-0.5	-1	-0.8	-1.1
Cluster Incl. L26232:Human phospholipid transfer protein mRNA, complete cds /cds=(87,1568) /gb=L26232 /gi=468325 /ug=Hs.154854 /len=1750	40081_at	0.1	0.4	0.1	0.1	0.4	0.6	1.2	2	2.1	1.2	1.8	1	0.2	0	0.1	0	0	0.2	-0.2	0.4	0.2	-0.2	0.1	0.1
Cluster Incl. AL050259:Homo sapiens mRNA; cDNA DKFZp547D0710 (from clone DKFZp547D0710) /cds=(133,2466) /gb=AL050259 /gi=4886476 /ug=Hs.170160 /len=2908	40521_at	-0.1	0.4	0.1	0.3	0	0.6	1.3	0.8	1	1.6	1.5	1.8	-0.4	-1.2	-0.1	0.1	0.2	1.1	0.7	1.3	1.9	1.4	2.1	1.9
Cluster Incl. AF055008:Homo sapiens clone 24720 epithelin 1 and 2 mRNA, complete cds /cds=(62,1843) /gb=AF055008 /gi=3005729 /ug=Hs.180577 /len=2148	41198_at	0.2	0.4	0.8	1.1	1.5	1.2	1.3	1.6	1.4	1.5	2.1	1.5	0.1	0	0.4	0.4	0	0.7	1.3	0.4	1.5	0.9	0.6	0.5
Cluster Incl. W72186:zd69b10.s1 Homo sapiens cDNA, 3 end /clone=IMAGE-345883 /clone_end=3 /gb=W72186 /gi=1382635 /ug=Hs.81256 /len=598	38087_s_at	-0.1	-0.6	-0.1	-0.2	-0.5	-0.4	0.4	0.1	0.3	0.8	0.5	0.9	-0.1	0	-0.1	-0.1	1	2.1	2.1	1.6	1.2	1.2	1.2	1.6
Cluster Incl. AB029015:Homo sapiens mRNA for KIAA1092 protein, partial cds /cds=(0,3464) /gb=AB029015 /gi=5689520 /ug=Hs.54886 /len=4147	41796_at	0.3	-0.3	0.2	0.1	0.4	0.3	0.9	0.2	1.2	1.7	1.5	2.1	-0.2	0	0.8	0.2	1.1	0.1	0.7	0.9	0.9	0.7	0.1	0.5
U47414 /FEATURE= /DEFINITION=HSU47414 Human cyclin G2 mRNA, complete cds	1913_at	-0.4	0.5	0.4	-0.1	0.7	1.2	0.8	0.5	0.5	0.1	0.8	0.8	0.2	0.7	1.2	1.6	1.6	1.2	1.6	1.8	1.6	1.6	2.1	1.6
U24152 /FEATURE= /DEFINITION=HSU24152 Human p21-activated protein kinase (Pak1) gene, complete cds	1558_g_at	0.1	-0.7	0.1	0.3	0.3	0.6	0.6	0.4	1.4	1.7	2	2.1	-0.4	-0.2	1.1	1.2	1.5	1.3	1.4	1.6	1.7	1.8	2.1	1.9
X75042 /FEATURE=cds /DEFINITION=HSRNAREL H.sapiens rel proto-oncogene mRNA	1856_at	0.2	0.7	0.5	0.4	0.3	0.9	0.6	1.3	1.3	0.4	2.1	0.1	0.3	0.9	1.7	1.5	1.6	0.6	0.7	1.5	0.3	1.4	0.2	0.4
D50683 /FEATURE= /DEFINITION=D50683 Homo sapiens mRNA for TGF-betaIIR alpha, complete cds	1815_g_at	-0.4	-0.2	0.1	0.2	0.3	0.3	0.1	0.8	1.2	1.2	1.7	2.1	-0.7	-0.2	0.6	1	0.8	0.8	1.6	1.3	1.5	1.3	1.5	1.2
U50648 /FEATURE=mRNA /DEFINITION=HSIIPKR17 Human interferon-inducible RNA-dependent protein kinase (Pkr) gene, exon 17 and complete cds	1008_f_at	1.6	1.2	0.2	0.6	1.7	1.3	0.4	0.6	0.4	1	0.6	0.1	0.8	-0.4	0.6	0.8	1.7	1.4	1.1	1.1	2.1	0.8	1.8	1.1
Cluster Incl. AF001862:Homo sapiens FYN binding protein mRNA, complete cds /cds=(67,2418) /gb=AF001862 /gi=2232149 /ug=Hs.58435 /len=2578	41819_at	-1.4	-1.1	-1.4	-2.5	-2.1	0.1	-0.7	1.2	0.8	-2.6	0.8	-2.3	-1.6	-2.6	-1.9	-1.7	-0.3	-0.9	-2.5	1	-1.7	-0.6	-0.6	-1
Cluster Incl. M21186:Human neutrophil cytochrome b light chain p22 phagocyte b-cytochrome mRNA, complete cds /cds=(28,615) /gb=M21186 /gi=189105 /ug=Hs.68877 /len=687	35807_at	0	-0.1	0.4	0.3	0.5	0.3	0.3	0.5	0.7	-0.6	1	-2.1	0.3	0.3	0.2	0.2	0.3	0.4	0.5	0.5	0.6	0.8	0.7	0.6
Cluster Incl. AF009767:AF009767 Homo sapiens cDNA /clone=C97A-12 /gb=AF009767 /gi=2921062 /ug=Hs.132898 /len=635	41719_i_at	-1.6	-2	-2.1	-1.8	-1.8	-0.2	-0.1	0.5	-2.4	-4.1	-4	-6.4	-1	-2.4	-1.9	-1.2	-0.3	-0.8	-0.5	0.9	-3.6	-0.9	-1.5	-0.2
Cluster Incl. M57763:Human ADP-ribosylation factor (hARF6) mRNA, complete cds /cds=(517,1044) /gb=M57763 /gi=178988 /ug=Hs.89474 /len=1194	37984_s_at	-0.3	-0.4	-1.3	-1.7	-2.1	0.1	-1.3	0.1	-0.5	-2.1	-0.3	-1.3	-0.4	-1	-0.9	-0.9	0.9	-0.3	-1.3	-0.2	-0.9	-0.6	-0.3	-0.6
Cluster Incl. AF030234:Homo sapiens splicing factor Sip1 mRNA, complete cds /cds=(1180,4626) /gb=AF030234 /gi=2822459 /ug=Hs.51957 /len=5268	35258_f_at	-1.1	-0.1	-0.5	-0.5	-1.6	0.2	-0.4	0.4	0.3	-2.1	0.8	-2.1	-0.6	-0.9	0	-0.2	0.7	-0.3	-1.1	0.3	-0.8	0.2	-0.4	-0.7
Cluster Incl. L19161:Human translation initiation factor eIF-2 gamma subunit mRNA, complete cds /cds=(0,1418) /gb=L19161 /gi=306899 /ug=Hs.211539 /len=1440	35934_at	-0.9	-0.3	-0.5	-0.1	-0.2	0.1	-1.2	-0.1	-0.4	-2.1	-0.3	-2.1	0.3	0.4	0.4	0.7	-0.1	-0.1	-0.3	-0.8	-0.9	-0.3	-0.7	-1.1
Cluster Incl. L35848:Homo sapiens IgE receptor beta chain (HTm4) mRNA, complete cds /cds=UNKNOWN /gb=L35848 /gi=561638 /ug=Hs.99960 /len=1646	32451_at	-0.1	-0.2	-0.3	-0.3	-0.2	-0.1	-0.4	-0.1	-0.4	0	-0.6	-0.3	0.2	-0.1	-0.9	-1.1	-2	-2.1	-0.1	0	0.3	0.6	0.5	0.5
Cluster Incl. AF054589:Homo sapiens HIC protein mRNA, complete cds /cds=UNKNOWN /gb=AF054589 /gi=3426297 /ug=Hs.132739 /len=4142	37842_at	-0.9	-0.8	-0.8	-0.7	-0.7	-0.8	-1.3	-0.8	-0.8	-1	-1.3	-1.2	-0.6	-1	-0.9	-0.6	-0.5	-1.3	-1.1	-1.2	-1.5	-1.6	-2	-2.1
Cluster Incl. U50708:Human branched chain alpha-ketoacid dehydrogenase E1 beta subunit mRNA, complete cds /cds=(47,1225) /gb=U50708 /gi=1480476 /ug=Hs.1265 /len=1529	41683_i_at	-0.4	-0.1	-0.4	-0.2	-0.1	-0.3	-1.4	-2.5	-0.3	-0.9	-2.1	-1	-0.3	0.5	-0.2	-0.5	-0.6	-0.6	-0.7	0.1	-1.3	-1.2	-1.8	-0.7
D50310 /FEATURE= /DEFINITION=HUMCYI Human mRNA for cyclin I, complete cds	1836_at	-0.2	-0.4	-0.2	-0.4	-0.7	0.2	0	0.5	0	-1.2	0.1	-2.1	0.1	0.2	0.2	0.3	0.3	0.3	-0.1	0.1	-0.4	0.1	-0.5	-0.5
Cluster Incl. AB011165:Homo sapiens mRNA for KIAA0593 protein, partial cds /cds=(0,2844) /gb=AB011165 /gi=3043709 /ug=Hs.11861 /len=4924	41625_at	-1	-0.3	-1.1	-1.5	-2.1	0.2	-0.8	0	0.1	-1.9	0.1	-1.9	-0.2	-0.6	-0.7	-0.9	0.1	-0.5	-1.7	0.4	-1.2	0.1	-0.6	-1.2
Cluster Incl. AF049460:Homo sapiens nuclear DEAF-1 related transcriptional regulator protein 8 mRNA, complete cds /cds=(356,2011) /gb=AF049460 /gi=3309564 /ug=Hs.6574 /len=2329	35771_at	-0.5	-0.7	-0.6	-0.4	-0.6	-0.6	-0.9	-1	-1.4	-0.8	-1.2	-1.2	-0.6	-0.9	-1.6	-1.6	-2.1	-1.6	-1.4	-1.2	-1.6	-1.4	-1.6	-1.5
Cluster Incl. AF026029:Homo sapiens poly(A) binding protein II (PABP2) gene, complete cds /cds=(1282,2202) /gb=AF026029 /gi=2895275 /ug=Hs.117176 /len=3107	39050_at	-0.1	0.1	-0.1	-0.2	-0.5	0	0.3	0	0	-2.1	0	-2.5	-0.1	-0.2	-0.6	-0.2	-0.1	0	-0.4	-0.2	0.1	-0.1	0.1	0.1
Cluster Incl. AF031824:Homo sapiens leukocystatin mRNA, complete cds /cds=(215,652) /gb=AF031824 /gi=3252857 /ug=Hs.143212 /len=867	34965_at	0	-0.3	0	-0.4	-0.4	-1.2	-1.6	-1.3	-2.1	-1.7	-2	-1.7	0.2	0	-0.2	-0.9	-1.7	-1.3	-0.5	-0.7	-0.4	-0.1	-0.5	-0.5
Cluster Incl. D80001:Human mRNA for KIAA0179 gene, partial cds /cds=(0,2288) /gb=D80001 /gi=1136417 /ug=Hs.152629 /len=4994	31863_at	-0.2	-0.4	-0.3	-0.3	-0.6	-0.7	-0.6	-1	-1.3	-0.9	-1.3	-0.8	-0.3	-0.5	-0.7	-0.8	-1.2	-1.8	-1	-1	-2.1	-1.5	-1.7	-1.9
Cluster Incl. U41387:Human Gu protein mRNA, partial cds /cds=(0,2405) /gb=U41387 /gi=1230563 /ug=Hs.169531 /len=3288	40490_at	-0.2	0.2	-0.3	-0.3	-0.3	-1.5	-1.4	-1.9	-2.1	-1.7	-1.9	-1.8	0.1	-0.3	-1	-0.9	-1.3	-2.8	-1.2	-2.1	-2.4	-1.6	-2.7	-2.5
Cluster Incl. U09585:Homo sapiens putative interferon-related protein (SM15) mRNA, partial cds /cds=(0,1326) /gb=U09585 /gi=1209021 /ug=Hs.75402 /len=1784	36613_at	0.2	-0.1	0	-0.1	-0.1	-0.3	-0.4	-1.1	-1.3	-1.1	-1.6	-2.1	0	-0.4	-1.7	-1.6	-2	-1.8	-1.5	-1.7	-1.6	-1.4	-1.3	-1.4
U22376 /FEATURE=cds#3 /DEFINITION=HSU22376 Human (c-myb) gene, complete primary cds, and five complete alternatively spliced cds	1474_s_at	-0.9	-0.3	-0.5	-0.4	0.2	-0.3	-1.5	-1.3	-1.2	-1.2	-1.7	-1.5	-1.1	-2.1	-1.3	-1.1	-1.5	-1.3	-0.2	-0.7	-1.1	-0.3	-0.5	-0.8
D00591 /FEATURE=exons#7-14 /DEFINITION=HUMRCC1 Homo sapiens RCC1 gene, exons 1, 2, 3, 4, 5, 6, 7, 8, 9, 10, 11, 12, 13, 14, complete cds	1196_at	0.2	-0.2	-0.2	-0.3	-0.4	-0.3	-0.2	-0.7	-0.7	-1	-1.3	-2.1	0.2	-0.3	-0.6	-0.5	-0.6	-0.5	-1.1	-0.8	-1.1	-0.8	-1.1	-0.6
Cluster Incl. M97287:Human MAR/SAR DNA binding protein (SATB1) mRNA, complete cds /cds=(214,2505) /gb=M97287 /gi=337810 /ug=Hs.74592 /len=2928	36899_at	-0.5	-1	-0.4	-0.7	-2.1	0	0	0.1	-0.1	-1.7	0	-2	-1	-1.6	-0.8	-0.8	-0.3	-0.8	-1.6	0	-1.2	-0.4	-0.7	-0.9
Cluster Incl. X12654:Human mRNA for cell cycle gene RCC1 /cds=(182,1447) /gb=X12654 /gi=35908 /ug=Hs.84746 /len=2424	37927_at	0.1	-0.3	-0.4	-0.4	-0.5	-0.3	-0.7	-0.9	-0.9	-1.1	-1.3	-2.1	-0.1	-0.7	-0.9	-0.7	-1	-0.7	-1.3	-0.9	-1.1	-1	-1.1	-0.9
Cluster Incl. D21262:Human mRNA for KIAA0035 gene, partial cds /cds=(0,2125) /gb=D21262 /gi=434764 /ug=Hs.75337 /len=3727	36597_at	-0.1	-0.2	-0.1	-0.1	-0.4	-0.7	-0.9	-1.2	-1.6	-1.3	-2.1	-1.9	-0.2	-0.6	-1.3	-1.4	-1.6	-2	-1.4	-1.7	-2	-1.4	-1.5	-1.6
Cluster Incl. X79865:H.sapiens Mrp17 mRNA /cds=(137,733) /gb=X79865 /gi=1313961 /ug=Hs.109059 /len=1008	39812_at	-0.1	-0.5	-0.2	-0.1	-0.1	-0.7	-0.3	-0.8	-0.8	-0.9	-1	-1.9	-0.1	-0.7	-1.5	-1.6	-2.1	-1.8	-0.9	-1.4	-1.6	-1.2	-1.2	-1.1
Cluster Incl. AB014520:Homo sapiens mRNA for KIAA0620 protein, partial cds /cds=(0,5957) /gb=AB014520 /gi=3327053 /ug=Hs.105958 /len=6754	38671_at	-0.4	-0.3	-0.8	-0.8	-0.9	-0.9	-0.9	-1.3	-2.3	-1.2	-2.1	-1.5	-0.3	-1	-2.3	-2.1	-1.5	-0.6	-1.6	-1	-2.1	-2.2	-1.8	-1.8
Cluster Incl. X96924:H.sapiens gene encoding mitochondrial citrate transport protein /cds=(0,957) /gb=X96924 /gi=1770309 /ug=Hs.111024 /len=1522	38998_g_at	-0.4	-0.4	-0.2	-0.3	0	-0.6	-0.3	-0.8	-1.1	-1.4	-0.9	-2.1	-0.3	-0.2	-0.7	-0.6	-0.7	-0.5	0	-0.5	-0.7	-0.6	-0.7	-0.5
Cluster Incl. M24486:Human prolyl 4-hydroxylase alpha subunit mRNA, complete cds, clone PA-11 /cds=(118,1722) /gb=M24486 /gi=190785 /ug=Hs.76768 /len=2722	37037_at	-0.5	-1	-1.4	-0.8	-0.4	-0.1	-1.6	-1	-0.6	-0.7	-1.5	-1.3	0	-0.2	-1.1	-0.5	-0.8	-0.1	-0.7	-1.2	-1.5	-1.6	-1.9	-2.1
Cluster Incl. U29185:Homo sapiens prion protein (PrP) gene, complete cds /cds=(243,980) /gb=U29185 /gi=2865216 /ug=Hs.74621 /len=2587	36159_s_at	-0.2	-0.6	-0.8	-0.4	-0.9	-1.1	-1.5	-1.4	-1.6	-1.5	-2.1	-1.6	0	-0.4	-0.6	-0.5	-0.8	-1.1	-0.6	-0.5	-0.9	-0.8	-0.6	-1
Cluster Incl. U29344:Human breast carcinoma fatty acid synthase mRNA, complete cds /cds=(123,7652) /gb=U29344 /gi=915391 /ug=Hs.83190 /len=8460	38429_at	-0.2	0	-0.2	-0.2	-0.1	0	-0.1	-0.4	-1.3	-1.2	-1.4	-1.3	0	-0.6	-1.9	-1.7	-1.8	-2.1	-1.3	-0.3	-2.1	-1.1	-0.9	-0.7
Cluster Incl. X56841:H.sapiens HLA-E gene /cds=(0,363) /gb=X56841 /gi=433491 /ug=Hs.181392 /len=1817	32321_at	-0.1	-0.4	-0.1	0	0.7	0.6	0.7	1.4	1.2	1.5	1.4	1.7	0.1	0.3	0.5	0.3	0.1	1.2	1.5	1.4	2	1.7	1.8	1.6
Cluster Incl. X54134:Human HPTP epsilon mRNA for protein tyrosine phosphatase epsilon /cds=(51,2153) /gb=X54134 /gi=35791 /ug=Hs.224890 /len=2160	32916_at	0.1	-0.2	-0.1	-0.6	0	0.6	-0.2	0.9	0.5	0.3	0.5	0.5	-0.7	-0.7	0	0.1	0.7	1.4	1.2	1.3	1.8	1.4	2	1.5
Cluster Incl. U60337:Homo sapiens beta-mannosidase mRNA, complete cds /cds=(87,2726) /gb=U60337 /gi=2809322 /ug=Hs.115945 /len=3293	37472_at	-0.1	-0.3	-0.1	0	0.1	0.4	0.8	0.9	1	1.4	1.3	2	0	0	0.4	0.6	0.7	1.2	1.2	1.3	1.8	1.7	1.9	1.7
Cluster Incl. AI743406:wg92g12.x1 Homo sapiens cDNA, 3 end /clone=IMAGE-2372614 /clone_end=3 /gb=AI743406 /gi=5111694 /ug=Hs.77858 /len=498	40399_r_at	0.3	1.3	0.8	-0.5	0.9	0.9	1.1	2	0.7	1.3	1.1	1.3	0.9	0.5	0.7	0.9	1.1	0.6	1.2	1.4	0.2	0	0.2	0.5
Cluster Incl. AB011133:Homo sapiens mRNA for KIAA0561 protein, partial cds /cds=(0,3927) /gb=AB011133 /gi=3043645 /ug=Hs.173864 /len=5887	33223_at	-0.3	0.1	0	-0.2	-0.1	0.1	0.9	0.9	0.9	1.3	1.3	1.7	-0.5	-0.5	0	0.1	0.4	1	0.9	1.3	1.8	1.7	1.9	2
Cluster Incl. D88357:Homo sapiens mRNA for CDC2 delta T, complete cds /cds=(27,749) /gb=D88357 /gi=3126638 /ug=Hs.184572 /len=780	33324_s_at	0.1	0.1	0.6	0.2	0.6	0.1	0	0.3	0.2	0	-0.2	0	0.3	1.1	1.2	2	1.4	1.2	0.6	0	-0.1	0.3	0.1	0
Cluster Incl. M59818:Human granulocyte colony-stimulating factor receptor (G-CSFR-1) mRNA, complete cds /cds=(169,2679) /gb=M59818 /gi=183046 /ug=Hs.2175 /len=2943	34223_at	0	0.7	0.4	0.2	0.4	0.6	1.5	1.6	1.5	1.4	1.8	1.6	0	0	-0.3	-0.6	-0.3	0.6	1.1	1.5	1.7	1.7	2	1.9
Cluster Incl. AB018324:Homo sapiens mRNA for KIAA0781 protein, partial cds /cds=(0,1913) /gb=AB018324 /gi=3882282 /ug=Hs.42676 /len=4171	35999_r_at	0.8	1.5	1.3	1	0.7	1.2	1.4	2	1	1.5	1.7	1.6	0.8	1	0.9	1	1.5	0.6	1	1.2	1.2	-0.3	0.9	0.9
Cluster Incl. X69962:H.sapiens FMR-1 mRNA /cds=(219,2117) /gb=X69962 /gi=296587 /ug=Hs.89764 /len=4362	37994_at	-0.2	0.1	0.7	0.5	0.5	0.5	0.6	1.1	1.4	1.3	1.8	2	-0.2	0.2	0.9	0.9	0.6	-0.3	0.3	0	-0.2	0.7	0.5	0.4
Cluster Incl. AB001523:Homo sapiens gene for TMEM1 and PWP2,complete and partial cds /cds=(137,3916) /gb=AB001523 /gi=2244605 /ug=Hs.94479 /len=6936	38303_at	1.2	0.3	0.3	0.4	0.1	1.1	0.8	1	1.2	1.1	1.1	2	0.7	0.7	1	1.1	1.1	1	1.2	2	1.3	1.5	1.3	1.1
Cluster Incl. M85169:Human homologue of yeast sec7 mRNA, complete cds /cds=(69,1265) /gb=M85169 /gi=338001 /ug=Hs.1050 /len=3301	38666_at	-0.1	-0.2	0.3	0.3	0.2	0.4	0.8	1.1	1.2	1.5	1.5	2	-0.3	0.2	1	1.2	1.1	1.5	1.4	1.4	1.9	1.5	1.9	1.8
Cluster Incl. X15334:Human gene for creatine kinase B (EC 2.7.3.2) /cds=(80,1225) /gb=X15334 /gi=29962 /ug=Hs.173724 /len=1523	40862_i_at	0.3	0	0.2	-0.1	0.2	0.7	0.9	1	1.2	1.6	1.4	2	0	-0.1	0	-0.3	0	0.1	0.1	0.4	-0.2	-0.1	0.2	0.1
Cluster Incl. AF012108:Homo sapiens Amplified in Breast Cancer (AIB1) mRNA, complete cds /cds=(200,4462) /gb=AF012108 /gi=2331249 /ug=Hs.225977 /len=6818	33381_at	-0.5	0.1	0.1	-0.6	-0.4	1	-0.2	1.9	2	-1	1.6	-0.7	-1.1	-0.8	-0.4	-0.4	0.6	-0.7	-0.5	1.7	-0.4	0.2	-0.1	-0.4
Cluster Incl. AB000095:Homo sapiens mRNA for hepatocyte growth factor activator inhibitor, complete cds /cds=(175,1716) /gb=AB000095 /gi=2924600 /ug=Hs.233950 /len=2399	33448_at	0.2	0.2	-0.3	0	0.2	0.3	0.6	0.6	1.1	1.5	1.5	2	0.1	-0.2	0.3	0.3	1.2	1.4	1.1	0.9	1.5	0.6	1.1	1.2
Cluster Incl. D86181:Homo sapiens DNA for galactocerebrosidase /cds=(146,2155) /gb=D86181 /gi=2897770 /ug=Hs.273 /len=3869	33936_at	-0.6	-0.3	-0.1	0.2	0.6	0.5	0.6	0.6	1.2	1.3	1	2	-0.8	0.3	0.6	0.5	0	0.8	1	-0.7	0.1	0.4	0.9	0.5
Cluster Incl. U18420:Human ras-related small GTP binding protein Rab5 (rab5) mRNA, complete cds /cds=(135,785) /gb=U18420 /gi=642531 /ug=Hs.479 /len=1579	34836_at	0.5	0.5	0.2	-0.2	0.1	-0.1	0.2	0.1	0.9	1.2	1	1.2	0.7	0.8	0.6	0.2	0.8	1.9	0.4	1	1.9	0.8	1.8	2
Cluster Incl. AB023154:Homo sapiens mRNA for KIAA0937 protein, partial cds /cds=(0,1963) /gb=AB023154 /gi=4589517 /ug=Hs.62264 /len=5650	35369_at	0.3	0.5	0.6	0.5	0.4	0.5	0.9	1	1.2	1.2	1.1	2	0.1	-0.7	-0.3	-0.1	0.4	-0.1	1	1.5	1.9	1.6	1.5	1.4
Cluster Incl. Y08374:H.sapiens gene encoding cartilage GP-39 protein, exon 1 and 2 (and joined CDS) /cds=(126,1277) /gb=Y08374 /gi=2121309 /ug=Hs.75184 /len=1925	36197_at	0.2	0.3	0.2	0.3	0.4	0.5	1.2	1.6	1.2	1.1	1.2	2	0	-0.1	-0.9	-1.3	-0.7	0.3	0.8	1.1	1.6	1.1	1.8	1.8
Cluster Incl. X75346:H.sapiens mRNA for MAP kinase activated protein kinase /cds=(0,1190) /gb=X75346 /gi=407074 /ug=Hs.75074 /len=1336	36180_s_at	0.6	0.9	0.8	1	1.2	0.8	1.5	1.5	1.9	0.9	2	-0.1	0.1	0	0.5	0.7	0.3	1	1.1	0.2	1.2	0.3	0.6	0.4
Cluster Incl. U72649:Human BTG2 (BTG2) mRNA, complete cds /cds=(71,547) /gb=U72649 /gi=1703500 /ug=Hs.75462 /len=2717	36634_at	0.3	0.2	0.2	0.1	0.5	0.5	0.4	0.6	0.9	1.1	1.6	2	-0.3	-0.1	-0.2	0.4	0.8	1.2	1.2	0.7	1.5	1.2	1.3	1.1
Cluster Incl. U70063:Human acid ceramidase mRNA, complete cds /cds=(17,1204) /gb=U70063 /gi=1743866 /ug=Hs.75811 /len=2315	36938_at	0	-0.1	0.1	0.3	0.2	0.3	0.7	1.4	1.3	1.5	1.6	2	0.1	0.3	0.1	0	0.1	-0.2	0.6	1	0.9	0.8	0.9	0.9
Cluster Incl. AA100961:zn40b06.s1 Homo sapiens cDNA, 3 end /clone=IMAGE-549875 /clone_end=3 /gb=AA100961 /gi=1647433 /ug=Hs.78146 /len=583	37398_at	0	0.2	0	0.2	-0.3	-0.2	-0.6	-1	-0.9	-0.9	-1	-0.9	0	-0.2	-0.2	0	0.5	0.9	1.5	1.4	2	1.6	1.5	1.4
Cluster Incl. U47414:Human cyclin G2 mRNA, complete cds /cds=(135,1169) /gb=U47414 /gi=1335886 /ug=Hs.79069 /len=2044	37723_at	-0.8	-0.3	0.1	-0.4	-0.1	1	0.1	0.9	0.3	1	1.3	1.8	-0.3	0.7	0.5	1.1	1.4	1.6	1.8	2.2	1.8	1.9	1.8	2
Cluster Incl. AL031432:Human DNA sequence from clone 465N24 on chromosome 1p35.1-36.13. Contains two novel genes, ESTs, GSSs and CpG islands /cds=(201,1073) /gb=AL031432 /gi=4375969 /ug=Hs.8084 /len=1414	38072_at	0	0.6	0.5	0.4	0.3	0.4	1.3	1.1	1.3	1.6	1.4	1.9	0.2	1.2	1.3	1.6	1.3	1.6	1.6	1.4	2	1.5	1.8	1.8
Cluster Incl. M94345:Homo sapiens macrophage capping protein mRNA, complete cds /cds=(49,1095) /gb=M94345 /gi=187455 /ug=Hs.82422 /len=1221	38391_at	0.1	-0.4	0.2	0	0.3	-0.2	0.5	0.6	1	1.2	1.5	1.6	0.2	0.2	0	0.6	1	1.6	2	0.9	1.9	1.4	1.4	1.3
Cluster Incl. U97105:Homo sapiens N2A3 mRNA, complete cds /cds=(1336,3054) /gb=U97105 /gi=2967518 /ug=Hs.173381 /len=5407	40607_at	-0.2	-0.4	-1.2	0.3	-0.1	-0.2	0	0.8	1	1.1	0.9	1.1	-0.1	0.2	0.9	1.8	1.9	2	1.6	1.4	0.9	0.7	0.6	1.4
V01512 /FEATURE=mRNA#2 /DEFINITION=HSCFOS Human cellular oncogene c-fos (complete sequence)	1916_s_at	-1	-0.4	0.2	0.3	0.5	0.8	0.1	0.3	0.5	0.2	0.7	0.7	-0.3	0.1	-0.5	0	0.6	1.3	1	1.9	1.5	1.4	1.7	2
M38449 /FEATURE= /DEFINITION=HUMTGFBA Human transforming growth factor-beta mRNA, complete cds, clone pTGF-beta-trp114	1830_s_at	0.3	0.1	0.3	0	0.4	0.4	0.4	0.5	0.6	0.2	0.8	0.1	0.2	0.1	-0.4	-0.2	0.4	1.7	1.3	1.7	1.8	1.8	2	1.7
U40343 /FEATURE= /DEFINITION=HSU40343 Human CDK inhibitor p19INK4d mRNA, complete cds	1797_at	0.4	0.2	0.6	0.6	0.7	0.9	0.7	1.1	1.1	1	0.7	0.7	0.2	0.7	1	1.5	1.5	2	1.7	1.5	1.5	1.5	1.4	1.5
L13852 /FEATURE= /DEFINITION=HUME1URP Homo sapiens ubiquitin-activating enzyme E1 related protein mRNA, complete cds	1294_at	0.3	0	0	0.2	0.6	1	2	1.7	1.6	1.8	1.7	1.8	0	-0.2	0	0.2	0.9	1.5	0.9	0.9	1.1	0.6	1	0.9
J03909 /FEATURE= /DEFINITION=HUMIIP Human gamma-interferon-inducible protein (IP-30) mRNA, complete cds	925_at	0.4	0.2	0.6	0.4	0.4	-0.3	0.3	0.2	0.2	0.3	0.4	1	0.2	0.3	0.1	0.1	0.4	0.7	1.1	1.3	2	1.6	1.9	2
U64105 /FEATURE= /DEFINITION=HSU64105 Human guanine nucleotide exchange factor p115-RhoGEF mRNA, partial cds	810_at	0.3	0.5	0.1	0.3	0.4	0.3	0.8	0.7	0.7	0.5	1	0.2	0	-0.5	0	0	0.4	1.3	0.7	1	1.6	1.3	2	1.8
D26350 /FEATURE= /DEFINITION=HUMHT2I Human mRNA for type 2 inositol 1,4,5-trisphosphate receptor, complete cds	756_at	0.2	0	0.3	0.4	0.5	1.3	0.4	1.5	1.9	0.7	2	0.6	0	-0.9	0.1	0.2	0.5	-1.7	0	-2.3	0	-0.1	0.3	0.1
M59820 /FEATURE=mRNA /DEFINITION=HUMGCSFR3 Human granulocyte colony-stimulating factor receptor (CSF3R) mRNA, complete cds	596_s_at	0.1	0.4	0.3	0.2	0.3	0.8	1.5	1.5	1.5	0.7	1.7	0.8	0	0.2	-0.2	-0.7	-0.3	0.6	0.9	1.2	1.5	1.5	2	1.9
Cluster Incl. AB013382:Homo sapiens mRNA for DUSP6, complete cds /cds=(351,1496) /gb=AB013382 /gi=3869139 /ug=Hs.180383 /len=2390	41193_at	-0.5	-0.1	0.3	0.6	0.4	0.8	0.4	1.4	1.6	1.3	1.9	1.7	-2	-1.2	-0.5	0.1	0.5	0.8	0.7	1.5	1.3	1.5	1.8	1.4
Cluster Incl. M33326:Human nonspecific cross-reacting antigen (NCA) mRNA, complete cds /cds=(86,1135) /gb=M33326 /gi=189101 /ug=Hs.41 /len=2287	33530_at	-0.4	0.1	0	0.4	0.4	0.5	0.3	0.5	1	1.4	0.8	1.4	0.2	-0.3	-0.4	-1.7	-1.8	-2.6	-2	-1.7	-1.1	-1.8	-1.8	-2.1
Cluster Incl. D26361:Human mRNA for KIAA0042 gene, complete cds /cds=(439,5385) /gb=D26361 /gi=452516 /ug=Hs.3104 /len=6586	34563_at	-0.3	0.2	0.3	0	-0.9	0.3	-0.1	0	-0.2	-1.6	-0.6	-2	-0.2	0.4	0.8	0.9	1.3	0.2	-0.7	0.1	-0.9	-0.3	-0.9	-0.8
Cluster Incl. D87953:Human mRNA for RTP, complete cds /cds=(122,1306) /gb=D87953 /gi=1596166 /ug=Hs.75789 /len=3014	36933_at	0.2	0.3	0.6	0.8	1	1.2	-0.4	-0.1	-0.2	-0.1	-1.7	-2	-0.1	-1	-1	-0.8	-0.6	0.5	0	-0.6	-0.2	-0.5	-0.8	-0.7
Cluster Incl. U67615:Human beige protein homolog (chs) mRNA, complete cds /cds=(189,11594) /gb=U67615 /gi=1685033 /ug=Hs.36508 /len=13424	35695_at	-0.8	-0.6	-0.5	-0.3	-0.3	0.2	0.2	0.6	0.4	0.7	0.3	1.1	-0.8	-2	-1.7	-1.4	-1.1	-0.4	-0.2	0.4	0.6	0.8	1	0.9
Cluster Incl. X78136:H.sapiens hnRNP-E2 mRNA /cds=(22,1119) /gb=X78136 /gi=460772 /ug=Hs.63525 /len=1293	35745_f_at	-1.1	0.2	-0.6	-0.7	-1.4	0.5	-0.3	0.4	0.3	-2	0.2	-1.7	0.3	0.4	0.3	0.2	0.3	0.3	-1.1	0.6	0	0.1	0	0
Oncogene E6-Ap, Papillomavirus	1725_s_at	-0.1	-0.2	0	0.1	-0.8	-0.1	-0.3	0	-0.3	-1	-0.3	-2	0.2	0.3	0.6	0.3	0.1	-0.9	-0.3	0.1	-1	0.1	-0.9	-1
Cluster Incl. L01664:Human eosinophil Charcot-Leyden crystal (CLC) protein (lysophospholipase) mRNA, complete cds /cds=(33,461) /gb=L01664 /gi=187273 /ug=Hs.889 /len=586	36809_at	0.1	-0.3	0	0	0.4	-0.5	-0.1	-0.5	-0.6	0.1	0.1	0.2	0.5	0.1	-1	-1.7	-2	-1	0.1	-0.1	0.4	0.4	-0.1	-0.4
Cluster Incl. L09235:Human vacuolar ATPase (isoform VA68) mRNA, complete cds /cds=(15,1868) /gb=L09235 /gi=291867 /ug=Hs.5119 /len=1924	34890_at	-1.7	-0.4	-1.8	-2	-2.5	-0.2	-1.8	0.2	0	-3.6	0.5	-3.8	-1.1	-1.2	-1.2	-1.1	0.4	-0.7	-3.4	0.2	-1.5	0.1	-0.8	-1.2
Cluster Incl. AF002697:Homo sapiens E1B 19K/Bcl-2-binding protein Nip3 mRNA, nuclear gene encoding mitochondrial protein, complete cds /cds=(126,710) /gb=AF002697 /gi=2511528 /ug=Hs.79428 /len=1518	38010_at	-0.3	-1.3	-0.9	-0.2	0.1	0.5	-1.5	-0.3	-0.9	-0.5	-1.3	-1.2	-0.1	-1.1	-0.7	-0.3	-0.3	0.1	-1.5	-1.2	-2	-1.6	-1.6	-2.3
Cluster Incl. AI816034:au44e05.x1 Homo sapiens cDNA, 3 end /clone=IMAGE-2517632 /clone_end=3 /gb=AI816034 /gi=5431580 /ug=Hs.23990 /len=737	41322_s_at	0.2	-0.2	0.2	0	0.2	-0.4	-1.3	-1.5	-1.3	-1.2	-1.6	-2	0.3	0.5	-0.2	-0.6	-1.3	-1.3	-1.1	-1.6	-1.5	-1	-1.6	-1.7
Cluster Incl. U61374:Human novel protein with short consensus repeats of six cysteines mRNA, complete cds /cds=(41,1426) /gb=U61374 /gi=1778409 /ug=Hs.15154 /len=1800	31855_at	0	0	0	0.2	0.3	-0.1	-0.6	-1.3	-1.9	-1.2	-2.3	-1.7	-0.2	0.1	-0.3	-1	-1.9	-2	-1.7	-1.7	-1.9	-2.2	-2.8	-4.1
Cluster Incl. M94856:Human fatty acid binding protein homologue (PA-FABP) mRNA, complete cds /cds=(48,455) /gb=M94856 /gi=182353 /ug=Hs.153179 /len=662	39799_at	0.2	0.3	-0.2	0	0	-0.2	-1.2	-1.1	-1.2	-1.4	-2.5	-1.7	0.3	0.3	-0.9	-1.3	-1.7	-1.9	-1.2	-0.7	-1.8	-1.5	-2	-2
Cluster Incl. M30448:Human casein kinase II beta subunit mRNA, complete cds /cds=(96,743) /gb=M30448 /gi=181154 /ug=Hs.211566 /len=2527	32843_s_at	0	0.1	0.3	0.1	0.3	-0.4	-0.5	-0.5	-0.8	-0.5	-0.8	-1	0.3	0.3	0.1	-0.1	-0.7	-0.9	-0.6	-1.7	-1.3	-1.3	-1.9	-2
Cluster Incl. W22296:65A11 Homo sapiens cDNA /clone=(not-directional) /gb=W22296 /gi=1299129 /ug=Hs.75871 /len=697	36957_at	-1	-1.1	-0.8	-1	-1.4	0	-0.1	0.3	-0.1	-0.9	-0.3	-0.7	-1.3	-1.5	-1.3	-1.5	-0.6	-0.7	-2	-0.8	-1.8	-1.5	-1.1	-1.3
Cluster Incl. X89750:H.sapiens mRNA for TGIF protein /cds=(311,1129) /gb=X89750 /gi=1150425 /ug=Hs.90077 /len=1542	38805_at	-0.8	-0.6	-0.6	-0.5	-0.4	-0.4	-1.1	-1	-1.3	-0.8	-0.9	-0.6	-1.7	-2	-1	-0.4	-0.3	-0.3	-0.4	-0.8	-0.7	-0.4	-0.4	-0.6
Cluster Incl. AI932613:wo05c02.x1 Homo sapiens cDNA, 3 end /clone=IMAGE-2454434 /clone_end=3 /gb=AI932613 /gi=5671350 /ug=Hs.62036 /len=570	41827_f_at	0.3	0	0	-0.4	-0.6	-0.8	-0.6	-1.1	-1.1	-1	-1.2	-0.6	0	0	-1.2	-2.9	-4.9	-3.1	-3.9	-2	-2.2	-2	-1.3	-1.4
Cluster Incl. AF052174:Homo sapiens clone 24630 mRNA sequence /cds=UNKNOWN /gb=AF052174 /gi=3360485 /ug=Hs.152939 /len=1439	31867_at	-0.9	-0.8	-1.3	-1.6	-1.7	-0.2	-1.2	0.2	-0.3	-3	-0.7	-2.3	-0.9	-1.5	-1.3	-1.2	-0.5	-1.4	-2.5	-0.8	-2	-1.1	-2	-1.9
J04031 /FEATURE= /DEFINITION=HUMMDMCSF Human methylenetetrahydrofolate dehydrogenase- methenyltetrahydrofolate cyclohydrolase-formyltetrahydrofolate synthetase mRNA, complete cds	673_at	-0.1	-0.4	-0.1	0.1	-0.1	-0.4	-1.4	-1.1	-1.2	-1.2	-1.1	-1.8	0.2	-0.2	-0.5	-0.4	-0.6	-0.5	-1.1	-1.2	-2	-0.9	-0.8	-1.2
Cluster Incl. D29958:Human mRNA for KIAA0116 gene, partial cds /cds=(0,873) /gb=D29958 /gi=473948 /ug=Hs.182877 /len=1011	33294_at	-0.2	-0.4	-0.4	-0.4	-0.6	-0.8	-0.8	-1	-1.4	-0.8	-1.6	-1	-0.1	-0.6	-1.2	-1.6	-2	-1.4	-0.9	-1.4	-1.2	-1.1	-1.2	-1.2
Cluster Incl. AC002073:Human PAC clone DJ515N1 from 22q11.2-q22 /cds=(0,2201) /gb=AC002073 /gi=2078469 /ug=Hs.100623 /len=2202	38618_at	-0.2	-0.3	0	-0.1	-0.1	-0.4	-0.4	-0.8	-0.7	-0.7	-0.9	-2	0.1	0	-0.8	-1.3	-1.6	-1.2	-1.1	-1	-1.4	-1	-1	-0.9
Cluster Incl. M92439:Human leucine-rich protein mRNA, complete cds /cds=UNKNOWN /gb=M92439 /gi=177109 /ug=Hs.182490 /len=4718	41754_at	-0.3	-0.3	-0.2	-0.1	-0.3	-0.4	-0.7	-0.7	-0.8	-0.9	-1.1	-1.2	-0.4	-0.5	-0.8	-0.7	-1.3	-1.3	-1.4	-1.5	-2	-1.7	-1.8	-1.6
Cluster Incl. Y10805:H.sapiens mRNA for arginine methyltransferase, splice variant, 1435 bp /cds=(189,1232) /gb=Y10805 /gi=1808643 /ug=Hs.20521 /len=1435	32825_at	-0.3	0.1	0.1	-0.3	-0.3	-0.9	-0.9	-1.4	-1.7	-1.3	-1.3	-2	-0.1	-0.2	-1	-1.2	-1.8	-2	-1.3	-1.6	-1.6	-1.5	-1.6	-1.7
U12595 /FEATURE= /DEFINITION=HSU12595 Human tumor necrosis factor type 1 receptor associated protein (TRAP1) mRNA, partial cds	1468_at	0.1	-0.2	-0.1	-0.1	-0.1	-0.3	-0.4	-1	-1.4	-1.2	-1.8	-2	0.1	-0.1	-0.7	-1	-1.4	-1.7	-1.4	-1.3	-1.7	-1.5	-1.3	-1.5
Cluster Incl. U07424:Human putative tRNA synthetase-like protein mRNA, complete cds /cds=(12,1538) /gb=U07424 /gi=2098578 /ug=Hs.23111 /len=1807	34291_at	0	-0.5	0	-0.2	-0.3	-0.4	-0.4	-1.1	-1.5	-1.2	-1.6	-1.6	-0.3	-1.3	-1.6	-1.8	-1.8	-1.8	-1.4	-1.5	-2	-1.4	-1.8	-1.6
Cluster Incl. U70322:Human transportin (TRN) mRNA, complete cds /cds=(93,2765) /gb=U70322 /gi=1613833 /ug=Hs.168075 /len=3039	40463_at	-1.2	-1.2	-1.6	-2	-2.3	-0.4	-1.3	-0.7	-0.8	-5	-0.9	-4.8	-1.1	-1.9	-1.8	-1.6	-0.5	-1.3	-2.1	-0.5	-1.7	-1.4	-1.3	-2.3
Cluster Incl. AL049417:Homo sapiens mRNA; cDNA DKFZp586O1919 (from clone DKFZp586O1919) /cds=UNKNOWN /gb=AL049417 /gi=4500198 /ug=Hs.181046 /len=2665	41225_at	-0.5	-0.8	-0.7	-0.5	-1.1	-1	-1.2	-1.2	-1.6	-2.1	-2	-2.3	-0.7	-1.4	-1	-0.4	-0.3	0	-0.6	0	0	-0.4	-0.1	-0.1
Cluster Incl. M96995:Homo sapiens epidermal growth factor receptor-binding protein GRB2 (EGFRBP-GRB2) mRNA sequence /cds=(78,731) /gb=M96995 /gi=181975 /ug=Hs.239528 /len=1109	33855_at	-1.2	-0.8	-1.3	-1.4	-2	-0.3	-1.2	-0.3	-0.2	-2.6	-0.1	-2.9	-0.6	-1	-0.9	-1	-0.1	-0.9	-1.3	-0.3	-1.1	-0.5	-0.9	-1
Proto-Oncogene C-Myc, Alt. Splice 3, Orf 114	1936_s_at	-0.3	-0.1	-0.6	-0.6	-0.3	-0.7	-1.5	-1.3	-2	-1.6	-1.7	-2	-2.1	-2.3	-2.1	-1.7	-1.6	-1.3	-1.4	-1.5	-1.6	-1.1	-1.2	-0.9
J04031 /FEATURE= /DEFINITION=HUMMDMCSF Human methylenetetrahydrofolate dehydrogenase- methenyltetrahydrofolate cyclohydrolase-formyltetrahydrofolate synthetase mRNA, complete cds	674_g_at	-0.3	-0.1	-0.3	0	-0.3	-0.6	-1	-1.2	-1.5	-1.2	-1.8	-1.4	-0.2	-0.2	-1.2	-0.7	-1	-1.5	-1.3	-1.4	-2	-1.4	-1.6	-1.5
Cluster Incl. U61538:Human calcium-binding protein chp mRNA, complete cds /cds=(181,768) /gb=U61538 /gi=1706966 /ug=Hs.85301 /len=800	35018_at	1	0.5	0.1	0.2	0.1	0.6	1	1.2	0.8	0.1	0.6	0.9	0.2	0.8	0.5	0.3	0.8	1	0.8	1.9	0.7	0.8	1	0.7
Cluster Incl. U34804:Human thermostable phenol sulfotransferase (STP2) gene, partial cds /cds=(425,1312) /gb=U34804 /gi=1353387 /ug=Hs.180764 /len=1396	32317_s_at	-0.2	0.2	-0.1	-0.1	-0.4	0.5	1.1	0.6	0.4	0.6	0.7	0.8	0.5	0.7	0.8	0.8	0.9	1.6	0.7	1.2	1.3	1.4	1.9	1.6
Cluster Incl. L10386:Homo sapiens transglutaminase E3 (TGASE3) mRNA, complete cds /cds=(41,2122) /gb=L10386 /gi=307503 /ug=Hs.2022 /len=2619	32868_at	0.4	-0.3	-0.1	0.1	0.1	0.1	-0.6	0.1	-1.2	-0.2	-0.2	-0.2	-0.4	0	-0.3	-0.4	0.4	0.7	1	1.6	1.9	1.5	1.7	1.6
Cluster Incl. AB008775:Homo sapiens AQP9 mRNA for aquaporin 9, complete cds /cds=(216,1103) /gb=AB008775 /gi=2887406 /ug=Hs.104624 /len=2878	34435_at	0.3	0.2	0.4	0.4	0	-0.1	0	-0.2	-0.6	0.6	0.2	0.8	-0.5	0.3	-0.4	-0.7	-2.6	-1.2	-0.6	1.6	1.6	1.5	1.9	1.4
Cluster Incl. U58917:Homo sapiens IL-17 receptor mRNA, complete cds /cds=(32,2632) /gb=U58917 /gi=2826475 /ug=Hs.239352 /len=3120	36229_at	-0.5	-0.3	-0.8	-0.6	-1.3	-0.1	-0.5	-0.3	0.1	-0.9	0.4	-1.1	-0.4	-0.6	-0.1	0.1	0.8	0.1	0.7	1.9	0.4	1.7	0.7	0.3
Cluster Incl. M25915:Human complement cytolysis inhibitor (CLI) mRNA, complete cds /cds=(198,1544) /gb=M25915 /gi=180619 /ug=Hs.75106 /len=1651	36780_at	0.5	0.7	0.5	0.2	1	0.7	0.4	0.8	1.1	1.5	1.2	1.9	0.5	0.3	0.2	0.5	0.9	1	0.6	0.5	0.3	0.3	0.2	0.4
Cluster Incl. D38583:Human mRNA for calgizzarin, complete cds /cds=(120,437) /gb=D38583 /gi=560790 /ug=Hs.150580 /len=595	38138_at	-0.1	-0.4	0	0.1	0.2	-0.3	-0.2	0.4	0.8	1.1	0.7	1.4	0.2	0.2	0.3	0.5	0.8	1.1	1.3	1.3	1.9	1.4	1.2	1.4
Cluster Incl. X70297:H.sapiens mRNA for neuronal nicotinic acetylcholine receptor alpha-7 subunit /cds=(103,1611) /gb=X70297 /gi=496606 /ug=Hs.2540 /len=2074	39566_at	0.2	-0.3	0	0.1	-0.1	0.8	1.6	1.9	0.6	0	0.9	-1.7	0.2	-1	0.2	0.4	0.7	0.7	0.6	0.6	0.3	0.8	-0.1	0.2
Cluster Incl. AL022398:dJ434O14.3.3 (novel protein) (isoform 3) /cds=(290,1885) /gb=AL022398 /gi=3355547 /ug=Hs.87684 /len=2058	40719_at	0.1	0.7	0.9	0.7	0.8	1	1.3	1.6	1.4	1.5	1.3	1.9	0.3	0.3	0.2	0.8	1.2	1.7	1	1.4	1.2	1.2	1.2	1.1
Cluster Incl. AL022398:dJ434O14.3.1 (putative protein) (isoform 1) /cds=(0,988) /gb=AL022398 /gi=3355547 /ug=Hs.87684 /len=1241	40720_at	0	0.5	0.7	0.9	1.1	1.1	1.3	1.3	1.5	1.9	1.6	1.9	-0.7	-0.7	0.6	1.2	1.3	1.4	1.2	0.6	1.2	0.6	0.6	0.4
Cluster Incl. AL022398:dJ434O14.3.1 (putative protein) (isoform 1) /cds=(0,988) /gb=AL022398 /gi=3355547 /ug=Hs.87684 /len=1241	40721_g_at	0	0.4	0.7	0.7	1	1.2	0.9	1.4	1.6	1.6	1.7	1.9	-0.4	-0.8	0.7	1.3	1.4	1.7	1.1	1	1.3	1	1.3	0.8
Cluster Incl. AI885170:wl90e10.x1 Homo sapiens cDNA, 3 end /clone=IMAGE-2432202 /clone_end=3 /gb=AI885170 /gi=5590334 /ug=Hs.95867 /len=564	41047_at	0.2	0.1	0.7	0.7	0.6	0.3	0.8	0.4	1	1.3	1.3	1.4	0.2	0.5	0.6	0.5	0.9	1.2	1.4	0.9	1.9	1.4	1.4	1.6
Cluster Incl. D90070:Human ATL-derived PMA-responsive (APR) peptide mRNA /cds=(173,337) /gb=D90070 /gi=219475 /ug=Hs.96 /len=1885	41048_at	0.7	1.1	0.6	0.7	1	0.8	0.3	1.8	1.9	1.6	1.7	1.5	0.9	1.2	0.7	1.2	1	0.5	0.8	0.3	-0.8	-0.3	-1.3	0.2
Cluster Incl. AF041248:Homo sapiens cyclin-dependent kinase inhibitor (CDKN2C) mRNA, complete cds /cds=(1215,1721) /gb=AF041248 /gi=3243117 /ug=Hs.4854 /len=2085	36053_at	0	0.3	0.4	0.7	0.8	0.5	0.3	0.4	0.9	0.7	0.8	0.8	0.2	0.7	1.6	1.9	1.8	1.8	1.6	0.8	1.4	1	1.1	1.2
Cluster Incl. AL049998:Homo sapiens mRNA; cDNA DKFZp564L222 (from clone DKFZp564L222) /cds=UNKNOWN /gb=AL049998 /gi=4884251 /ug=Hs.5848 /len=1286	36509_at	-0.5	-0.3	0	0.4	0.2	0.4	0.3	-0.2	0.4	1.1	0.8	1.9	-0.4	-0.5	0.7	-0.1	0.5	0.6	0.4	0.2	0.9	-0.2	0.6	-0.1
Cluster Incl. AF000424:Homo sapiens LST1 mRNA, cLST1/C splice variant, complete cds /cds=(225,500) /gb=AF000424 /gi=2145063 /ug=Hs.88411 /len=635	37967_at	0.4	0.1	0.4	0.1	0.3	0.2	0.9	0.8	1.4	1.8	1.4	1.9	0.3	0.4	0.1	0.2	0.5	0.8	1	1	1.3	1.2	1.1	1.1
Cluster Incl. X52560:Human gene for nuclear factor NF-IL6 /cds=(0,1037) /gb=X52560 /gi=35035 /ug=Hs.99029 /len=1038	38354_at	0.7	0.7	0.8	1	1.1	1.5	1.6	1.9	1.9	1.9	1.8	1.9	-1.3	-1.5	-0.7	-0.5	-0.4	0.8	0.7	1	1.3	1	1.1	1
Cluster Incl. AJ222700:Homo sapiens mRNA for TSC-22 protein /cds=(191,625) /gb=AJ222700 /gi=2665384 /ug=Hs.114360 /len=1725	39032_at	-2.7	-0.5	-0.6	-0.4	-0.3	0.7	0.1	-0.2	0.4	1	1.3	1.9	0	0.1	0.7	0.9	1.1	0.6	-0.1	0.9	0.3	-2.9	0.1	0.5
Cluster Incl. J03909:Human gamma-interferon-inducible protein (IP-30) mRNA, complete cds /cds=(40,951) /gb=J03909 /gi=186264 /ug=Hs.14623 /len=1032	39728_at	0.4	0.1	0.5	0.2	0.2	-0.3	0.3	0	0.2	0.3	0.3	0.8	0.2	0.1	-0.2	-0.2	0.2	0.5	0.7	1.2	1.7	1.4	1.6	1.9
Cluster Incl. D28137:Human mRNA for BST-2, complete cds /cds=(9,551) /gb=D28137 /gi=457563 /ug=Hs.118110 /len=996	39061_at	-0.3	-0.8	-0.3	-0.5	-0.2	-0.3	0.3	0.4	0.1	-0.6	0.1	-0.9	-0.1	-0.1	-0.3	0	0.3	1.1	1.9	1.4	0.9	0.9	0.7	0.9
Cluster Incl. X99209:H.sapiens mRNA for arginine methyltransferase /cds=(176,1477) /gb=X99209 /gi=1655624 /ug=Hs.119644 /len=2096	39348_at	-0.3	-0.6	-0.3	-0.2	-0.1	0.2	0.7	0.8	1.1	1.5	1.5	1.9	-0.2	0	0.1	0.6	0.5	1	0.3	0.5	1.2	0.8	1.2	1.1
Cluster Incl. AB007927:Homo sapiens mRNA for KIAA0458 protein, complete cds /cds=(155,3961) /gb=AB007927 /gi=3413877 /ug=Hs.194369 /len=6642	32253_at	0.1	0	-0.1	-0.1	0	0.2	0.8	0.7	1.1	1.4	1.4	1.9	0	0.1	0.4	0.5	1	1.2	0.7	1	1	0.7	0.9	1.1
Cluster Incl. D86960:Human mRNA for KIAA0205 gene, complete cds /cds=(227,1339) /gb=D86960 /gi=1503993 /ug=Hs.3610 /len=6253	34387_at	-0.1	0.1	-0.2	0.2	-0.2	-0.1	0	0.3	0.2	-0.1	0.2	0	-0.2	0.1	0.6	1.3	1.3	0.9	1.4	1.4	1.7	1.9	1.6	1.5
Cluster Incl. AB002369:Human mRNA for KIAA0371 gene, complete cds /cds=(247,3843) /gb=AB002369 /gi=2224682 /ug=Hs.63302 /len=5886	35739_at	-0.5	-0.1	-0.1	0.1	0	0.1	0.3	0.3	0.6	0.8	0.5	1.2	-0.7	0	0.6	0.5	0.5	0.9	1	1.7	1.5	1.5	1.9	1.6
Cluster Incl. AJ133421:Homo sapiens mRNA for leucocyte vacuolar protein sorting /cds=(33,1745) /gb=AJ133421 /gi=4583678 /ug=Hs.6650 /len=2311	35779_at	0	0.3	0.6	0.6	0.4	0.7	1.2	0.9	1.1	1.3	1.3	1.9	-0.1	0.4	0.9	1.2	1.6	1.2	1.2	1.3	1.4	1.1	1.3	1.3
Cluster Incl. W28281:47e7 Homo sapiens cDNA /gb=W28281 /gi=1308436 /ug=Hs.6673 /len=882	35785_at	0.4	0.5	0.2	0.3	0.1	0.4	0.3	0.6	0.8	0.4	0.4	0.3	0.2	0.9	1.6	1.4	1.3	1.4	1.7	1.9	1.9	1.7	1.4	1.5
Cluster Incl. D87434:Human mRNA for KIAA0247 gene, complete cds /cds=(268,1179) /gb=D87434 /gi=1665762 /ug=Hs.82426 /len=5338	38393_at	-0.5	-0.1	-0.2	-0.1	0	0.2	0.5	0.9	1.1	0.9	1.2	1.9	-0.4	0	0.4	0.6	0.5	0.8	0.9	1	1.2	1.2	1.5	1.3
Cluster Incl. AJ006973:Homo sapiens mRNA for TOM1 protein /cds=(61,1539) /gb=AJ006973 /gi=3319952 /ug=Hs.9482 /len=2310	39134_at	-0.2	-0.3	-0.2	-0.1	-0.3	0	0.8	0.6	0.6	0.6	0.9	1	-0.2	-0.4	0.3	0.2	0.4	1.1	1	1.3	1.3	1.3	1.4	1.9
Cluster Incl. AA290994:zs45d07.r1 Homo sapiens cDNA, 5 end /clone=IMAGE-700429 /clone_end=5 /gb=AA290994 /gi=1938990 /ug=Hs.18593 /len=545	40923_at	0.2	0.2	-0.2	0.4	-0.2	0.4	1.2	0.8	1.3	1.3	1.4	1.9	-0.6	0.2	-0.4	-0.2	0.2	0.2	0.8	1.1	0.8	1.1	1.1	1
Cluster Incl. AF091077:Homo sapiens clone 558 unknown mRNA, complete sequence /cds=(1,300) /gb=AF091077 /gi=3859991 /ug=Hs.40368 /len=947	41549_s_at	-1.1	0.3	-0.4	-0.7	-1	0.4	-1.1	0.1	0.2	-1.7	0.2	-1.4	0	-0.2	-0.5	-0.3	1.1	0.2	0.1	1.6	1	1.9	1.3	1
U33284 /FEATURE= /DEFINITION=HSU33284 Human protein tyrosine kinase PYK2 mRNA, complete cds	2009_at	0.4	1.1	1	0.7	1	1	1.5	1.3	1.7	0	1.5	-0.1	0.3	0	0.4	0.9	1	1.4	1.8	1.7	1.6	1.9	1.7	1.7
Z36714 /FEATURE=mRNA /DEFINITION=HSCYCLF H.sapiens mRNA for cyclin F	1925_at	1	0.9	0.3	0.5	0.8	0.8	0.4	0.5	0.4	0.6	0.7	0.5	0.8	1.1	1.4	1.8	1.9	1.9	0.9	0.6	0.8	0.1	0.4	0.5
X05360 /FEATURE=cds /DEFINITION=HSCDC2 Human CDC2 gene involved in cell cycle control	1803_at	-0.1	0	-0.2	0.1	0.6	0.4	-0.3	0.3	0.1	0.1	0.1	-0.4	0.2	1.3	1.1	1.9	1.3	1	0.2	-0.3	0.2	0.6	0.5	0.4
M92287 /FEATURE= /DEFINITION=HUMCYCD3A Homo sapiens cyclin D3 (CCND3) mRNA, complete cds	1795_g_at	0.3	-0.3	-0.1	0	-0.1	0	0.4	0.6	0.9	1.1	0.8	1.2	-0.3	-0.5	0.8	1.2	1.5	1.8	1.8	1.3	1.9	1.3	1.4	1.5
Tyrosine Phosphatase, Epsilon	1150_at	-0.2	0.2	-0.2	-0.4	0.1	0.4	0.5	0.7	0.7	0.4	0.6	0.5	-0.5	-0.3	0.1	0.6	0.6	1.2	1.2	1.7	1.6	1.6	1.9	1.5
X62055 /FEATURE=cds /DEFINITION=HSPTP1C H.sapiens PTP1C mRNA for protein-tyrosine phosphatase 1C	794_at	0.3	0.2	0	0.4	0.7	0.4	0.9	0.9	1.4	1.8	1.6	1.9	-0.3	-1	0.2	0.3	0.3	1.4	1.1	0.8	1.3	1.2	1.4	1.3
U51127 /FEATURE= /DEFINITION=HSU51127 Human interferon regulatory factor 5 (Humirf5) mRNA, complete cds	478_g_at	-0.1	0.1	-0.8	0.1	0.1	0	0.4	0.1	0.1	0.5	0.6	0.9	0.1	-0.6	0.1	0.5	0.8	1.8	0.8	1.1	1.5	1.3	1.9	1.9
L29277 /FEATURE= /DEFINITION=HUMAPRF Homo sapiens DNA-binding protein (APRF) mRNA, complete cds	289_at	0	-0.3	-0.2	0.1	0.2	0.4	-0.3	0.5	0.5	-0.3	1.1	0.3	0.2	-0.2	1.4	1.4	1.3	0.8	1.1	1.2	1.4	1.9	1.2	0.5
Cluster Incl. M20681:Human glucose transporter-like protein-III (GLUT3), complete cds /cds=UNKNOWN /gb=M20681 /gi=183684 /ug=Hs.7594 /len=3915	36979_at	-1.3	-0.8	-0.2	0.1	0.5	0.4	-1.1	-0.5	-0.9	-0.7	-0.3	-0.2	-1.5	-1.9	-0.8	-0.2	0.3	1.2	0.8	1.3	1.5	1.3	1.3	1.1
Cluster Incl. M91670:Human ubiquitin carrier protein (E2-EPF) mRNA, complete cds /cds=(59,736) /gb=M91670 /gi=181915 /ug=Hs.174070 /len=890	40619_at	-0.1	-0.5	0.2	-0.2	0.3	-0.5	-0.7	-0.9	-0.4	-1.1	-0.9	-1.9	0.6	0.8	0.7	0.9	0.7	1.1	0.2	-0.3	-0.5	-0.6	-0.6	-0.6
Cluster Incl. L24804:Human (p23) mRNA, complete cds /cds=(232,714) /gb=L24804 /gi=438651 /ug=Hs.75839 /len=782	32548_at	-0.2	0.1	0.2	0.2	0.7	-0.4	-1.9	-0.9	-0.8	-0.8	-0.8	-0.8	0.4	0.5	0.3	0.9	0.3	-0.5	0.5	-1.2	-0.8	-0.3	-0.7	-1.1
Cluster Incl. U25182:Human antioxidant enzyme AOE37-2 mRNA, complete cds /cds=(43,858) /gb=U25182 /gi=799380 /ug=Hs.83383 /len=921	38435_at	0.1	0.1	0.4	-0.2	0.1	-1.2	-1.5	-1.6	-1.9	-1	-1.1	-1.4	0.5	0.8	0	-0.1	-0.6	-0.7	-0.1	-1.3	-1	-1	-1.2	-1.3
Cluster Incl. X70683:H.sapiens mRNA for SOX-4 protein /cds=(350,1774) /gb=X70683 /gi=36552 /ug=Hs.83484 /len=2797	33131_at	-0.2	-0.6	-0.2	-0.4	-1.2	0.3	0.6	0.7	0.8	0.4	0.8	-0.6	-0.9	-1.6	-1.2	-1.4	-1.1	-1.6	-1.6	-2.1	-2.7	-1.9	-2.4	-2.9
Cluster Incl. AJ236885:Homo sapiens mRNA for ZBP-89 protein /cds=(391,2775) /gb=AJ236885 /gi=4454256 /ug=Hs.112180 /len=3032	41465_at	-0.8	-0.5	-0.5	-1.3	-2.6	0.2	-0.3	0.7	0.4	-2.7	0.3	-3.1	-0.5	-1.1	-1.2	-1.6	-0.2	-0.6	-1.9	0.2	-0.8	-0.2	-0.9	-0.6
Cluster Incl. M22760:Homo sapiens nuclear-encoded mitochondrial cytochrome c oxidase Va subunit mRNA, complete cds /cds=(19,471) /gb=M22760 /gi=695359 /ug=Hs.181028 /len=647	41223_at	0	-0.1	0.3	0.1	0.7	-0.9	-1.1	-0.8	-1	-0.5	-0.4	-0.3	0.3	0.5	0.3	0.4	-0.1	0	0.5	-1.9	0	-0.7	-1.3	-1.7
Cluster Incl. U67369:Human growth factor independence-1 (Gfi-1) mRNA, complete cds /cds=(267,1535) /gb=U67369 /gi=1698691 /ug=Hs.73172 /len=2799	33977_at	-0.2	0	0.2	0.1	0.1	0.5	0.5	0.5	0.5	0.6	0.3	0.3	-1.9	-1.8	-1.1	-0.8	-0.7	-0.1	0.1	0.4	0.4	0.2	0.2	0.4
M33764 /FEATURE=cds /DEFINITION=HUMSODB Human ornithine decarboxylase gene, complete cds	1081_at	0.2	0.2	-0.1	-0.2	0.5	-0.5	-1.2	-1.7	-1.4	-1.5	-1.9	-1.9	0.5	0.5	-0.3	-0.1	-0.9	-1	-0.5	-1.6	-1.2	-0.9	-1.3	-1.9
Cluster Incl. AB018337:Homo sapiens mRNA for KIAA0794 protein, partial cds /cds=(0,1472) /gb=AB018337 /gi=3882308 /ug=Hs.127287 /len=4656	41691_at	-1.2	-0.7	-1	-1.3	-2.6	-0.8	-1	0.2	-0.7	-2.4	-0.1	-2.3	0	-0.1	0.2	-0.1	0.4	-1	-1.9	0.2	-1.2	-0.5	-1.2	-1.5
L33881 /FEATURE= /DEFINITION=HUMPKCI Human protein kinase C iota isoform, complete cds	1602_at	-0.1	0	-1.4	-1.3	-2.4	-0.8	-1.9	-0.1	-0.7	-3.5	-1	-5	-0.9	-1.3	-1.1	-1.5	-0.2	-1.5	-1.6	0.4	-1.7	-0.5	-1.2	-1.9
Cluster Incl. AF034102:Homo sapiens NBMPR-insensitive nucleoside transporter ei (ENT2) mRNA, complete cds /cds=(237,1607) /gb=AF034102 /gi=2811136 /ug=Hs.32951 /len=2522	39661_s_at	-0.3	0	-0.4	-0.1	-0.5	-0.3	0.3	-0.6	-0.9	-1.1	-1	-1.2	-0.9	-1.8	-2.1	-1.9	-1.2	-1.6	-1.2	-1.3	-1.8	-1.3	-0.9	-1
Cluster Incl. AF035940:Homo sapiens MAGOH mRNA, complete cds /cds=(65,505) /gb=AF035940 /gi=2909829 /ug=Hs.57904 /len=657	40036_at	-0.2	-0.3	0.1	0	-0.6	-0.4	-1.1	-0.6	-0.5	-1.2	-1	-1.9	0.2	0.3	0.1	0	-0.3	-0.5	-0.7	-1.1	-0.4	-0.4	-0.9	-1
Cluster Incl. AL031228:dJ1033B10.10 (membrane protein with histidine rich charge clusters (HKE4, RING5)) /cds=(318,1727) /gb=AL031228 /gi=3646023 /ug=Hs.66776 /len=2353	40329_at	-0.9	-0.9	-1.7	-1.6	-1.9	-0.9	-1.7	-0.3	-0.6	-1.7	-0.8	-4.8	-0.8	-1	-0.4	-1	-0.6	0.3	-1.9	-1.3	0	-1.6	0	0.2
Cluster Incl. AF099935:Homo sapiens MDC-3.13 isoform 2 mRNA, complete cds /cds=(84,680) /gb=AF099935 /gi=3860092 /ug=Hs.17839 /len=1897	33243_at	-0.5	-0.7	-0.7	-0.5	-0.8	-0.6	-1.9	-1.6	-1.5	-1.8	-1.7	-1.8	-0.9	-1.1	-0.9	-0.8	-1	-1	-0.3	-0.7	-0.4	-0.5	-0.6	-0.6
Cluster Incl. U70322:Human transportin (TRN) mRNA, complete cds /cds=(93,2765) /gb=U70322 /gi=1613833 /ug=Hs.168075 /len=3039	40464_g_at	-0.8	-0.5	-0.5	-1.5	-2.4	-0.1	-0.8	0	-0.6	-3.9	-0.5	-2.4	-0.7	-1.2	-1.1	-1	-0.3	-0.9	-2.1	0.3	-1.5	-0.9	-1.7	-1.9
Cluster Incl. M25077:Human SS-A/Ro ribonucleoprotein autoantigen 60 kd subunit mRNA, complete cds /cds=(184,1761) /gb=M25077 /gi=387656 /ug=Hs.554 /len=1851	35295_g_at	-0.4	-0.4	-0.3	-0.7	-1.9	-0.4	-0.6	-0.2	-0.3	-1.7	-0.4	-2.1	-0.4	-0.7	-0.2	-0.4	0.1	-0.7	-1	0.3	-1	0	-0.8	-0.8
U21090 /FEATURE= /DEFINITION=HSU21090 Human DNA polymerase delta small subunit mRNA, complete cds	1470_at	0.2	-0.2	0	-0.1	-0.1	-0.5	-0.1	-0.8	-1.1	-0.7	-1.5	-1.4	0.3	0	-0.7	-1	-1.5	-1.5	-1.3	-1.1	-1.9	-1.2	-1.4	-1.2
U28042 /FEATURE= /DEFINITION=HSU28042 Human DEAD box RNA helicase-like protein mRNA, complete cds	831_at	-0.4	-0.6	-0.6	-0.4	-0.7	-0.7	-1.2	-1.2	-1.4	-1.3	-1.5	-1.2	-0.3	-0.8	-1.4	-1.6	-1.6	-1.8	-1.6	-1.4	-1.9	-1.4	-1.5	-1.5
X00737 /FEATURE=cds /DEFINITION=HSPNP Human mRNA for purine nucleoside phosphorylase (PNP; EC 2.4.2.1)	430_at	-0.1	0	0	0.1	0.3	0	0.1	-0.2	-0.1	0.2	-0.8	-0.8	-0.6	-1.5	-1.5	-1.4	-1.9	-1.9	-1	-1.1	-1.7	-0.9	-1.2	-1.4
Cluster Incl. AJ000644:Homo sapiens mRNA for SPOP /cds=(157,1281) /gb=AJ000644 /gi=2695707 /ug=Hs.129951 /len=1642	39423_f_at	-0.9	-1	-0.6	-0.9	-1.5	-0.2	-0.2	0	0.1	-1.5	0.2	-1.9	-0.9	-1	-0.3	-0.7	-0.2	-0.7	-1.4	-0.4	-1.2	-0.1	-1.2	-0.7
Cluster Incl. AL050021:Homo sapiens mRNA; cDNA DKFZp564D016 (from clone DKFZp564D016) /cds=UNKNOWN /gb=AL050021 /gi=4884264 /ug=Hs.14846 /len=3084	39748_at	-0.2	-0.2	-0.5	-0.3	-0.5	-0.9	-1	-0.7	-1.5	-1.3	-1.9	-1.7	-0.2	-0.3	-0.6	-0.8	-1	-1.6	-1.2	-1.5	-1.7	-1.6	-1.7	-1.7
Cluster Incl. L41887:Homo sapiens splicing factor, arginine/serine-rich 7 (SFRS7) gene, complete cds /cds=(105,821) /gb=L41887 /gi=950423 /ug=Hs.184167 /len=2338	32165_at	-0.6	-0.4	-0.2	-0.2	-0.4	-0.3	-0.6	-0.3	-0.3	-0.2	-0.3	-0.3	-0.9	-1.9	-1.1	-0.7	-0.5	-0.7	-0.4	-0.5	-0.5	-0.5	-0.5	-0.5
Cluster Incl. AB002299:Human mRNA for KIAA0301 gene, partial cds /cds=(0,6144) /gb=AB002299 /gi=2224542 /ug=Hs.76730 /len=7651	37036_at	-0.2	-0.4	-0.5	-0.3	-0.5	-0.7	-0.4	-1	-0.9	-0.5	-0.8	-0.7	-0.4	-1.1	-1.7	-1.8	-1.7	-1.9	-1.7	-1.6	-1.8	-1.8	-1.4	-1.6
Cluster Incl. M88279:Human immunophilin (FKBP52) mRNA, complete cds /cds=(99,1478) /gb=M88279 /gi=186389 /ug=Hs.848 /len=2156	38729_at	0.2	-0.4	-0.3	-0.3	-0.5	-0.7	-1	-1.5	-1.4	-0.9	-1.5	-1.1	-0.2	-0.5	-1.6	-1.3	-1.1	-1.9	-1.3	-1.3	-1.6	-1.4	-1.6	-1.5
Cluster Incl. L77567:Homo sapiens mitochondrial citrate transport protein (CTP) mRNA, 3 end /cds=UNKNOWN /gb=L77567 /gi=1377754 /ug=Hs.111024 /len=1559	39825_at	-0.3	-0.3	-0.2	-0.2	0.2	-0.4	-0.4	-0.8	-1	-1.9	-0.8	-2.8	-0.2	-0.2	-0.6	-0.6	-0.9	-0.2	-0.1	-0.7	-0.5	-0.6	-0.7	-0.6
Cluster Incl. U18422:Human DP2 (Humdp2) mRNA, complete cds /cds=(140,1300) /gb=U18422 /gi=604478 /ug=Hs.239717 /len=2320	34741_at	0.1	-0.2	-0.4	-0.7	-0.4	-1.1	-1	-1.1	-1.7	-1.7	-2.3	-1.3	-0.1	-0.2	-0.7	-1.3	-1.1	-1.3	-1.6	-0.8	-1.9	-1.5	-1.8	-1.5
Cluster Incl. D86962:Human mRNA for KIAA0207 gene, complete cds /cds=(781,2547) /gb=D86962 /gi=1503997 /ug=Hs.81875 /len=5431	37615_at	-0.4	-0.1	-0.5	-0.3	-0.8	-1	-0.8	-0.6	-1.4	-1.5	-1.8	-1.9	-0.2	-0.4	-1	-1.5	-1.1	-1.4	-1.4	-1.7	-1.8	-1.5	-1.5	-1.7
Cluster Incl. U96876:Homo sapiens insulin induced protein 1 (INSIG1) gene, complete cds /cds=(414,1247) /gb=U96876 /gi=2358268 /ug=Hs.56205 /len=2587	35303_at	-1.9	-1.4	-0.8	-0.6	-0.3	-0.1	-1.1	-0.8	-1.7	-1	-0.7	-0.5	-1.2	-1.5	-1	-0.3	-0.7	-1.5	-0.5	-0.1	-1.8	-1	-0.7	-0.4
Cluster Incl. D13639:Human mRNA for KIAK0002 gene, complete cds /cds=(269,1138) /gb=D13639 /gi=285990 /ug=Hs.75586 /len=6478	36650_at	-0.2	-0.2	-0.3	-0.1	-0.6	-0.3	-0.5	-0.1	-0.1	-0.6	-0.5	-0.6	-0.2	-0.1	-1.6	-1.7	-1.8	-1.9	-1	-1.3	-1.8	-1.4	-1.7	-1.9
Cluster Incl. M34175:Human beta adaptin mRNA, complete cds /cds=(177,2990) /gb=M34175 /gi=179332 /ug=Hs.74626 /len=5701	36161_at	0	-0.2	-0.8	-1.2	-0.8	-0.5	-0.7	-0.2	-0.1	-1.2	-0.4	-1.9	-0.1	0	-0.2	-0.3	-0.3	-0.1	-0.9	-0.6	0.1	-0.4	-0.1	0
Cluster Incl. M63256:Human major Yo paraneoplastic antigen (CDR2) mRNA, 3 end /cds=(0,1529) /gb=M63256 /gi=180186 /ug=Hs.75124 /len=2570	36190_at	-0.2	0	-0.4	-0.2	-0.5	-0.7	-0.4	-0.2	-0.7	-0.7	-1.9	-0.9	-0.7	0	0.1	-0.1	-0.1	0	-0.8	-0.4	-1.1	-0.9	-0.9	-0.8
Cluster Incl. M24069:Human DNA-binding protein A (dbpA) gene, 3 end /cds=(0,1238) /gb=M24069 /gi=181483 /ug=Hs.1139 /len=1568	39839_at	-0.4	-0.6	-0.6	-0.5	-0.7	-0.4	-1.3	-1.1	-1.4	-1.7	-1.8	-1.7	-0.1	-0.3	-0.9	-1.3	-1.4	-1.3	-0.9	-1	-1.9	-1.3	-1.5	-1.5
Cluster Incl. D38076:Human mRNA for RanBP1 (Ran-binding protein 1), complete cds /cds=(149,751) /gb=D38076 /gi=534871 /ug=Hs.24763 /len=881	41342_at	-0.1	-0.4	0.1	0.1	-0.1	-0.6	-0.8	-1	-1.2	-0.8	-1.3	-1.2	0.1	-0.1	-0.4	-0.5	-0.8	-1.4	-0.9	-1.9	-1.6	-1.5	-1.3	-1.4
Cluster Incl. AI652978:wb42a05.x1 Homo sapiens cDNA, 3 end /clone=IMAGE-2308304 /clone_end=3 /gb=AI652978 /gi=4736957 /ug=Hs.50467 /len=552	41591_at	-1.1	-0.2	-0.6	-1	-1.9	-0.1	-0.3	0.1	0.1	-2.7	-0.2	-2.6	-0.7	-1.3	-1	-1	-0.1	-0.9	-1.4	-0.2	-1.7	-0.7	-1.6	-1.3
M31523 /FEATURE= /DEFINITION=HUMTFAA Human transcription factor (E2A) mRNA, complete cds	1373_at	-0.1	-0.3	-0.7	-0.7	-0.9	-0.6	-0.5	-0.7	-1	-0.9	-1.2	-0.9	-0.1	-0.5	-1.2	-1.2	-1.6	-1.4	-1.9	-1.8	-1.8	-1.7	-1.6	-1.5
Cluster Incl. D10522:Homo sapiens mRNA for 80K-L protein, complete cds /cds=(369,1367) /gb=D10522 /gi=219893 /ug=Hs.75607 /len=2589	32434_at	-0.1	-0.9	-0.1	-0.1	-0.3	-0.1	-1.1	-0.9	-0.9	-0.6	-0.8	0	-0.8	-2.3	-1.9	-2.2	-2.1	-2.6	-1.6	-1.9	-1.2	-1.4	-1.6	-1.3
Cluster Incl. U96131:Homo sapiens HPV16 E1 protein binding protein mRNA, complete cds /cds=(45,1343) /gb=U96131 /gi=2232018 /ug=Hs.6566 /len=2203	36813_at	-0.2	-0.3	-0.1	-0.1	-0.1	-0.5	-1	-1.3	-1.5	-1.1	-1.9	-1.5	0	-0.2	-0.3	-0.2	-0.8	-0.9	-1.2	-1.1	-1.5	-1.4	-1.3	-1.2
Cluster Incl. M64497:Human apolipoprotein AI regulatory protein (ARP-1) mRNA, complete cds /cds=(342,1586) /gb=M64497 /gi=179023 /ug=Hs.1255 /len=1740	39397_at	-0.6	-0.5	-0.3	-0.3	-0.4	-0.6	-0.9	-0.9	-1.6	-1.4	-1.3	-1.4	-1.4	-1.7	-1	-1.3	-1	-1.6	-0.7	-1.2	-1.6	-1.9	-1.8	-2.2
Cluster Incl. AA306076:EST177079 Homo sapiens cDNA, 5 end /clone=ATCC-160245 /clone_end=5 /gb=AA306076 /gi=1958424 /ug=Hs.169718 /len=432	40495_at	-0.5	-0.3	-0.3	-0.7	-1.5	-0.5	-1.6	-0.6	-0.7	-2.4	-0.9	-3	-1	-2.2	-2.8	-1.9	-1.4	-1.8	-1.7	-0.2	-1.9	-0.5	-1.1	-1.6
Cluster Incl. AI743134:wg87f07.x1 Homo sapiens cDNA, 3 end /clone=IMAGE-2372101 /clone_end=3 /gb=AI743134 /gi=5111422 /ug=Hs.21858 /len=853	41246_at	-0.6	-0.4	-0.2	-0.4	-0.3	-0.3	-0.1	-0.4	-0.8	-1.5	-1.4	-1.9	-0.5	-0.5	-1	-1.5	-0.7	-0.3	-0.4	-0.9	-1.8	-1.3	-1.2	-1.8
Cluster Incl. AI553745:tn28c11.x1 Homo sapiens cDNA, 3 end /clone=IMAGE-2168948 /clone_end=3 /gb=AI553745 /gi=4486108 /ug=Hs.227152 /len=722	41259_at	-0.1	-0.5	-0.5	-0.5	-0.7	-0.7	-0.5	-1.1	-1.1	-0.8	-1.8	-1.3	-0.4	-1.7	-2.4	-2.2	-2.5	-2	-1.6	-1.6	-1.9	-1.2	-1.5	-1.5
Cluster Incl. U63825:Human hepatitis delta antigen interacting protein A (dipA) mRNA, complete cds /cds=(28,636) /gb=U63825 /gi=1488313 /ug=Hs.66713 /len=879	41850_s_at	-0.2	-0.7	-0.6	-0.7	-0.1	-0.4	-0.4	-0.6	-0.9	-1.2	-0.4	-1.9	0	-0.9	-1.3	-1.5	-1.9	-0.5	-0.4	-1.1	-0.4	-0.8	-0.5	-0.6
Cluster Incl. X04470:Human mRNA for antileukoprotease (ALP) from cervix uterus /cds=(18,416) /gb=X04470 /gi=28638 /ug=Hs.169793 /len=594	32275_at	-0.2	-0.4	-0.1	-0.1	-0.1	-0.8	-0.9	-1	-0.8	-0.7	-0.6	-0.6	0	0	-0.1	-0.4	-0.1	-0.8	-0.6	0.1	0.5	0.7	1	1.8
Cluster Incl. AL049634:dJ576H24.2 (SIRP-beta1 (Signal Regulatory Protein beta 1)) /cds=(40,1233) /gb=AL049634 /gi=5002686 /ug=Hs.194784 /len=3812	32367_at	0.4	0.5	0	0.2	0.4	-0.3	0.3	0.6	1.7	1.4	1.5	1.8	0.2	0	0.1	0.3	1.2	0.6	1.6	1.3	1.1	1.2	0.8	0.3
Cluster Incl. U94778:Human PEST phosphatase interacting protein homolog (H-PIP) mRNA, complete cds /cds=(216,1466) /gb=U94778 /gi=4100161 /ug=Hs.129758 /len=1656	34914_at	-0.6	-0.2	-0.2	0	0	0.1	0.5	0.3	0.2	0.1	0.3	0.8	-0.4	-1.9	-0.3	0.4	0.6	1.4	1.5	1.8	1.5	1.6	1.8	1.5
Cluster Incl. M84562:Human formyl peptide receptor-like receptor (FPRL1) mRNA, complete cds /cds=(772,1827) /gb=M84562 /gi=182741 /ug=Hs.99855 /len=2631	37095_r_at	1	0.9	0.5	0.3	0.4	0.1	1.6	1.5	1.5	0.8	0.8	1.5	0.6	0.9	0.3	0.7	1	1	1.4	1.7	1.8	1.5	1.3	1.1
Cluster Incl. D29642:Human mRNA for KIAA0053 gene, complete cds /cds=(193,2109) /gb=D29642 /gi=473934 /ug=Hs.1528 /len=2739	38149_at	0	-0.1	-0.1	0	0.1	0.4	0.5	0.8	0.9	1	1	1.6	-0.4	-0.2	0.4	0.8	1.1	1.4	0.9	1.3	1.4	1.5	1.8	1.5
Cluster Incl. M60830:Human EVI2B3P gene, exon and complete cds /cds=(21,1367) /gb=M60830 /gi=182282 /ug=Hs.5509 /len=2078	40019_at	-0.5	-0.4	-0.2	0.1	0.2	0.7	0.1	0.9	1	1.1	1.1	1.8	-0.5	-0.6	-0.1	0.1	0.5	0.8	1.1	1.5	1.2	1.4	1.5	1.3
Cluster Incl. X78283:H.sapiens mRNA for aryl sulfotransferase (ST1A3) /cds=(159,1046) /gb=X78283 /gi=758596 /ug=Hs.142 /len=1240	31804_f_at	0.1	0.7	0.6	0.1	0	0.6	1.1	0.9	1	0.9	0.8	1.3	0.4	0.6	0.9	0.9	1.3	1.7	0.9	1.5	1.5	1.5	1.8	1.6
Cluster Incl. U83115:Human non-lens beta gamma-crystallin like protein (AIM1) mRNA, partial cds /cds=(0,4913) /gb=U83115 /gi=2072424 /ug=Hs.161002 /len=6796	32113_at	0.4	0.1	-0.4	-0.1	0.4	1	-0.3	1.1	1.6	1.6	1.7	1.8	-0.6	-1.8	-0.3	1.1	1.3	1.5	0.9	1.1	1.4	1.5	1.4	1.3
Cluster Incl. AB018325:Homo sapiens mRNA for KIAA0782 protein, partial cds /cds=(0,3540) /gb=AB018325 /gi=3882284 /ug=Hs.21264 /len=4130	34206_at	0	0.1	0.1	0.2	0.3	0.7	1.4	1.3	1.7	1.1	1.8	0.5	0	-0.1	0.3	0.6	0.7	1.3	1	1.2	1.6	1.4	1.7	1.7
Cluster Incl. M64595:Human small G protein (Gx) mRNA, 3 end /cds=(0,542) /gb=M64595 /gi=183708 /ug=Hs.173466 /len=757	32737_at	-0.2	-0.1	0.1	0.5	1.4	0	-0.2	0.1	0.8	-0.6	0.7	-1.8	0.1	0.1	0.4	1.4	1	1.3	1.8	0.5	0.8	1.6	0.9	0.3
Cluster Incl. J04162:Human leukocyte IgG receptor (Fc-gamma-R) mRNA, complete cds /cds=(17,718) /gb=J04162 /gi=183036 /ug=Hs.763 /len=1977	37200_at	-0.7	-0.3	-0.9	-0.1	0	0.7	0.1	-0.8	-0.1	-0.6	0.1	1.2	0.7	-1.1	-0.4	-0.3	-1.6	-1.2	0.3	0.4	1.1	1.8	1.7	1.5
Cluster Incl. X71490:H.sapiens mRNA for vacuolar proton ATPase, subunit D /cds=(256,1080) /gb=X71490 /gi=313011 /ug=Hs.106876 /len=1630	38686_at	0.3	0.3	0.6	0.4	0.8	0.3	0.5	0.7	0.8	1	1.3	0.8	0.2	0.3	0.8	1.2	1.1	1.4	1.5	0.9	1.8	1.4	1.4	1.3
Cluster Incl. AJ243937:Homo sapiens mRNA for G18.1a and G18.1b proteins (G18.1a and G18.1b genes, located in the class III region of the major histocompatibility complex) /cds=UNKNOWN /gb=AJ243937 /gi=5578774 /ug=Hs.11689 /len=1455	39049_at	0.1	0	0.2	0.3	0.7	0.5	0.6	0.8	1.4	1.6	1.4	1.7	0.2	0	0.1	0.2	0.6	1.6	1.2	1.2	1.8	1.1	1.8	1.7
Cluster Incl. AF040958:Homo sapiens lysosomal neuraminidase precursor, mRNA, complete cds /cds=(129,1376) /gb=AF040958 /gi=2773338 /ug=Hs.118721 /len=1894	39075_at	-0.4	-0.7	0.4	0.3	0.6	0	0.5	0.4	1.1	1.3	1.2	1.6	-0.2	0.4	1.1	1.2	1.1	1.2	1.3	1.3	0.8	1.3	1.8	1.7
Cluster Incl. U70321:Human herpesvirus entry mediator mRNA, complete cds /cds=(293,1144) /gb=U70321 /gi=2138189 /ug=Hs.130227 /len=1698	39424_at	-0.2	0.2	0	0.1	0.4	0.9	1.2	1.6	1.2	1.1	1.4	1.5	-0.1	-0.5	-0.1	0	0.3	1	0.5	0.8	0.9	0.7	1.8	1.6
Cluster Incl. AI362017:qy39a10.x1 Homo sapiens cDNA, 3 end /clone=IMAGE-2014362 /clone_end=3 /gb=AI362017 /gi=4113638 /ug=Hs.135084 /len=778	39689_at	0.2	0.3	0.2	0.2	0.4	0.4	0.9	0.8	1.5	1.6	1.5	1.8	0.4	0.5	0.2	0.3	0.5	0.6	0.7	0.8	0.8	0.9	1.1	1
Cluster Incl. AA522891:ni41b12.s1 Homo sapiens cDNA, 3 end /clone=IMAGE-979391 /clone_end=3 /gb=AA522891 /gi=2263603 /ug=Hs.164036 /len=572	40432_at	-0.1	-0.2	-0.3	-0.1	-0.5	-0.3	0.1	0.3	0.8	0.9	1.1	1.8	-0.2	0	0.1	0.1	-0.2	-0.1	0.6	0.9	0.6	0.5	0.6	0.7
Cluster Incl. M92843:H.sapiens zinc finger transcriptional regulator mRNA, complete cds /cds=(59,1039) /gb=M92843 /gi=183442 /ug=Hs.1665 /len=1746	40448_at	-0.4	-0.1	-0.1	0.2	0	0.1	0.1	0	0.4	0.6	0.4	1	-0.3	-0.1	0.3	0.4	0.6	1.3	1.1	1.3	1.4	1.4	1.8	1.8
Cluster Incl. D13891:Human mRNA for Id-2H, complete cds /cds=(96,500) /gb=D13891 /gi=464183 /ug=Hs.180919 /len=1049	41215_s_at	-0.4	-0.9	-0.7	-0.3	0	0.2	-0.6	0.1	0.6	0.7	0.8	1.4	-1.5	-1	-1.1	-0.2	0.3	1.2	0.8	1.4	1.8	1.6	1.8	1.7
Cluster Incl. AB023210:Homo sapiens mRNA for KIAA0993 protein, partial cds /cds=(0,1095) /gb=AB023210 /gi=4589629 /ug=Hs.198135 /len=4413	32769_at	-0.2	-0.2	-0.1	0	-0.5	-0.4	0.2	0.8	0.3	1.1	1.1	1.5	-0.9	-1.1	-0.3	0.5	0.9	0.8	0.8	1.5	1.6	1.2	1.8	1.3
Cluster Incl. U31346:Human calpastatin mRNA, partial cds, long 3UTR /cds=(0,611) /gb=U31346 /gi=951316 /ug=Hs.226067 /len=1323	33385_g_at	-0.3	-0.4	-0.1	-1.6	-0.6	0.6	-0.9	0.7	0.9	0.7	0.3	-1.8	0	0.2	0.5	1.4	1.5	1	0.5	1.8	1.3	1.8	1.3	1.4
Cluster Incl. D26350:Human mRNA for type 2 inositol 1,4,5-trisphosphate receptor, complete cds /cds=(418,8523) /gb=D26350 /gi=450468 /ug=Hs.238272 /len=10524	33839_at	0	0.1	0.4	0.4	0.7	0.6	0.6	0.8	1.3	1.4	1.6	1.8	-0.1	-0.3	-0.4	-0.3	0.2	-0.2	-0.1	-0.5	0	-0.2	0	0
Cluster Incl. X76648:H.sapiens mRNA for glutaredoxin /cds=(63,383) /gb=X76648 /gi=531404 /ug=Hs.28988 /len=837	34311_at	-0.2	-0.3	0.1	0.5	0.6	0	0	0.2	1.1	1.3	1.2	1.8	-0.3	-0.8	0.2	0.6	0.8	1	1.4	1.1	1.8	1.5	1.4	1.3
Cluster Incl. U12779:Human MAP kinase activated protein kinase 2 mRNA, complete cds /cds=(378,1490) /gb=U12779 /gi=530089 /ug=Hs.75074 /len=2258	36179_at	0.4	0.5	0.7	0.8	0.8	0.8	1.4	1.5	1.8	1.7	1.6	1.4	0	0.2	0.1	0.2	0.1	0.1	0.5	0.2	0.5	0.1	0.1	0.3
Cluster Incl. AI741833:wg29e04.x1 Homo sapiens cDNA, 3 end /clone=IMAGE-2366526 /clone_end=3 /gb=AI741833 /gi=5110121 /ug=Hs.8991 /len=658	38798_s_at	0.1	0.3	0.1	-0.1	-0.5	0.1	1.1	0.9	0.9	1	1	1.2	-0.3	0	-0.2	0.3	0.5	1.3	1.2	1.5	1.7	1.4	1.8	1.6
Cluster Incl. W26226:22e3 Homo sapiens cDNA /gb=W26226 /gi=1306637 /ug=Hs.91715 /len=733	38837_at	-0.2	-0.2	-0.2	-0.3	-0.2	-0.8	-0.6	-0.5	-0.6	-0.3	0.1	0.2	0	0.3	0.7	1.2	1.1	1	1.8	1	1.1	1.1	0.6	0.7
Cluster Incl. AI935420:wo84c08.x1 Homo sapiens cDNA, 3 end /clone=IMAGE-2462030 /clone_end=3 /gb=AI935420 /gi=5674290 /ug=Hs.13531 /len=633	39923_at	0.7	1.7	1.1	0.9	0.9	1.2	1.2	1.8	1.4	1.1	1.5	1.6	-0.2	0.5	0.4	0.7	0.1	0.4	0.1	0.4	0.4	0.7	0.5	0
Cluster Incl. M58297:Human zinc finger protein 42 (MZF-1) mRNA, complete cds /cds=(1090,2547) /gb=M58297 /gi=189043 /ug=Hs.169832 /len=2678	40569_at	0.5	0.9	0.5	0.2	0	1	1.6	1.5	1.3	1.5	1.5	1.3	-0.2	0.3	0.2	0.5	0.8	1.2	1	1.6	1.4	1.3	1.8	1.4
Cluster Incl. AA554945:ni36d11.s1 Homo sapiens cDNA, 3 end /clone=IMAGE-978933 /clone_end=3 /gb=AA554945 /gi=2325484 /ug=Hs.18745 /len=555	40925_at	0.6	1.2	0.7	1.1	0.2	0.7	1.3	0.6	0.6	0.4	0.1	0.3	0.2	0.4	0.8	1	1.3	0.6	1.4	1.4	0.8	1.8	1.3	1.3
Cluster Incl. D29805:Human mRNA for beta-1,4-galactosyltransferase, complete cds /cds=(72,1268) /gb=D29805 /gi=474986 /ug=Hs.198248 /len=4080	40960_at	0.5	0.2	0.1	0.1	-0.1	0.2	0.8	1.2	1.3	1.4	1.5	1.8	-0.2	-0.3	0	0.2	1.1	0.8	0.3	0.7	1	0.6	0.5	0.8
Cluster Incl. W28614:49b5 Homo sapiens cDNA /gb=W28614 /gi=1308562 /ug=Hs.22191 /len=818	41252_s_at	1	0.3	-0.4	-0.5	0	1.3	0.1	1.8	1.2	0.8	0.7	0.4	0.4	0.7	0	1	1.7	1.7	1	2	1.5	0.9	1	1.2
Cluster Incl. AB028944:Homo sapiens mRNA for KIAA1021 protein, partial cds /cds=(0,2395) /gb=AB028944 /gi=5689372 /ug=Hs.29189 /len=6643	41491_s_at	0.3	0.9	0.5	0.4	0.1	0.7	1.2	0.8	1.1	0.7	0.9	1.1	0.6	0.8	1	1.2	1.3	1.3	1.3	1.1	1.8	1.8	1.8	1
Cluster Incl. AA135683:zl10c08.r1 Homo sapiens cDNA, 5 end /clone=IMAGE-501518 /clone_end=5 /gb=AA135683 /gi=1696694 /ug=Hs.79516 /len=556	32606_at	1.5	0.8	0.6	0.1	-0.3	1	1.4	0.3	0.9	0.9	0.3	-0.3	-0.9	-0.7	-0.2	0	1.2	0.6	0.4	1.8	1.3	1	1	1.1
D11139 /FEATURE=exons#1-4 /DEFINITION=HUMTIMP Human gene for tissue inhibitor of metalloproteinases, partial sequence	1693_s_at	0	-0.4	0.6	0.6	0.7	0.2	0.4	0.8	1.2	1.4	1.2	1.8	-0.1	0.2	-0.2	-0.1	-0.1	0.4	1.2	0.4	1.2	0.7	0.7	0.5
M16038 /FEATURE= /DEFINITION=HUMLYN Human lyn mRNA encoding a tyrosine kinase	1402_at	-0.1	0.3	-0.1	-0.4	-0.6	0.8	0.5	1.8	1.7	-0.7	1.8	-0.2	-0.2	-0.8	-0.4	0	1.2	0.7	-0.2	1.2	0.6	1.2	0.7	0.4
X07109 /FEATURE=cds /DEFINITION=HSPKCB2A Human mRNA for protein kinase C (PKC) type beta II	1217_g_at	0	0.2	0.6	1.1	1.7	1.2	0.2	0.7	1.4	0.8	1.6	1	0.4	0.9	0.1	0.9	1.2	0.7	1.8	0.8	0.6	1.3	0.9	0
U19247 /FEATURE=mRNA /DEFINITION=HSINFGRA7 Homo sapiens interferon-gamma receptor alpha chain gene, exon 7 and complete cds	1038_s_at	-0.1	-0.2	0.1	0.4	0.3	0.2	-0.6	0.1	0.4	0.6	0.5	1.3	-0.5	-0.2	0.1	0.5	0.3	0.5	0.7	1.2	1.3	1.2	1.8	1.6
M95678 /FEATURE= /DEFINITION=HUMPLCB2A Homo sapiens phospholipase C-beta-2 mRNA, complete cds	210_at	0.3	0.9	0.7	0.5	0.4	1	1.6	1.4	1.6	1.4	1.8	1.6	-0.2	-0.7	-0.3	0	0.4	0.7	0.7	1.1	1.4	1.3	1.6	1.3
U33053 /FEATURE= /DEFINITION=HSU33053 Human lipid-activated protein kinase PRK1 mRNA, complete cds	175_s_at	0.4	0.5	0.4	0.7	0.9	0.8	1.3	1.5	1.8	1	1.8	0.5	-0.1	0.1	0.3	0.1	0.1	0.9	0.6	0.7	0.8	0.6	0.8	0.6
X07109 /FEATURE=cds /DEFINITION=HSPKCB2A Human mRNA for protein kinase C (PKC) type beta II /NOTE=replacement of probe set 1216_at	160029_at	-0.1	0.4	0.8	1.2	1	1.4	1.3	1.6	1.6	1.3	1.8	1.4	0.1	0.1	-0.5	0.3	1	0.7	1.4	1.3	1	1	0.6	0.7
Cluster Incl. J03037:Human carbonic anhydrase II mRNA, complete cds /cds=(65,847) /gb=J03037 /gi=179771 /ug=Hs.155097 /len=1551	40095_at	-0.7	-1.1	-1.4	-1.4	-1.1	-0.9	-1.8	-2.2	-1.8	-1	-2	-1.5	-0.6	-1	-1.2	-0.9	-1.2	-0.3	-0.1	0.3	0.3	1.3	1.6	1.3
Cluster Incl. AF004230:Homo sapiens monocyte/macrophage Ig-related receptor MIR-7 (MIR cl-7) mRNA, complete cds /cds=(170,2125) /gb=AF004230 /gi=2343108 /ug=Hs.204040 /len=2882	35926_s_at	0.1	0.1	0	-0.2	-0.2	-0.9	-1.8	-1.5	-1.3	-1	-0.7	-0.3	0.2	-0.1	-0.1	-0.5	-0.7	-0.6	0.9	1.3	1.4	0.9	1.5	1.5
Cluster Incl. U05237:Human fetal Alz-50-reactive clone 1 (FAC1) mRNA, complete cds /cds=(73,2505) /gb=U05237 /gi=1276427 /ug=Hs.99872 /len=2673	41091_at	-1	-0.6	-1.3	-1.8	-2.8	0.2	-0.2	0.9	0.7	-1.5	0.7	-1.5	-1.1	-1	-1.3	-1.2	0	0	-1.6	1.1	-0.5	0.2	1.1	0.3
Cluster Incl. AL049250:Homo sapiens mRNA; cDNA DKFZp564D113 (from clone DKFZp564D113) /cds=UNKNOWN /gb=AL049250 /gi=4499989 /ug=Hs.194637 /len=2481	40951_at	-0.6	0.4	-1	-1.8	-4.1	0.5	0.3	1.1	0.7	-3.4	0.5	-4	-0.2	-0.4	-0.8	-1.3	0.2	-2.8	-2.5	1	-5.5	0.6	-3.7	-3.2
Cluster Incl. AF009767:AF009767 Homo sapiens cDNA /clone=C97A-12 /gb=AF009767 /gi=2921062 /ug=Hs.132898 /len=635	41720_r_at	-0.3	-0.4	-0.9	-0.9	-1.3	-0.4	-0.1	0.9	-1.8	-1.3	-1.4	-2.1	-0.3	-1.2	-1.5	-0.3	0.6	-0.4	-0.3	0.9	-1.4	-0.7	-0.3	0
Cluster Incl. AL050141:Homo sapiens mRNA; cDNA DKFZp586O031 (from clone DKFZp586O031) /cds=UNKNOWN /gb=AL050141 /gi=4884352 /ug=Hs.227834 /len=2353	34279_at	-1.6	-0.2	-1.2	-1.8	-2.1	-0.2	-1	0.6	0.4	-2	0.1	-4.2	-1	-1.3	-1.8	-1.6	0	-0.5	-1.4	0.7	-0.9	-0.4	0.2	-0.7
Cluster Incl. AA192359:zp91c12.s1 Homo sapiens cDNA, 3 end /clone=IMAGE-627574 /clone_end=3 /gb=AA192359 /gi=1781699 /ug=Hs.69235 /len=715	35813_at	-0.4	-0.4	-0.3	-0.6	-1.8	0	0.1	0.3	-0.2	-1.8	-0.2	-2.5	0	-0.4	-0.2	-0.5	0.2	-0.5	-1.2	0.6	-0.7	0.1	-0.8	-0.6
Cluster Incl. M11058:Human 3-hydroxy-3-methylglutaryl coenzyme A reductase mRNA, complete cds /cds=(50,2716) /gb=M11058 /gi=184243 /ug=Hs.11899 /len=2904	39328_at	-1.6	-0.9	-0.3	-0.6	-0.1	-0.3	-0.8	-1.4	-1.9	-0.8	-1.8	-1.4	-1	-0.7	-0.1	0.5	-0.2	-0.8	-1	-1.9	-0.8	-0.5	-1	-0.2
Cluster Incl. AF104398:Homo sapiens cornichon mRNA, complete cds /cds=(56,490) /gb=AF104398 /gi=4063708 /ug=Hs.201673 /len=1379	32803_at	-0.2	-0.2	0.3	0.3	0.5	0.1	-0.7	-0.1	-0.5	-0.6	-0.5	-0.2	0	0.2	-0.1	0.3	0	-1.1	0.2	-0.3	-0.8	-0.8	-1.8	-1.3
Cluster Incl. X97267:H.sapiens LPAP gene /cds=(63,683) /gb=X97267 /gi=1729765 /ug=Hs.155975 /len=907	32070_at	0.1	-0.6	0	-0.1	0	0.3	0.4	0.1	0.3	0.3	0.3	0.1	0.1	-0.6	-0.8	-0.7	-0.5	0.2	-1	-0.9	-1.2	-1.8	-1.3	-1.1
Cluster Incl. X95384:Homo sapiens mRNA for translational inhibitor protein p14.5 /cds=(94,507) /gb=X95384 /gi=2792003 /ug=Hs.18426 /len=1006	32173_at	-0.4	-0.1	-0.2	-0.3	-0.5	-0.5	-1	-0.9	-1.1	-1.2	-1.7	-1.2	0.1	0.4	-0.6	-0.8	-1	-1.5	-1.6	-1.4	-1.8	-1.8	-1.6	-1.7
Cluster Incl. X55988:Human EDN mRNA for eosinophil derived neurotoxin /cds=(71,556) /gb=X55988 /gi=31088 /ug=Hs.728 /len=735	36766_at	0.3	0.2	0	-0.2	-0.5	-0.8	-0.7	-1.1	-1.1	-1.2	-1.8	-1.2	0.3	0.3	-0.2	-0.7	-1	-1.1	-0.4	-0.2	-0.2	0	-0.4	-0.1
Cluster Incl. AA151716:zo30d07.s1 Homo sapiens cDNA, 3 end /clone=IMAGE-588397 /clone_end=3 /gb=AA151716 /gi=1720473 /ug=Hs.172818 /len=579	32720_at	-1	-0.5	-0.7	-1.1	-1.1	0.1	-0.9	0	-0.1	-1.8	-0.5	-1.7	-0.6	-0.9	-0.8	-1	-0.1	-1	-1.4	0.3	-1.1	-0.5	-0.7	-1.3
Cluster Incl. AJ000186:Homo sapiens mRNA for MAD2 protein /cds=(66,683) /gb=AJ000186 /gi=2463195 /ug=Hs.79078 /len=1379	37282_at	-0.3	-0.4	-0.2	0.3	0	-0.4	-1.5	-1.1	-0.9	-1.1	-1.8	-1.3	0.1	0.3	-0.1	0.3	0	-0.5	-0.4	-1.3	-1.2	-1.5	-1.4	-1.4
Cluster Incl. AI912041:wd84b06.x1 Homo sapiens cDNA, 3 end /clone=IMAGE-2338259 /clone_end=3 /gb=AI912041 /gi=5631896 /ug=Hs.1197 /len=570	39353_at	-0.1	-0.1	-0.1	0	-0.2	-0.5	-1.5	-1.4	-1.3	-1.1	-1.7	-1.4	0.3	0.2	-0.8	-0.6	-1	-1.4	-1	-1.5	-1.8	-1.3	-1.3	-1.5
Cluster Incl. X02152:Human mRNA for lactate dehydrogenase-A (LDH-A, EC 1.1.1.27) /cds=(97,1095) /gb=X02152 /gi=34312 /ug=Hs.2795 /len=1661	41485_at	0.1	0.1	-0.1	-0.2	0	0	-1.4	-1.1	-1	-0.8	-1.8	-1.7	0.3	0.2	-0.2	-0.2	-0.3	0.1	-0.2	-1	-1.2	-0.9	-1.4	-1.4
Cluster Incl. U09848:Human zinc finger protein (ZNF139) mRNA, partial cds /cds=(0,977) /gb=U09848 /gi=495567 /ug=Hs.132390 /len=3505	41713_at	-0.5	-0.2	-0.6	-0.3	-1.4	0	-0.6	0	0	-1.8	0.1	-1.6	0	0.2	-0.1	-0.6	-0.2	-0.9	-0.9	-0.2	-0.8	0	-0.7	-1.2
Cluster Incl. U76248:Human hSIAH2 mRNA, complete cds /cds=(526,1500) /gb=U76248 /gi=2673967 /ug=Hs.20191 /len=2240	33799_at	-0.6	-0.4	-0.3	-0.3	-0.4	-1.1	-1.3	-0.8	-1.6	-1.5	-1.8	-1.5	-0.4	-0.5	-0.2	-0.3	-0.5	-0.5	-0.6	-0.9	-0.5	-0.9	-0.9	-0.9
Cluster Incl. AB024301:Homo sapiens mRNA for RuvB-like DNA helicase TIP49b, complete cds /cds=(13,1404) /gb=AB024301 /gi=4587310 /ug=Hs.6455 /len=1488	35758_at	0.2	-0.4	0	-0.2	0	-0.5	-0.9	-1.4	-1.4	-1	-1.7	-1.5	0.1	0	-0.9	-1.3	-1.6	-1.5	-1.3	-1.7	-1.7	-1.5	-1.7	-1.8
Cluster Incl. D78130:Homo sapiens mRNA for squalene epoxidase, complete cds /cds=(263,1987) /gb=D78130 /gi=2443315 /ug=Hs.71465 /len=2326	35839_at	-1	-0.1	-0.4	-0.1	0.2	-0.1	-1.8	-1	-0.8	-0.8	-1	-1	-0.1	-0.6	-0.6	0.2	0.2	-0.7	-0.6	0	-1	-0.9	-0.6	-0.6
AD000092 /FEATURE=cds#5 /DEFINITION=CH19HHR23 Homo sapiens DNA from chromosome 19p13.2 cosmids R31240, R30272 and R28549 containing the EKLF, GCDH, CRTC, and RAD23A genes, genomic sequence	1750_at	0.1	-0.1	0.2	0.1	0.2	-0.3	-0.6	-1.1	-1.2	-1.1	-1.3	-1.7	0.1	-0.8	-1	-1.2	-1.4	-1.3	-1	-1.6	-1.8	-1.1	-1.7	-1.4
L33881 /FEATURE= /DEFINITION=HUMPKCI Human protein kinase C iota isoform, complete cds	1603_g_at	-0.7	-0.5	-1.7	-1.8	-2.8	-0.4	-1.6	-0.4	-0.8	-2.8	-0.7	-3.3	-0.8	-1.3	-1.2	-1.9	-0.1	-1.1	-2	0.2	-1.5	-1	-1.2	-1.6
Cluster Incl. AF042169:Homo sapiens putative ATP-dependent mitochondrial RNA helicase (SUV3) mRNA, nuclear gene encoding mitochondrial protein, complete cds /cds=(0,2360) /gb=AF042169 /gi=2801554 /ug=Hs.106469 /len=2361	41408_at	-0.1	-0.5	-0.5	-0.7	-0.5	-0.7	-0.8	-0.9	-1.1	-0.9	-1.5	-1	-0.3	-0.9	-1.2	-1.2	-1.8	-1.4	-1.5	-1.2	-1.6	-1.2	-1.2	-1.2
Cluster Incl. X73424:Homo sapiens gene for propionyl-CoA carboxylase a subunit /cds=(70,1689) /gb=X73424 /gi=3929749 /ug=Hs.63788 /len=1829	36561_at	-0.3	-0.5	-0.2	-0.1	0	-0.4	-0.9	-1.3	-1.4	-1.1	-1.8	-1.5	-0.1	0	0.1	0.1	-0.8	-1.2	-1.2	-1.2	-1.7	-1.4	-1.3	-1.5
Cluster Incl. Y18418:Homo sapiens mRNA for erythrocyte cytosolic protein of 54 kDa /cds=(96,1466) /gb=Y18418 /gi=5326999 /ug=Hs.155541 /len=1757	40124_at	0.1	0	0	-0.1	-0.2	-0.6	-0.9	-1.5	-1.2	-1.5	-1.8	-1.5	-0.1	-0.3	-1.3	-0.9	-1	-1.5	-0.8	-1.1	-1.2	-1.7	-1.4	-1.5
Cluster Incl. AL080119:Homo sapiens mRNA; cDNA DKFZp564M2423 (from clone DKFZp564M2423) /cds=(85,1248) /gb=AL080119 /gi=5262550 /ug=Hs.165998 /len=2183	40441_g_at	-0.3	-0.1	-0.1	0.1	0	-0.4	-1	-1.4	-0.9	-1	-1.5	-1.4	-0.1	-0.2	-0.9	-0.5	-1.1	-1.3	-1	-1.3	-1.8	-1.1	-1.3	-1.5
Cluster Incl. U32519:Human GAP SH3 binding protein mRNA, complete cds /cds=(121,1521) /gb=U32519 /gi=1051169 /ug=Hs.177410 /len=1769	41133_at	-0.9	-0.4	-0.4	-0.1	-0.4	-0.7	-1.8	-1	-0.7	-1.7	-1	-1.2	-0.1	-0.3	-0.3	-0.3	-0.3	-1	-0.9	-0.7	-1.5	-1.4	-1.1	-1.3
Cluster Incl. Y00971:Human mRNA for phosphoriobosyl pyrophosphate synthetase subunit II (EC 2.7.6.1) /cds=(60,1016) /gb=Y00971 /gi=35699 /ug=Hs.2910 /len=2444	41490_at	-0.2	-0.3	-0.3	0	-0.1	-0.2	-0.9	-0.8	-0.9	-0.9	-1.6	-1.5	0.1	0	-0.4	-0.3	-0.4	-1.1	-1.1	-1.2	-1.8	-1.1	-1.1	-1
D78586 /FEATURE= /DEFINITION=HUMMUPCAD Human CAD mRNA for multifunctional protein CAD, complete cds	749_at	-0.1	-0.2	-0.2	-0.1	-0.3	-0.4	-0.3	-0.7	-0.9	-1	-1.3	-1.5	-0.2	-0.4	-1	-0.9	-1.3	-1.5	-1.1	-1.3	-1.8	-1.1	-0.8	-1.2
X15187 /FEATURE=cds /DEFINITION=HSTRA1 Human tra1 mRNA for human homologue of murine tumor rejection antigen gp96	442_at	-0.1	-0.3	-0.3	-0.1	-0.4	-0.7	-1.4	-1.1	-1.5	-0.9	-1.3	-1	0.1	0.1	-0.1	-0.2	-1.3	-1.3	-1.3	-1.2	-1.8	-1	-1.1	-1.2
Cluster Incl. U91985:Human DNA fragmentation factor-45 mRNA, complete cds /cds=(56,1051) /gb=U91985 /gi=2065560 /ug=Hs.155344 /len=1615	32047_at	-0.6	-0.8	-1	-1.1	-1.7	-0.7	-0.9	-0.3	-0.6	-1.7	-0.7	-1.8	-0.7	-2	-1.5	-1.8	-0.9	-1.5	-1.7	-0.7	-1.4	-1	-1.7	-1.3
Cluster Incl. D14660:Human mRNA for KIAA0104 gene, complete cds /cds=(34,876) /gb=D14660 /gi=285944 /ug=Hs.75574 /len=1322	37174_at	-0.2	-0.2	-0.1	-0.3	-0.3	-0.3	-1	-1.5	-0.8	-0.4	-1.2	-0.9	0	-0.1	-0.4	-0.3	-0.7	-1.2	-1.2	-0.2	-1.8	-1.1	-0.9	-1
Cluster Incl. Y09008:H.sapiens mRNA for uracil-DNA glycosylase /cds=(70,1011) /gb=Y09008 /gi=1850820 /ug=Hs.78853 /len=2036	37686_s_at	-0.3	-0.2	0	-0.1	-0.7	-0.8	-0.4	-0.5	-1	-0.8	-1.7	-1.8	-0.2	-0.3	-0.6	-0.5	-0.7	-1.1	-0.9	-1	-1.5	-1.4	-1.4	-1.1
M59040 /FEATURE= /DEFINITION=HUMCD44B Human cell adhesion molecule (CD44) mRNA, complete cds	2036_s_at	-0.7	-1.3	-0.8	-0.2	-0.2	-0.7	-1.2	-1.2	-1.8	-1.6	-1.8	-1.1	-0.6	-0.9	-1.3	-1.4	-2.3	-1.5	-1	-1.6	-0.7	-1.3	-1.5	-1.7
U37022 /FEATURE=mRNA /DEFINITION=HSU37022 Human cyclin-dependent kinase 4 (CDK4) gene, complete cds	1942_s_at	-0.2	-0.3	0	-0.1	-0.1	-0.6	-0.5	-0.6	-0.9	-0.5	-1	-1.2	-0.1	-0.4	-0.7	-0.7	-1	-1.1	-0.9	-1.5	-1.8	-1.3	-1.6	-1.4
D12686 /FEATURE= /DEFINITION=HUMEIF4G Human mRNA for eukaryotic initiation factor 4 gamma (eIF-4 gamma)	1306_at	-0.2	-0.1	-0.5	-0.3	-0.4	-0.5	-0.5	-0.5	-0.6	-1.8	-0.8	-2.2	0	-0.1	-0.3	-0.2	-0.6	-0.3	-0.2	-0.3	-0.9	-0.4	-0.4	-0.5
Cluster Incl. Z83738:H.sapiens hH2B/e gene /cds=(0,380) /gb=Z83738 /gi=1749801 /ug=Hs.182432 /len=381	31528_f_at	-0.6	0.7	-0.1	0.1	0	0.7	0	0.8	1.2	1.2	1.6	1.7	0.3	0.3	0.4	0.6	1.3	-0.3	0.6	0.9	0.4	0.3	0	-0.2
Cluster Incl. S73591:brain-expressed HHCPA78 homolog [human, HL-60 acute promyelocytic leukemia cells, mRNA, 2704 nt] /cds=(221,1396) /gb=S73591 /gi=688296 /ug=Hs.179526 /len=2704	31508_at	-0.6	-0.6	-0.3	-0.2	0	0.3	0.4	0.8	0.6	1.2	1.4	1.7	-0.3	-0.1	0.2	0.2	0.3	1.3	1.3	1.1	1.3	1.1	1.3	1.2
Cluster Incl. Z48950:H.sapiens hH3.3B gene for histone H3.3 /cds=(10,420) /gb=Z48950 /gi=761715 /ug=Hs.180877 /len=1555	31510_s_at	0.4	0.1	0.1	0.3	0.2	-0.1	-0.8	0.1	0.3	0.3	0.7	1.2	0.8	1.2	0.9	1.3	0.8	0.8	1.7	1.4	1.4	1.4	1.5	1.3
Cluster Incl. AL009179:dJ97D16.4 (Histone H2B) /cds=(25,405) /gb=AL009179 /gi=3217024 /ug=Hs.137594 /len=488	35576_f_at	0.1	0	-0.4	-0.4	-2.9	0.2	0.2	1.2	1.2	1.1	1.5	1.4	-0.3	0.3	0.1	0	1.7	0.4	-0.4	0.6	-0.2	0.1	0.1	0.3
Cluster Incl. AA873858:oh79b10.s1 Homo sapiens cDNA, 3 end /clone=IMAGE-1473211 /clone_end=3 /gb=AA873858 /gi=2967994 /ug=Hs.154576 /len=611	36347_f_at	0.3	0.2	-0.3	-0.9	-1.1	0	0.2	1.2	1.3	1.1	1.5	1.5	0.3	0.1	0.5	0.5	1.7	0.6	0.2	0.1	0.3	0.2	-0.3	0
Cluster Incl. AF035295:Homo sapiens clone 23623 mRNA, partial cds /cds=(0,399) /gb=AF035295 /gi=2661050 /ug=Hs.166160 /len=1669	36417_s_at	-0.3	-0.2	-0.2	-0.4	-0.2	0.4	0.9	0.7	1.4	1.1	1.3	1.5	-0.3	-0.1	0.2	0.5	0.5	1.1	1.2	1.2	1.5	1.4	1.7	1.6
Cluster Incl. AC005192:Homo sapiens BAC clone RG163K11 from 7q31 /cds=(0,788) /gb=AC005192 /gi=3264575 /ug=Hs.219594 /len=789	32901_s_at	-1.1	0.2	-0.3	-0.2	-0.1	0	0.8	0.1	0.1	0.1	-0.3	-0.1	-0.1	0.1	0.5	0.8	0.7	1	1.1	1.3	1.7	1.6	1.5	1.4
Cluster Incl. AF052941:Homo sapiens DAP-kinase related protein 1 mRNA, complete cds /cds=(31,1143) /gb=AF052941 /gi=3560542 /ug=Hs.129208 /len=1742	34912_at	0.7	0.9	0.8	0.2	0.8	0.4	1.3	1.6	1.7	1.4	1.5	1.5	0.5	0.3	0.5	0	0.6	0.9	0.6	1.5	1	0.9	1.3	1.1
Cluster Incl. Z35102:H.sapiens mRNA for Ndr protein kinase /cds=(595,1992) /gb=Z35102 /gi=854169 /ug=Hs.237960 /len=3018	36218_g_at	0	0.5	0.1	0.1	0.2	0.6	0.6	0.7	0.8	0.7	1	0.7	0.1	0.1	0.5	0.6	1.1	1.3	0.8	1.5	1.7	1.5	1.6	1.7
Cluster Incl. X51688:Human mRNA for cyclin A /cds=(107,1405) /gb=X51688 /gi=30306 /ug=Hs.85137 /len=1649	40697_at	0.2	0.3	0.5	0.2	0.4	0.4	-0.2	-0.1	0.2	-0.3	-0.4	-0.9	0.6	1.1	1.4	1.7	1.4	1	0.2	0.3	-0.2	0.2	-0.2	-0.2
Cluster Incl. AB006629:Homo sapiens mRNA for KIAA0291 gene, partial cds /cds=(0,2856) /gb=AB006629 /gi=2564329 /ug=Hs.104717 /len=4943	41396_at	-0.4	0.1	-0.2	-0.2	-0.1	0.1	0.8	1.1	1.3	1.4	1.7	1.4	-0.3	-0.5	0.2	-0.1	0.3	0.9	0.6	0.1	0.4	0.1	0.3	0.2
Cluster Incl. D86979:Human mRNA for KIAA0226 gene, complete cds /cds=(622,2877) /gb=D86979 /gi=1504031 /ug=Hs.141296 /len=5891	31802_at	-0.5	0.1	-0.1	0.1	-0.2	0	0.8	0.6	1	1.1	1.4	1.7	-0.3	0	0.6	0.5	0.4	0.7	0.4	0.7	0.9	0.6	0.7	0.8
Cluster Incl. U43522:Human cell adhesion kinase beta (CAKbeta) mRNA, complete cds /cds=(243,3272) /gb=U43522 /gi=1165218 /ug=Hs.20313 /len=4151	33804_at	0.3	0.6	0.6	0.5	0.8	0.2	1	1	1.2	1.6	1.4	1.6	-0.1	-0.4	-0.1	0.3	0.5	1.3	1.1	1	1.7	1.5	1.4	1.4
Cluster Incl. AI984234:wz57e04.x1 Homo sapiens cDNA, 3 end /clone=IMAGE-2562174 /clone_end=3 /gb=AI984234 /gi=5811453 /ug=Hs.173936 /len=594	33227_at	-0.5	-0.4	0.1	0.4	0.3	0.5	0.3	0.7	1.1	1.1	1.3	1.7	-0.1	-0.1	0	0.6	0.7	0.9	0.8	0.7	1.2	0.6	0.6	0.6
Cluster Incl. Z75331:H.sapiens mRNA for nuclear protein SA-2 /cds=(649,4137) /gb=Z75331 /gi=2204214 /ug=Hs.237900 /len=4170	34709_r_at	0.4	0.6	0.5	0.7	0.5	0.8	0.1	0.7	0.3	-0.1	0.3	0.7	0.4	0.9	0.8	1.7	1.4	0.9	1	0.8	0.5	0.8	0.9	0.4
Cluster Incl. AL080111:Homo sapiens mRNA; cDNA DKFZp586G2222 (from clone DKFZp586G2222) /cds=UNKNOWN /gb=AL080111 /gi=5262538 /ug=Hs.24119 /len=1650	34752_at	0	-0.2	-0.2	0.2	0.5	-0.3	-0.8	0.6	0.2	0.5	0.6	0.7	-0.1	0.5	1.4	1.7	1	0.7	1.3	0.4	1	0.6	0.9	0.2
Cluster Incl. W27419:31a10 Homo sapiens cDNA /gb=W27419 /gi=1307241 /ug=Hs.64239 /len=803	36564_at	0.3	0.5	0.2	-0.2	-0.4	-0.5	-2.3	-0.1	0.1	-0.5	0.5	0.5	0.1	0.8	0.5	0.9	1	1.4	0.4	0.2	1.7	1.1	1.6	1.3
Cluster Incl. W28743:51a9 Homo sapiens cDNA /gb=W28743 /gi=1308691 /ug=Hs.7159 /len=698	36856_at	-0.3	0.1	0.3	0.2	0.3	0.3	0.6	0.6	1.1	0.6	1.1	1.3	-0.2	-0.1	0.7	0.6	0.9	1	1.2	1.1	1.7	1.4	1	1.1
Cluster Incl. AB018347:Homo sapiens mRNA for KIAA0804 protein, partial cds /cds=(0,3636) /gb=AB018347 /gi=3882328 /ug=Hs.7316 /len=4216	36870_at	0.1	-0.2	-0.3	-0.4	0.1	0.3	0.6	0.7	0.8	1.2	1.2	1.7	-0.7	-0.1	0.3	0.3	0.6	0.5	0.4	1.3	1	1.1	1.4	1.1
Cluster Incl. Z15005:H.sapiens CENP-E mRNA /cds=(90,8081) /gb=Z15005 /gi=29864 /ug=Hs.75573 /len=8257	37173_at	-0.1	0.5	0.3	0.2	0.6	0.4	-0.3	0.3	0.2	0.5	0	0.1	0.3	1	1.2	1.7	1.7	1.6	0.4	0.1	0.5	-0.2	0.3	0.4
Cluster Incl. X57206:H.sapiens mRNA for 1D-myo-inositol-trisphosphate 3-kinase B isoenzyme /cds=(101,1519) /gb=X57206 /gi=33990 /ug=Hs.78877 /len=4505	37272_at	-0.3	0.3	0.3	0.4	0.2	0.6	1	1	1.1	1.3	1.4	1.7	-0.2	-0.5	0.1	0.2	0.5	0.4	0.3	0.8	0.6	0.7	0.2	0.2
Cluster Incl. AF001434:Human Hpast (HPAST) mRNA, complete cds /cds=(255,1859) /gb=AF001434 /gi=2529706 /ug=Hs.155119 /len=3460	40098_at	0.6	0.2	0.4	0.5	0.1	0.7	1.3	0.8	1.5	1.6	1.6	1.4	0	-0.7	0.2	0.4	0.6	0.9	1	1.3	1.7	1.5	1.5	1.7
Cluster Incl. AL008726:dJ337O18.2 (Lysosomal Protective Protein precursor (EC 3.4.16.5, Cathepsin A, Carboxypeptidase C)) /cds=(133,1575) /gb=AL008726 /gi=3183870 /ug=Hs.118126 /len=1946	39062_at	0.4	-0.1	0.4	0.3	0.4	0.2	0.6	0.4	0.9	1.3	1.4	1.7	0.2	0.3	0.2	-0.1	-0.3	0.1	0.5	0.8	0.8	1.1	1.2	1.3
Cluster Incl. AB028951:Homo sapiens mRNA for KIAA1028 protein, partial cds /cds=(0,1127) /gb=AB028951 /gi=5689392 /ug=Hs.129836 /len=5685	39417_at	-0.7	-0.3	-0.2	0.1	0.1	-0.2	0.7	0.9	0.9	1.1	1	1.3	-0.3	0	1	1.3	1.6	1.7	1.1	0.8	1.4	1.1	0.8	1.2
Cluster Incl. AW043812:wy81b07.x1 Homo sapiens cDNA, 3 end /clone=IMAGE-2554933 /clone_end=3 /gb=AW043812 /gi=5904341 /ug=Hs.163295 /len=498	40428_i_at	-1.4	0.5	-0.9	-1.5	-1.6	0.6	0.6	1.7	1.6	-1.9	1.3	-0.2	0.6	0.6	0.5	-0.4	1.2	-0.3	-1.1	1.7	0	1.2	-0.8	-0.4
Cluster Incl. AF003001:Homo sapiens TTAGGG repeat binding factor 1 (hTRF1-AS) mRNA, alternatively spliced, complete cds /cds=(15,1274) /gb=AF003001 /gi=2529443 /ug=Hs.194562 /len=2626	32257_f_at	0.2	0.8	-0.5	0.8	0.2	-0.6	-2.4	-3.7	-0.3	-0.6	0.1	0.3	-0.7	0.2	1.7	0.8	0.2	0.7	0.4	-0.8	-2.5	-0.1	0.7	-0.4
Cluster Incl. AJ005896:Homo sapiens mRNA for JM4 protein, complete CDS (clone IMAGE 546750 and LLNLc110F1857Q7 (RZPD Berlin)) /cds=(16,552) /gb=AJ005896 /gi=3114825 /ug=Hs.29595 /len=1263	34318_at	0.7	-0.1	0.3	0.4	-0.3	0.3	0.9	0.6	0.5	0.9	0.6	1.2	0.5	0.4	0.5	0.1	0.5	1	0.7	1.7	0.9	0.4	0.9	0.9
Cluster Incl. AF004222:Homo sapiens RTN2-A (RTN2) mRNA, complete cds /cds=(129,1766) /gb=AF004222 /gi=3435085 /ug=Hs.3803 /len=2177	34408_at	0.4	0.5	-0.1	0	0.2	0.3	0.5	0.5	0	1.2	0.7	1.7	-0.3	-0.7	0.2	-0.5	0.6	0.4	0.5	0.1	0.7	0.4	0	0.7
Cluster Incl. AB000409:Homo sapiens mRNA for MNK1, complete cds /cds=(187,1461) /gb=AB000409 /gi=2077824 /ug=Hs.5591 /len=2617	35299_at	-0.1	0.1	-0.5	-0.1	-0.1	0.2	0.3	-0.1	0.3	0.3	0.3	0.9	-0.3	0	0.1	0.5	0.4	0.9	0.7	0.9	1.3	0.9	1.7	1.3
Cluster Incl. AB014579:Homo sapiens mRNA for KIAA0679 protein, partial cds /cds=(0,2303) /gb=AB014579 /gi=3327171 /ug=Hs.5734 /len=4303	35317_at	0	0.2	-0.1	-0.1	-0.1	0.4	0.8	1	0.8	0.9	0.8	1	0.3	0.4	0.9	1.1	0.9	1.1	1.1	1.1	1.7	1.1	1.6	1.6
Cluster Incl. AJ223321:Homo sapiens RP58 gene, complete CDS /cds=(523,2091) /gb=AJ223321 /gi=4128144 /ug=Hs.69997 /len=4197	35824_at	-0.5	-0.1	-0.3	-0.1	-0.5	0.2	0.7	0.9	1.1	1.2	1.4	1.7	-1.2	-0.4	0.3	0.2	0	0.4	0.8	0.8	0.7	0.9	1.4	0.9
Cluster Incl. D25538:Human mRNA for KIAA0037 gene, complete cds /cds=(265,3507) /gb=D25538 /gi=436217 /ug=Hs.172199 /len=6196	40585_at	-0.3	-0.1	-0.1	0.1	-0.1	0	0.2	0.4	0.6	0.5	0.7	1.4	-0.4	-0.8	0	1	1.4	1.7	1.1	1.4	1.6	1.2	1.7	1.5
Cluster Incl. AI796944:we25b03.x1 Homo sapiens cDNA, 3 end /clone=IMAGE-2342093 /clone_end=3 /gb=AI796944 /gi=5362416 /ug=Hs.15299 /len=547	40219_at	0.5	0.4	0.8	0.1	0.5	0.9	1.5	1.3	1.1	0.7	1.3	0.9	0.5	0.5	0.5	0.3	1.7	1.2	1	1.3	1.4	1.2	0.9	1.2
Cluster Incl. AI743654:wg41d01.x1 Homo sapiens cDNA, 3 end /clone=IMAGE-2367649 /clone_end=3 /gb=AI743654 /gi=5111942 /ug=Hs.154145 /len=532	40244_s_at	0	0.4	0.3	0.2	0.3	0.5	0.5	0.7	0.7	0.9	0.7	1.3	0.1	0.7	1	1.3	1.3	1.1	1	1.3	1.5	1.5	1.7	1.3
Cluster Incl. AL031282:dJ283E3.6.1 (PUTATIVE novel protein similar to many (archae)bacterial, worm and yeast hypothetical proteins) /cds=(42,1382) /gb=AL031282 /gi=3860395 /ug=Hs.220324 /len=3048	41249_at	0.2	0.5	0.3	0.3	0	0.2	0.7	0.4	0.2	0.6	0.5	0.9	-0.4	-0.5	-0.2	0	0	0.7	0.7	1	1.4	1.2	1.7	1.4
Cluster Incl. W27761:37c5 Homo sapiens cDNA /gb=W27761 /gi=1307709 /ug=Hs.239060 /len=734	41296_s_at	1	0.1	-0.4	-1.1	-1	0.1	-0.2	0.1	0.3	-3	-0.1	-0.5	-0.2	-0.3	-0.3	-0.4	1.7	0.2	-1.1	0.3	-0.3	0.4	0.5	0.3
Cluster Incl. M64174:Human protein-tyrosine kinase (JAK1) mRNA, complete cds /cds=(75,3503) /gb=M64174 /gi=190734 /ug=Hs.50651 /len=3541	41594_at	0.1	0.1	-0.1	0.3	0.4	0.1	0.1	0.2	0.8	0.7	0.9	1	0.1	0.4	1	1.5	1.3	0.9	1.2	1.1	1.7	1.6	1.6	1
X51688 /FEATURE=mRNA /DEFINITION=HSCYCLINA Human mRNA for cyclin A	1943_at	0.1	0.1	0.3	0.3	0.5	0	-0.5	-0.5	-0.2	-0.9	-0.3	-1.2	0.5	1	1.3	1.7	1.2	0.9	0.1	0.1	-0.3	0	-0.5	-0.3
J05614 /FEATURE=mRNA /DEFINITION=HUMPCNAPRM Human proliferating cell nuclear antigen (PCNA) gene, promoter region	1824_s_at	0.1	0.2	0	0.4	0.8	-0.3	-0.6	-0.2	-0.3	-0.3	-0.6	-1.1	0.5	1	1.2	1.7	0.8	0.7	1	-0.2	-0.2	0	0	-0.2
L32976 /FEATURE= /DEFINITION=HUMMLK3A Human protein kinase (MLK-3) mRNA, complete cds	1398_g_at	0.2	0.4	0.4	0.5	0.5	0.7	1.3	1.1	1.5	1.7	1.7	1.6	0.1	0.3	0.5	0.7	0.9	1.1	1.2	1.4	1.4	1.2	1.5	1.5
S78187 /FEATURE= /DEFINITION=S78187 CDC25Hu2=cdc25+ homolog [human, mRNA, 3118 nt]	1347_at	0.2	0	0.1	0.1	0.1	0.6	0.6	0.4	0.8	0.6	0.5	0.5	0.2	0.2	0.7	1	1.3	1.7	1.1	0.7	0.8	0.4	0.1	0.8
Cd4 Antigen	1146_at	-0.5	0.6	0.2	0.2	0.6	-0.4	0.3	0.8	0.8	-0.3	1.7	-1.1	0.3	0.7	1	0.8	0.5	1.2	1.6	0.6	1.5	1.4	1.1	0.8
X54637 /FEATURE=cds /DEFINITION=HSTYK2 Human tyk2 mRNA for non-receptor protein tyrosine kinase	993_at	0.3	0.6	0.5	0.5	0.5	0.6	1.4	1.1	1.4	1.5	1.4	1.4	0	0.3	0.8	0.7	0.7	1.2	1.1	1.5	1.4	1.5	1.7	1.6
Arrestin, Beta 2	957_at	0.2	0.3	0.2	0.5	0.8	0.6	1.1	1.2	1.5	0.9	1.7	0.7	0	-0.3	0.3	0.6	0.4	1.2	1.1	1.1	1.3	1.3	1.5	1.2
M15205 /FEATURE=cds /DEFINITION=HUMTKRA Human thymidine kinase gene, complete cds, with clustered Alu repeats in the introns	910_at	0.2	-0.2	0.4	0.4	1.2	0.2	0	0.5	0.3	-2.1	0.5	-1	0.2	0.5	1.2	1.7	1.6	1.2	1.4	-0.1	0.2	0.2	0.1	-0.1
U14518 /FEATURE= /DEFINITION=HSU14518 Human centromere protein-A (CENP-A) mRNA, complete cds	527_at	-0.3	0.7	0.3	0.2	0.6	0.2	-0.1	-0.4	-0.2	-0.1	-0.1	-0.3	0.1	0.8	1.2	1.7	1.4	1.4	1	0.4	0.5	0.3	0.1	0.3
D64142 /FEATURE=mRNA /DEFINITION=D64142 Human mRNA for histone H1x, complete cds	318_at	0	-0.7	-0.2	0.2	0.4	0.5	0.8	1	0.9	-0.4	1	-3.6	0.5	0.4	0.8	0.6	0.2	1.6	1.7	1.6	1.3	1	1.2	1.5
Z35278 /FEATURE=mRNA /DEFINITION=HSAML1RN H.sapiens PEBP2aC1 acute myeloid leukaemia mRNA	106_at	0.5	0.6	0.1	0.7	0.5	0.6	1	1	1.6	1.7	1.4	1.6	-0.2	-0.6	0	0.1	0	0	-0.6	-1.1	-1	-0.8	-1.4	-1.4
Cluster Incl. X04011:Human mRNA of X-CGD gene involved in chronic granulomatous disease located on chromosome X /cds=(207,1727) /gb=X04011 /gi=37983 /ug=Hs.88974 /len=4267	37975_at	-0.4	0.1	0.4	0.4	0.1	0.4	0.2	1	1.3	0.5	1.4	0.6	0.1	0.1	-1.7	-1.6	-1.4	-0.6	0.3	0.6	1.5	1.2	1.1	0.5
Cluster Incl. D14874:Homo sapiens mRNA for adrenomedullin precursor, complete cds /cds=(156,713) /gb=D14874 /gi=455470 /ug=Hs.394 /len=1449	34777_at	-1	-0.9	-0.1	0.5	1.2	-0.1	-1.3	-1	-1.7	-1.5	-1.1	-1.3	-1.6	-1.3	-0.8	-0.7	-0.9	-0.6	-1.4	-1.2	-1.1	-1.5	-1.2	-1.7
Cluster Incl. X02994:Human mRNA for adenosine deaminase (adenosine aminohydrolase, EC 3.5.4.4) /cds=(95,1186) /gb=X02994 /gi=28379 /ug=Hs.1217 /len=1498	41654_at	0.1	0	0.4	0.6	0.9	0.8	0.8	0.4	0.6	0.5	0.3	0.4	-0.1	-0.2	-1.3	-1.6	-1.3	-1.4	-1.6	-1.2	-1.7	-1.3	-1.4	-1.4
Cluster Incl. M19507:Human myeloperoxidase mRNA, complete cds /cds=UNKNOWN /gb=M19507 /gi=188657 /ug=Hs.1817 /len=3215	33284_at	0.3	0.5	0.4	0	0.1	0.8	0.9	0.9	0.5	0.7	0.4	0.4	0.5	0.3	0.1	-0.4	-1.7	-1.4	-0.2	0.5	0	0.4	0.4	0.6
Cluster Incl. AF016507:Homo sapiens C-terminal binding protein 2 mRNA, complete cds /cds=(345,1682) /gb=AF016507 /gi=2909776 /ug=Hs.171391 /len=2368	40780_at	-0.6	-0.5	-0.5	-0.9	-1.7	0	-0.1	0.4	0.6	-1.5	0.9	-1.3	-0.6	-1.7	-1.1	-1.1	0	-0.5	-1.4	0.1	-0.7	0	-0.3	-0.4
Cluster Incl. D28118:Human mRNA for DB1, complete cds /cds=(41,1591) /gb=D28118 /gi=529640 /ug=Hs.167558 /len=2306	32628_at	-0.9	0	-0.9	-1.7	-3.1	0	-0.5	0.7	0.4	-2.6	0.8	-2.1	-1.1	-1.5	-1	-1.4	0.4	-0.4	-2.7	0.7	-1	0.3	-0.4	-1.1
Cluster Incl. AL049435:Homo sapiens mRNA; cDNA DKFZp586B0220 (from clone DKFZp586B0220) /cds=UNKNOWN /gb=AL049435 /gi=4500218 /ug=Hs.170056 /len=2685	38510_at	-0.4	-0.4	-0.1	-0.1	-0.2	0	0.1	0.1	0.1	0.4	0.1	0.7	-0.8	-1.4	-1.7	-1.1	-0.5	-0.6	0.2	0	0.4	0.4	0.6	0.4
Cluster Incl. L11669:Human tetracycline transporter-like protein mRNA, complete cds /cds=(120,1487) /gb=L11669 /gi=307501 /ug=Hs.157145 /len=1758	32080_at	0.3	0.4	0.1	-0.1	-0.1	0.3	0.7	0.2	0.2	0.1	-0.1	-0.2	0.3	-0.2	-1	-1.7	-1.5	-0.9	-0.4	-0.1	-0.2	0.2	0.2	0
L19161 /FEATURE= /DEFINITION=HUMIEF2G Human translation initiation factor eIF-2 gamma subunit mRNA, complete cds	1272_at	-1	-0.4	-0.5	0	-0.2	0.2	-1	0.1	-0.7	-1.7	-0.2	-1.6	0.3	0.4	0.4	0.7	-0.1	-0.1	-0.2	-0.4	-0.9	-0.2	-0.6	-1.1
Cluster Incl. U51334:Human putative RNA binding protein (RBP56) mRNA, complete cds /cds=(86,1864) /gb=U51334 /gi=1613774 /ug=Hs.66772 /len=2153	36822_at	0.4	0.6	-1.3	-1.7	-1.1	-0.2	-0.6	0.1	0.1	-1	-0.2	-1.3	-0.5	-0.3	0.1	-1.5	-0.2	0.6	-0.7	-0.7	0.3	-0.2	0.4	0.5
L78833 /FEATURE=exon#36 /DEFINITION=HUMBRCA1 Human BRCA1, Rho7 and vatI genes, complete cds, and ipf35 gene, partial cds	605_at	0.2	0.2	0.3	0.5	0.6	-0.4	-0.8	-0.3	-1	-1	-1.2	-1.3	0.1	0.2	-0.1	-0.8	-1.5	-1.1	-0.8	-1.2	-1.3	-1.4	-1.7	-1.3
Cluster Incl. AL050125:Homo sapiens mRNA; cDNA DKFZp586F071 (from clone DKFZp586F071) /cds=UNKNOWN /gb=AL050125 /gi=4884333 /ug=Hs.22907 /len=3518	34283_at	-0.7	-0.2	-0.1	-0.1	-0.2	-0.5	-0.5	-0.4	-0.3	-0.2	-0.2	0.5	-0.5	-1.3	-1.7	-1.6	-0.9	-1.2	-0.6	-0.7	-0.9	-0.6	-0.7	-0.7
Cluster Incl. AB018254:Homo sapiens mRNA for KIAA0711 protein, complete cds /cds=(963,2834) /gb=AB018254 /gi=3882142 /ug=Hs.5333 /len=6706	36453_at	-0.2	-0.1	-0.1	0	-0.1	0.2	0.3	0.5	0.2	0.2	-0.1	0.3	-0.7	-1.6	-1.7	-1.5	-1.6	-0.9	-0.3	-0.4	-0.2	0	-0.2	0.1
Cluster Incl. AB012668:Homo sapiens hFuc-T VII gene for selectin-ligand synthase, complete cds /cds=(139,1167) /gb=AB012668 /gi=3551240 /ug=Hs.457 /len=1713	36322_at	0.2	0	-0.6	-1.3	-1.1	-0.9	-1.3	-1.1	-1.7	-2.2	-1.9	-2.4	-0.5	-1.7	-1.3	-1.5	-0.5	0.4	-0.6	-0.2	-0.4	-0.6	-0.2	-0.2
Cluster Incl. X59834:Human rearranged mRNA for glutamine synthase /cds=(109,1230) /gb=X59834 /gi=31830 /ug=Hs.170171 /len=2715	40522_at	0.1	0	0	0.1	0.2	0.4	-0.9	-0.9	-1.6	-1.7	-1.6	-1.5	-0.2	-1.2	-1.7	-1.4	-1	-1.2	-1.1	-1.1	-1.4	-1.4	-1.4	-1.5
Cluster Incl. AA131149:zo16d05.r1 Homo sapiens cDNA, 5 end /clone=IMAGE-587049 /clone_end=5 /gb=AA131149 /gi=1692640 /ug=Hs.2962 /len=464	34319_at	0.2	-0.1	0.3	0.4	0.3	-0.3	-0.6	0.1	-0.8	-1	-1.6	-1.1	0.1	0	-0.5	-0.9	-1.7	-1.5	-0.4	-0.8	-0.4	-0.5	-0.4	-0.5
Cluster Incl. M77140:H.sapiens pro-galanin mRNA, 3 end /cds=(0,323) /gb=M77140 /gi=190411 /ug=Hs.1907 /len=512	35879_at	0.1	0	0.3	-0.1	-0.4	-1	-1.7	-2.7	-3	-2.9	-3.2	-5.4	0.1	0.2	0	-0.9	-2.5	-3.5	-3.8	-3.9	-3.6	-6.1	-3.8	-7.6
Cluster Incl. AL031387:dJ596C15.1.1 (novel protein) (isoform 1) /cds=(0,488) /gb=AL031387 /gi=4493578 /ug=Hs.25010 /len=2494	35136_at	-0.3	0.1	0	0.3	0.2	-0.2	-1	-0.9	-1	-0.4	-0.4	-0.2	-0.2	0	-0.1	0.1	0.1	-1.1	-0.3	-1.4	-0.8	-0.9	-1.2	-1.7
Cluster Incl. Y00978:Human mRNA for dihydrolipoamide acetyltransferase (PDC-E2) (EC 2.3.1.12) /cds=(0,1847) /gb=Y00978 /gi=35359 /ug=Hs.115285 /len=2583	39041_at	0.1	0.3	0	0	-0.1	-0.4	-0.8	-0.8	-1.1	-0.7	-0.4	-0.8	0.1	0.3	0.2	0.1	-0.4	-1	-0.7	-0.6	-1.7	-0.7	-1.1	-0.9
Cluster Incl. U86602:Human nucleolar protein p40 mRNA, complete cds /cds=(142,1062) /gb=U86602 /gi=1835785 /ug=Hs.74407 /len=1325	36135_at	0.2	0.1	0	-0.2	-0.4	-0.7	-0.7	-1.4	-1.1	-1.1	-1.5	-1.5	0.3	0.3	-0.6	-0.8	-1.3	-1.6	-0.9	-1.1	-1.7	-1.2	-1.7	-1.5
Cluster Incl. AF054186:Homo sapiens p18 protein mRNA, complete cds /cds=(28,552) /gb=AF054186 /gi=3342007 /ug=Hs.172247 /len=840	40587_s_at	0.3	0.2	0	-0.1	0	-0.3	-0.5	-0.8	-1	-1	-1.7	-1.2	0.3	0.3	-0.2	-0.1	-0.5	-0.6	-0.8	-0.8	-1.2	-0.9	-1	-1.1
Cluster Incl. AI760162:wg58e09.x1 Homo sapiens cDNA, 3 end /clone=IMAGE-2369320 /clone_end=3 /gb=AI760162 /gi=5175829 /ug=Hs.9676 /len=527	41058_g_at	0	-0.5	-0.3	0	0.2	-0.1	-0.4	-0.5	-0.4	-0.3	-1	-0.6	0.1	0	-0.6	-0.6	-0.4	-0.6	-1.3	-1.2	-1.7	-1.3	-1.5	-1.2
Cluster Incl. AB002330:Human mRNA for KIAA0332 gene, partial cds /cds=(0,3087) /gb=AB002330 /gi=2224604 /ug=Hs.7976 /len=6823	38030_at	0.1	0.2	0	-0.4	-0.6	-0.4	0	-0.3	-0.7	0	-0.6	0	-0.1	-0.7	-1.7	-1.2	-1.6	-1.5	-1.3	-0.6	-0.9	-0.8	-0.9	-0.9
Cluster Incl. L15189:Homo sapiens mitochondrial HSP75 mRNA, complete cds /cds=(29,2068) /gb=L15189 /gi=292058 /ug=Hs.3069 /len=2131	41510_s_at	-0.3	0	-0.2	-0.2	-0.4	-0.3	-0.5	-0.7	-1	-0.9	-1.2	-0.8	0.1	0.2	-0.4	-0.6	-1	-1	-0.9	-0.9	-1.7	-1.2	-1	-0.9
Cluster Incl. U57629:Human retinitis pigmentosa GTPase regulator (RPGR) mRNA, complete cds /cds=(59,2506) /gb=U57629 /gi=1314870 /ug=Hs.153614 /len=2784	38164_at	-0.2	0.1	-0.1	0	-0.2	-0.2	-0.2	-0.6	-0.7	-1	-1.6	-1.2	-0.3	-0.4	-1.1	-1.2	-1.5	-1.7	-1.3	-0.9	-1.3	-1.3	-0.9	-1.4
Cluster Incl. M63904:Human G-alpha 16 protein mRNA, complete cds /cds=(219,1343) /gb=M63904 /gi=182891 /ug=Hs.73797 /len=2060	40365_at	-0.1	-0.7	-0.3	-0.3	-0.4	-0.5	-0.8	-1.2	-1.2	-1.2	-1.3	-1.1	-0.5	-1.6	-1.1	-1	-0.9	-0.8	-1.3	-1.6	-1.3	-1.7	-1.7	-1.5
Cluster Incl. AF043250:Homo sapiens mitochondrial outer membrane protein (TOM40) mRNA, nuclear gene encoding mitochondrial protein, complete cds /cds=(84,1169) /gb=AF043250 /gi=3941341 /ug=Hs.30928 /len=1680	35620_at	0.1	-0.1	-0.2	-0.1	-0.3	-0.6	-0.5	-1.1	-1	-1.1	-1.2	-1.7	0.1	-0.2	-0.9	-1.1	-1.3	-1.1	-1	-1.1	-1.5	-1	-1	-0.9
Cluster Incl. AJ006291:Homo sapiens mRNA for leucine rich protein /cds=(63,929) /gb=AJ006291 /gi=3805937 /ug=Hs.5198 /len=1060	36088_at	0.1	-0.4	-0.1	0.1	-0.2	-0.7	-1.2	-1.1	-1.7	-0.9	-1.7	-1.3	-0.2	-0.7	-0.8	-0.7	-1	-1.4	-1.1	-1.7	-1.4	-1.7	-1.7	-1.5
Cluster Incl. U72514:Human C2f mRNA, complete cds /cds=(0,720) /gb=U72514 /gi=2276395 /ug=Hs.12045 /len=886	39357_at	-0.3	-0.5	-0.1	-0.1	-0.1	-0.7	-0.9	-1.1	-0.9	-0.4	-1	-1	-0.5	-1	-0.9	-0.6	-1.1	-1.5	-0.9	-1.7	-1.5	-1.2	-1.6	-1.6
Cluster Incl. W63793:zc55a10.r1 Homo sapiens cDNA, 5 end /clone=IMAGE-326202 /clone_end=5 /gb=W63793 /gi=1371127 /ug=Hs.75744 /len=597	36685_at	-0.2	0	0.1	0.1	-0.1	-0.3	-1	-0.5	-0.5	-0.4	-0.5	-0.4	-0.3	0	-0.5	-0.4	-0.7	-1.3	-0.3	-1.7	-1.1	-0.5	-1.1	-1.2
Cluster Incl. X92106:H.sapiens mRNA for bleomycin hydrolase /cds=(78,1445) /gb=X92106 /gi=1321857 /ug=Hs.78943 /len=1932	37700_at	-0.2	-0.2	0.1	0	-0.4	-0.4	-0.4	-0.5	-1.2	-1.2	-1.2	-1.7	-0.3	-0.2	-0.5	-0.4	-0.7	-1	-0.9	-1.1	-0.9	-1	-1.2	-1
Cluster Incl. AB018290:Homo sapiens mRNA for KIAA0747 protein, partial cds /cds=(0,3219) /gb=AB018290 /gi=3882214 /ug=Hs.8309 /len=4026	38424_at	-0.1	-0.5	-0.4	-0.4	-0.7	-1.3	-1.5	-1.5	-1.7	-1.3	-1.6	-0.9	-0.2	-0.2	-0.7	-0.7	-0.9	-0.4	-0.9	-1.3	-1.5	-1.6	-1.7	-1.5
Cluster Incl. D82348:Homo sapiens mRNA for 5-aminoimidazole-4-carboxamide-1-beta-D-ribon ucleotide transformylase/inosinicase, complete cds /cds=(75,1853) /gb=D82348 /gi=1311461 /ug=Hs.90280 /len=2068	38811_at	-0.2	-0.5	-0.1	-0.1	-0.1	-0.5	-0.4	-0.7	-1.1	-0.5	-1	-0.9	-0.1	-0.2	-0.9	-0.7	-1.3	-1.3	-0.9	-1.4	-1.7	-1.4	-1.7	-1.7
Cluster Incl. AF059531:Homo sapiens protein arginine N-methyltransferase 3 (PRMT3) mRNA, partial cds /cds=(0,1539) /gb=AF059531 /gi=3088574 /ug=Hs.152337 /len=2421	34998_at	-0.4	-0.1	-0.2	-0.3	-0.6	-0.6	-1.3	-1.3	-1.6	-1.7	-1.6	-1.6	0	0	-0.7	-0.8	-1	-1.3	-1.5	-1.2	-1.5	-1.4	-1.1	-1.3
Cluster Incl. R38263:yc92c11.s1 Homo sapiens cDNA, 3 end /clone=IMAGE-23423 /clone_end=3 /gb=R38263 /gi=795719 /ug=Hs.12421 /len=563	41670_at	-0.4	-0.4	-0.3	-0.1	0	-0.3	-0.8	-0.7	-1.7	-1	-1.5	-1.7	0	-0.5	-1.2	-1.1	-1	-1.2	-1	-0.7	-1.1	-0.9	-0.8	-0.9
Cluster Incl. AL022316:Human DNA sequence from clone 126B4 on chromosome 22q13.2-13.31. Contains two or three novel genes, ESTs, STSs and GSSs /cds=(0,842) /gb=AL022316 /gi=4691242 /ug=Hs.183807 /len=1191	33307_at	-0.1	-0.4	0	-0.1	-0.3	-0.6	-0.1	-1.1	-0.7	-0.3	-0.8	-0.8	-0.1	-0.8	-1.3	-1	-1.2	-1.7	-0.5	-1.1	-0.9	-0.9	-1.2	-0.9
Cluster Incl. L38961:Human putative transmembrane protein precursor (B5) mRNA, complete cds /cds=(106,2223) /gb=L38961 /gi=624703 /ug=Hs.89650 /len=2472	37991_at	0	-0.2	-0.2	-0.2	-0.4	-0.2	-0.5	-0.7	-0.9	-1	-1.1	-1	-0.1	0	-0.5	-0.6	-1	-1.5	-1.5	-1.5	-1.7	-1.2	-1.7	-1.3
Cluster Incl. X98260:H.sapiens mRNA for M-phase phosphoprotein, mpp11 /cds=(0,1750) /gb=X98260 /gi=1770453 /ug=Hs.82254 /len=1845	37632_s_at	-0.4	-0.5	-0.2	-0.1	-0.3	-0.4	-0.1	-1	-0.6	-0.7	-1	-0.5	-0.2	-0.8	-0.8	-0.9	-1.5	-1.7	-1.3	-1	-1.7	-1	-1	-1
Cluster Incl. AA733050:zg79b05.s1 Homo sapiens cDNA, 3 end /clone=399537 /clone_end=3 /gb=AA733050 /gi=2754409 /ug=Hs.1066 /len=706	38678_at	-0.3	-0.4	-0.5	-0.4	-0.4	-0.3	-0.5	-0.3	-0.3	-0.4	-0.7	-0.9	-0.1	0	-0.8	-0.8	-0.7	-1.1	-1.5	-0.8	-1.1	-1.2	-1.7	-1
Cluster Incl. Z93930:Human DNA sequence from clone 292E10 on chromosome 22q11-12. Contains the XBP1 gene for X-box binding protein 1 (TREB5), ESTs, STSs, GSSs and a putative CpG island /cds=(30,815) /gb=Z93930 /gi=4775603 /ug=Hs.149923 /len=1802	39756_g_at	-0.3	-0.4	-0.3	-0.1	-0.2	-0.5	-1	-0.3	-1.1	-0.5	-0.7	-0.7	-0.1	0	-0.2	-0.6	-1.2	-1	-0.7	-1	-1.7	-0.9	-1.3	-0.9
Cluster Incl. Z48054:H.sapiens mRNA for peroxisomal targeting signal 1 (SKL type) receptor /cds=(86,1894) /gb=Z48054 /gi=732797 /ug=Hs.158084 /len=3151	40151_s_at	-0.2	-0.4	-0.4	-0.4	-0.6	-0.6	-0.6	-1	-1.7	-0.7	-1	-1.8	-0.2	-0.4	-1	-1.1	-0.9	-1.5	-1.7	-1	-1.1	-1.1	-0.9	-1.2
Cluster Incl. L06132:Human voltage-dependent anion channel isoform 1 (VDAC) mRNA, complete cds /cds=(99,950) /gb=L06132 /gi=340198 /ug=Hs.149155 /len=1806	40198_at	-0.3	-0.3	-0.2	0	-0.3	-0.2	-1.1	-1.2	-1.2	-1.3	-1.7	-1.6	-0.1	-0.2	-0.6	-0.7	-1.1	-1.2	-1	-1.3	-1.7	-1.4	-1.4	-1.4
Cluster Incl. AA926957:om68h06.s1 Homo sapiens cDNA, 3 end /clone=IMAGE-1552379 /clone_end=3 /gb=AA926957 /gi=3075854 /ug=Hs.204501 /len=726	40982_at	-0.1	-0.7	-0.1	-0.1	-0.3	-0.4	-1.1	-1.1	-1.9	-1.7	-2.8	-2.3	-0.5	-1	-1.2	-1.3	-1.4	-2.6	-1.7	-3.4	-2.6	-1.5	-1.7	-3.5
Cluster Incl. U65093:Human msg1-related gene 1 (mrg1) mRNA, complete cds /cds=(199,840) /gb=U65093 /gi=1853998 /ug=Hs.82071 /len=899	33113_at	-0.7	-0.5	-0.7	-0.3	-0.1	-0.7	-1.7	-1.1	-1.4	-1.2	-1.5	-0.9	-1.7	-1.4	-1.6	-1.5	-1.4	-0.3	-0.3	-0.9	0	-0.2	-0.2	-0.3
M14745 /FEATURE= /DEFINITION=HUMBCL2C Human bcl-2 mRNA	1909_at	-0.2	-0.2	-0.6	-0.6	-0.8	-0.9	-0.7	-1.4	-1.7	-1.4	-2	-1.9	-0.3	-0.7	-1	-0.7	-1	-1.1	-1	-0.3	-1.3	-1.4	-1.1	-1.4
AD000092 /FEATURE=cds#5 /DEFINITION=CH19HHR23 Homo sapiens DNA from chromosome 19p13.2 cosmids R31240, R30272 and R28549 containing the EKLF, GCDH, CRTC, and RAD23A genes, genomic sequence	1751_g_at	0	-0.4	0	-0.2	-0.1	-0.3	-0.5	-0.9	-1.1	-1	-1.5	-1.2	-0.2	-0.9	-1.4	-1.4	-1.5	-1.6	-1.1	-1.3	-1.7	-1.4	-1.6	-1.6
U22376 /FEATURE=cds#2 /DEFINITION=HSU22376 Human (c-myb) gene, complete primary cds, and five complete alternatively spliced cds	1473_s_at	-1	-0.3	-1	-0.9	-0.8	-0.4	-1.3	-0.7	-0.7	-1.7	-0.6	-3.4	-0.9	-2.7	-1.7	-1.3	-0.9	-1.3	-0.5	-0.5	-1.4	-0.6	-0.8	-1.3
L05424 /FEATURE=cds#5 /DEFINITION=HUMSCG19 Human cell surface glycoprotein CD44 (CD44) gene, 3 end of long tailed isoform	1126_s_at	-0.2	-1.1	-0.4	-0.8	-0.5	-0.6	-0.9	-1	-1.6	-1.4	-1.7	-1.1	-0.3	-0.9	-1.4	-1.6	-1.5	-1	-1	-1.5	-1	-0.7	-0.8	-1.9
Cluster Incl. S76346:AML1=AML1 {alternatively spliced, exons 5 and b} [human, mRNA Partial, 284 nt] /cds=(0,159) /gb=S76346 /gi=913288 /ug=Hs.166060 /len=284	31443_at	0.7	0.9	0.4	0	0.4	0.8	0.1	0.9	0.4	0.2	0.7	0.2	0	0.3	0.2	0	0.6	0.9	0.7	1.6	0.6	0.8	0.8	0.7
Cluster Incl. W32483:zc67e07.r1 Homo sapiens cDNA, 5 end /clone=IMAGE-327396 /clone_end=5 /gb=W32483 /gi=1313473 /ug=Hs.214291 /len=454	32004_s_at	0.5	0.8	0.3	0.1	0.1	0.3	0.7	0.1	0.6	-0.4	0.6	-1.7	0.5	0	0.6	0.5	0.8	1	0.4	1.1	1	1.2	1.6	1.3
Cluster Incl. AL050032:Homo sapiens mRNA; cDNA DKFZp566F1224 (from clone DKFZp566F1224) /cds=UNKNOWN /gb=AL050032 /gi=4884272 /ug=Hs.227144 /len=2035	32385_at	0.2	0.6	-0.1	-0.3	-1.3	0.6	0.5	0.7	0.9	-0.4	1.1	-0.8	0.2	0.2	-0.6	-0.4	0.6	-0.1	0.2	1.6	-0.5	0.8	0	0
Cluster Incl. J04178:Human abnormal beta-hexosaminidase alpha chain (HEXA) mRNA, partial cds /cds=UNKNOWN /gb=J04178 /gi=184001 /ug=Hs.166299 /len=1092	35419_g_at	-2.3	0.2	-0.5	-0.8	-1.3	0.7	0.8	1.3	1.6	0.2	1.3	0.6	-0.2	-1.2	-0.3	-0.5	0.6	0.6	0.3	1.6	0.7	1	0.8	0.5
Cluster Incl. AF030227:untitled /cds=(97,2634) /gb=AF030227 /gi=3282618 /ug=Hs.116237 /len=2888	34481_at	0.4	0.5	0.3	0.4	0.7	0.7	1.2	1.3	1.3	1.6	1.6	1.6	0.2	0.1	0.6	0.9	0.9	1.2	0.9	0.7	1.5	1.3	1.4	1.4
Cluster Incl. L40411:Homo sapiens thyroid receptor interactor (TRIP8) mRNA, 3 end of cds /cds=(0,515) /gb=L40411 /gi=703115 /ug=Hs.159591 /len=550	38216_at	0.6	0.6	0	-0.5	0.4	0.3	1	1	0.6	1.2	1.6	0.5	0.7	0.3	0.9	0.9	1.2	0.6	0.7	1.8	0.5	1.1	1.1	-0.1
Cluster Incl. X77094:H.sapiens mRNA for p40phox /cds=(130,1149) /gb=X77094 /gi=458543 /ug=Hs.196352 /len=1245	38895_i_at	-0.3	0	0.2	0	0.7	0.5	1	0.9	1.2	0.9	1.6	0.5	0.3	0	0	0.7	0.6	1.3	1.1	0.7	1.1	1.3	1.4	1.3
Cluster Incl. X78710:H.sapiens MTF-1 mRNA for metal-regulatory transcription factor /cds=(83,2344) /gb=X78710 /gi=520933 /ug=Hs.211581 /len=3302	38945_at	-0.6	-0.4	-0.1	-0.1	-1	0.1	0.2	0.5	0.6	-0.8	1.1	-1.5	-0.1	0.8	0.6	0.5	0.5	-0.1	0.6	1.5	0.2	1.6	0.7	0.5
Cluster Incl. U80744:Homo sapiens CTG4a mRNA, complete cds /cds=(387,818) /gb=U80744 /gi=2565062 /ug=Hs.238993 /len=962	39280_at	0.4	0.6	0.1	0.1	0.5	-0.2	0.5	0.7	1.3	0.9	1.6	0.6	0.2	0.1	-0.3	0.3	0.3	0.7	0.8	0.2	0.9	0.8	0.8	0.7
Cluster Incl. U50062:Homo sapiens RIP protein kinase mRNA, complete cds /cds=(0,2015) /gb=U50062 /gi=3426026 /ug=Hs.85088 /len=2617	40696_at	0.5	0.9	0.5	0.2	0.2	0.7	0.8	0.4	1	0.8	0.6	0.9	1	1.4	0.9	1.2	1.2	0.9	1.4	1.6	1.4	1.5	1.6	1.2
Cluster Incl. AI659108:tu08c09.x1 Homo sapiens cDNA, 3 end /clone=IMAGE-2250448 /clone_end=3 /gb=AI659108 /gi=4762678 /ug=Hs.99093 /len=492	41084_at	-0.4	0	0	-0.1	-0.3	-0.2	0	0.5	0.2	-0.6	0.4	-1	0.4	0.2	0.4	0.2	0.8	1.6	0	0.2	1.6	0.3	1.2	1.5
Cluster Incl. AA868898:ak55b08.s1 Homo sapiens cDNA, 3 end /clone=IMAGE-1409847 /clone_end=3 /gb=AA868898 /gi=2964343 /ug=Hs.118281 /len=938	41622_r_at	0.2	0.6	0.4	0.3	0	0.5	1.6	1.1	1.2	1.2	1.1	1.5	0	0.8	0.7	0.6	0.9	0.9	1	1.3	1.1	0.9	1.4	1.1
Cluster Incl. U26424:Human Ste20-like kinase (MST2) mRNA, complete cds /cds=(138,1613) /gb=U26424 /gi=1203795 /ug=Hs.166684 /len=2820	32142_at	-1.1	-0.7	-0.2	-0.2	-0.2	-0.2	-0.2	-0.2	-0.1	-0.4	-0.3	0.3	0	-0.1	1.3	1.6	1.3	0.6	0.4	0.6	0.3	0.2	-0.6	0
Cluster Incl. AB023158:Homo sapiens mRNA for KIAA0941 protein, complete cds /cds=(440,1978) /gb=AB023158 /gi=4589525 /ug=Hs.173656 /len=6059	32740_at	0.2	-0.6	0.2	0.3	0	0.5	1.3	0.7	0.5	0.2	0	1	0.7	0.8	0.6	0.4	-0.3	0.3	-0.1	1.6	0.2	0.5	0.1	0.2
Cluster Incl. AB023199:Homo sapiens mRNA for KIAA0982 protein, complete cds /cds=(144,1628) /gb=AB023199 /gi=4589607 /ug=Hs.27207 /len=4586	35199_at	-0.7	0.1	0.3	0.1	-0.2	0.5	0.6	0.7	0.7	0.3	0.8	1.3	-0.2	0.5	0.2	0.4	0.7	0.3	1	1	0.7	0.9	1.6	1
Cluster Incl. D21089:Human mRNA for XP-C repair complementing protein (p125), complete cds /cds=(105,2927) /gb=D21089 /gi=475156 /ug=Hs.320 /len=3558	35647_at	0	-0.8	-0.5	-0.6	-0.9	0.1	0.9	1.6	0.5	-0.9	-0.9	-0.9	-1.4	-0.7	-0.9	-0.8	-0.7	-2.3	0.1	0.8	-1.5	0.7	-0.8	-0.5
Cluster Incl. X51435:Human PRDII-BF1 gene for a DNA-binding protein /cds=(324,8477) /gb=X51435 /gi=38017 /ug=Hs.306 /len=9020	35251_at	0.2	0.7	0.8	0.3	0.3	0.8	0.7	0.9	0.5	-1.2	0.4	1.3	0.7	1.6	1.1	1.1	0.6	0.9	0.8	1.4	0.7	0.5	1	0
Cluster Incl. U51127:Human interferon regulatory factor 5 (Humirf5) mRNA, complete cds /cds=(103,1617) /gb=U51127 /gi=1255254 /ug=Hs.54434 /len=2187	36465_at	0.5	-0.4	0	0	0	0.2	0.4	-0.2	0.6	0.4	0.6	0.5	0.2	-0.3	0.3	0.3	1.1	1.4	1.1	1.6	1.2	1	1.3	1.6
Cluster Incl. AB005666:Homo sapiens mRNA for GTPase-activating protein, complete cds /cds=(296,3424) /gb=AB005666 /gi=2389008 /ug=Hs.7019 /len=3885	36843_at	0	0.3	0.2	0.3	0.5	0.7	1.2	1.2	1.6	1.4	1.5	1.4	-0.1	-0.9	-0.3	0.3	0.3	0.8	0.3	0.5	0.9	0.7	0.9	0.8
Cluster Incl. D13633:Human mRNA for KIAA0008 gene, complete cds /cds=(121,2418) /gb=D13633 /gi=286012 /ug=Hs.77695 /len=2640	37231_at	0.2	0.2	0.5	0.3	0.8	0.3	-0.5	-0.5	0.2	0.1	0.4	0.2	0	0.2	1	1.4	1.6	1.1	0.4	-0.5	0.2	0.2	-0.3	-0.8
Cluster Incl. X98654:H.sapiens mRNA for DRES9 protein /cds=(189,3923) /gb=X98654 /gi=2245316 /ug=Hs.93837 /len=4188	38297_at	0.3	0.5	0.2	0	0	0.3	0.4	0.1	0.6	0.6	0.6	0.9	0	-0.2	0.1	0.3	0.7	0.9	0.5	1.2	1.6	1.3	1.6	1.5
Cluster Incl. L04733:Homo sapiens kinesin light chain mRNA, complete cds /cds=(276,1985) /gb=L04733 /gi=307084 /ug=Hs.117977 /len=2308	39057_at	-0.1	0	-0.3	-0.2	-0.3	0.1	0.5	0.5	0.5	0.7	0.8	1	-0.2	-0.1	0.2	0	0.1	0.9	0.6	1	1.3	1.1	1.6	1.3
Cluster Incl. AA902713:ok71f11.s1 Homo sapiens cDNA, 3 end /clone=IMAGE-1519437 /clone_end=3 /gb=AA902713 /gi=3037836 /ug=Hs.12436 /len=1132	39388_at	0	0	-0.1	0	0	0.3	0.8	0.8	1	1.1	1.2	1.5	-0.1	0	0.6	0.8	0.8	1.1	0.7	1	1.3	1.1	1.6	1.6
Cluster Incl. AF009425:Homo sapiens clone 22 mRNA, alternative splicing variant alpha-2, complete cds /cds=(469,1335) /gb=AF009425 /gi=2271470 /ug=Hs.153498 /len=8440	40045_g_at	-1.6	0.4	-0.2	0	0.1	0.5	0.8	0.4	0.8	0.5	0.9	1.6	-0.1	0.2	0.9	-0.2	0.5	0.2	0.7	1.1	1.1	0.9	0.8	1.1
Cluster Incl. D10040:Homo sapiens mRNA for long-chain acyl-CoA synthetase, complete cds /cds=(13,2109) /gb=D10040 /gi=219899 /ug=Hs.154890 /len=3634	40082_at	0.1	0.6	0.3	0.7	0.4	0.3	-0.2	0.4	0.3	0.3	0.4	0.8	-0.7	-0.6	0	0.1	-0.1	0.4	0.9	1	1.2	1.4	1.6	1.2
Cluster Incl. U49020:Human myocyte-specific enhancer factor 2A (MEF2A) gene, first coding /cds=(142,1662) /gb=U49020 /gi=1197536 /ug=Hs.182280 /len=5329	41747_s_at	-0.3	-0.1	0.2	0.1	-0.4	0.4	0.5	0.7	0.7	0.7	0.8	0.8	-0.2	0.1	0.7	0.8	0.7	0.4	1	1.4	1	1	1.6	1.1
Cluster Incl. AA203487:zx53d03.r1 Homo sapiens cDNA, 5 end /clone=IMAGE-446213 /clone_end=5 /gb=AA203487 /gi=1799460 /ug=Hs.226237 /len=863	33390_at	-0.3	0	0.3	0	0.3	0.2	0.7	0.6	1	1.4	1	1.6	-0.2	-0.1	-0.7	-0.7	-0.4	0.2	0.8	0.6	0.2	0.2	0.5	0.8
Cluster Incl. AI400326:tg89c03.x1 Homo sapiens cDNA, 3 end /clone=IMAGE-2115940 /clone_end=3 /gb=AI400326 /gi=4243413 /ug=Hs.234106 /len=567	33453_at	0.3	0.6	0.1	0	0.2	0.2	1	0.7	0.9	1.2	1.2	1.6	0.3	0.3	0.6	0.6	0.6	0.5	0.9	0.9	0.8	0.7	0.9	1
Cluster Incl. R48209:yj63d12.s1 Homo sapiens cDNA, 3 end /clone=IMAGE-153431 /clone_end=3 /gb=R48209 /gi=810235 /ug=Hs.238474 /len=548	33841_at	0.6	0.7	0.6	0.5	0.5	0.8	1.1	1.1	0.9	1.2	1.3	1.1	0	0.3	0.3	0.4	0.8	0.9	0.8	1.2	1.6	1.4	1.6	1.6
Cluster Incl. AL050290:Homo sapiens mRNA; cDNA DKFZp586G1923 (from clone DKFZp586G1923) /cds=(490,780) /gb=AL050290 /gi=4886512 /ug=Hs.28491 /len=1133	34304_s_at	-0.6	0	-0.1	0.2	0.2	0.6	0.6	1.1	0.7	0.9	0.9	1.5	-0.5	-0.4	-0.3	-0.2	-0.5	0.1	1	1.5	1.6	1.3	1.4	1.4
Cluster Incl. AL080164:Homo sapiens mRNA; cDNA DKFZp564C1940 (from clone DKFZp564C1940) /cds=(0,892) /gb=AL080164 /gi=5262628 /ug=Hs.3804 /len=1446	34409_at	0.3	0.5	0.3	0.2	0.4	0.2	0.1	0.3	0.7	1	0.9	1.3	0	0	0.3	0.6	0.8	1	1.4	1.2	1.6	1.4	1.2	1.1
Cluster Incl. AF016266:Homo sapiens TRAIL receptor 2 mRNA, complete cds /cds=(117,1439) /gb=AF016266 /gi=2529562 /ug=Hs.51233 /len=3972	34892_at	0	-0.3	-0.4	-0.4	-0.6	-0.3	0.1	-0.4	-0.5	-0.6	-1.3	-0.6	-0.5	-1.3	-0.5	0.4	0.4	1	0.8	1	1.3	1.2	1.6	1.3
Cluster Incl. U90547:Human Ro/SSA ribonucleoprotein homolog (RoRet) mRNA, complete cds /cds=(21,1418) /gb=U90547 /gi=2062695 /ug=Hs.59545 /len=2854	35341_at	0.5	0.4	0.5	0.6	-0.2	0.7	1.3	1.2	1.3	0.6	1.5	0.5	0.2	1	1.2	0.8	1.1	0.3	0.7	1.6	0.2	1.3	0.7	0.5
Cluster Incl. AF010315:Homo sapiens Pig11 (PIG11) mRNA, complete cds /cds=(1098,1631) /gb=AF010315 /gi=2415305 /ug=Hs.74427 /len=2290	36136_at	0.4	0.3	0.1	-0.1	-0.3	0.8	0.9	0.6	0	0.3	0.7	0.7	0	-0.4	-0.1	-0.3	0.3	0	0.9	1.3	1.3	1.6	1.3	1.5
Cluster Incl. X79353:H.sapiens XAP-4 mRNA for GDP-dissociation inhibitor /cds=(80,1423) /gb=X79353 /gi=695584 /ug=Hs.74576 /len=2225	36152_at	0.1	0.5	0.1	0.1	-0.1	0.1	0.5	0.3	0.6	0.2	0.8	0.4	-0.1	0.3	0.6	0.5	1	1	0.9	1.2	1.6	1.1	1.6	1.5
Cluster Incl. U37547:Human IAP homolog B (MIHB) mRNA, complete cds /cds=(1159,3015) /gb=U37547 /gi=1145292 /ug=Hs.75263 /len=3532	36578_at	-0.3	0.5	0.8	0.5	0.5	0.4	0.8	1.3	1.1	1	1.3	1.4	0.4	1.4	1.2	1.4	1.3	1	1.1	1.6	1.3	1.3	1.4	1.3
Cluster Incl. X87176:H.sapiens mRNA for 17-beta-hydroxysteroid dehydrogenase /cds=(48,2258) /gb=X87176 /gi=1050516 /ug=Hs.75441 /len=2593	36626_at	-0.1	-0.3	-0.4	0	0.2	-0.2	-0.1	-0.1	0.3	0.4	0.9	1.6	0	-0.3	-0.1	0.4	0	-0.1	-0.3	0.3	0	0.5	1	1.2
Cluster Incl. M13452:Human lamin A mRNA, 3end /cds=(0,1547) /gb=M13452 /gi=186838 /ug=Hs.77886 /len=2522	37377_i_at	-0.3	-0.5	-0.4	-0.2	-0.2	-0.1	0.1	0.4	0.2	-0.3	-0.7	0.1	0.2	0.4	0.4	0.8	0.7	1.6	0.9	1.1	0.8	0.3	1	1.2
Cluster Incl. U32315:Human syntaxin 3 mRNA, complete cds /cds=(38,907) /gb=U32315 /gi=929990 /ug=Hs.82240 /len=1903	38381_at	-0.2	0.2	0.1	0.1	0.1	-0.4	0.5	0.1	0.5	0.7	0.6	1.1	-0.2	-0.2	0.9	1.1	1	1	1.3	1.4	1.5	1.6	1.5	1.3
Cluster Incl. AF039241:AF039241 Homo sapiens cDNA /clone=11-67js /gb=AF039241 /gi=2773145 /ug=Hs.9028 /len=3197	38810_at	0.1	0.1	-0.3	0.2	0.6	0.5	0.6	0.7	0.9	1.1	1.3	1.2	0.1	0.4	0.6	1	1.2	1.5	1.3	1.2	1.2	1.3	1.4	1.6
Cluster Incl. AL120687:DKFZp762F2110_r1 Homo sapiens cDNA, 5 end /clone=DKFZp762F2110 /clone_end=5 /gb=AL120687 /gi=5926586 /ug=Hs.102479 /len=628	39525_at	-0.3	0.5	-0.7	-0.1	0.5	-0.7	-0.4	0.4	0.8	0.4	0.1	-1.6	-0.2	0.6	0.8	1.6	-0.1	-0.3	1.2	1.5	0.7	0.1	0.2	-0.4
Cluster Incl. L35240:Human enigma gene, complete cds /cds=(0,1367) /gb=L35240 /gi=561636 /ug=Hs.102948 /len=1368	39530_at	0.6	0.6	0.4	0.4	0.4	0.4	0.8	0.5	0.3	0	0.3	0	0.2	0.3	0.7	0.6	0.6	1.3	0.8	1.1	1.4	1	1.6	1.4
Cluster Incl. AJ012375:Homo sapiens mRNA for SUI1 protein translation initiation factor /cds=UNKNOWN /gb=AJ012375 /gi=4468342 /ug=Hs.150580 /len=1350	40203_at	0.3	-0.5	-0.2	0	0	0.1	-0.3	0.6	-0.1	0.2	-0.1	0.5	1.1	1.6	1.1	0.9	0.5	0.7	0.8	0.6	0.2	0.5	0.5	0.4
Cluster Incl. AL049987:Homo sapiens mRNA; cDNA DKFZp564F112 (from clone DKFZp564F112) /cds=UNKNOWN /gb=AL049987 /gi=4884238 /ug=Hs.166361 /len=1196	40552_s_at	-0.3	1.1	0.2	0	-1.2	0.9	0.4	0.9	0.8	-0.7	0.5	-0.6	0.5	1	1	0.9	1.5	-0.1	0.1	1.6	-0.5	0.9	0.3	0
Cluster Incl. N29665:yw73e06.s1 Homo sapiens cDNA, 3 end /clone=IMAGE-257890 /clone_end=3 /gb=N29665 /gi=1148185 /ug=Hs.226223 /len=585	41258_at	0.5	0.6	0.3	0	0	0.6	1.6	1.1	0.7	1	0.7	0.9	-0.2	-0.3	-0.5	-0.5	-0.4	0.2	0.1	0.4	0.6	0.5	1	0.7
Cluster Incl. U37122:Human adducin gamma subunit mRNA, complete cds /cds=(132,2159) /gb=U37122 /gi=1621032 /ug=Hs.8110 /len=2412	33103_s_at	-0.1	-0.3	0.3	0.4	-0.1	1.4	0.8	1.6	1.3	-2	1.6	-2.3	-0.4	-0.6	-0.2	0.1	0.8	-0.1	-0.6	1.1	-0.1	0.7	0	-0.5
Cluster Incl. AI656421:tt50h10.x1 Homo sapiens cDNA, 3 end /clone=IMAGE-2244259 /clone_end=3 /gb=AI656421 /gi=4740400 /ug=Hs.5671 /len=566	41809_at	0.3	0.7	0.5	0	0.5	-0.1	0.2	-0.2	-0.3	-0.9	-0.1	-0.5	-0.1	0.8	1.2	1.6	1.4	1.5	1	0.6	0.8	0.7	0.8	0
Cluster Incl. AF045229:Homo sapiens regulator of G protein signaling 10 mRNA, complete cds /cds=(132,635) /gb=AF045229 /gi=2906029 /ug=Hs.82280 /len=753	33121_g_at	-0.5	-0.2	-0.2	0.1	0.2	0.1	0.3	0.5	0.7	1.5	1	1.6	0	-0.3	-0.3	0.2	0	0.6	0.6	0.3	0.5	0	-0.4	0
L19182 /FEATURE= /DEFINITION=HUMMAC25X Human MAC25 mRNA, complete cds	2062_at	0	0	0.3	0.5	0.7	0.3	0.8	0.5	0.7	1.6	1.2	1.2	0.1	0.5	0.5	0	-0.4	-0.3	0.8	0.7	0.4	0.9	0.9	0.9
U50535 /FEATURE= /DEFINITION=HSU50535 Human BRCA2 region, mRNA sequence CG006	1532_g_at	0.1	1	0.5	0.1	-0.6	0.6	1	1.3	0.9	0.9	1.2	1.4	0.1	1.3	0.6	0.4	0.5	-0.4	1	1.6	-0.4	1.6	0.6	0.1
M63838 /FEATURE= /DEFINITION=HUMIFI16A Human interferon-gamma induced protein (IFI 16) gene, complete cds	1456_s_at	-0.6	0.3	0.2	0.3	0.6	0.6	-0.1	0.8	0.7	1	1.3	1.6	-0.4	-0.5	-0.1	0.9	1.1	1.4	1.6	1.3	0.9	1.2	1.6	0.8
M69043 /FEATURE= /DEFINITION=HUMMAD3A Homo sapiens MAD-3 mRNA encoding IkB-like activity, complete cds	1461_at	0.1	-0.5	-0.3	-0.3	-0.8	0.1	0.3	0.7	0.3	-0.3	0.6	0	0.8	1	0.4	0.6	0.4	0.7	0.6	1.5	1.6	1.3	1.4	1.6
M65254 /FEATURE= /DEFINITION=HUMP2B Protein phosphatase 2A 65 kDa regulatory subunit-beta mRNA, complete cds	1093_at	0.3	-0.2	1	1	0.1	0.1	0.5	0.5	1.6	-1.5	-0.5	-0.9	-1.1	1.6	0.9	1	-0.9	-0.2	1.3	1	-0.5	1.4	0.3	0.1
D50663 /FEATURE= /DEFINITION=D50663 Human mRNA for TCTEL1 gene, complete cds	946_at	-0.6	-0.8	-0.4	-0.3	-0.2	-0.3	0	0	0	0.4	0.5	0.6	0.2	0.6	0.6	0.9	0.7	1	1.1	1.1	1.4	1.6	1.6	1.5
S87759 /FEATURE= /DEFINITION=S87759 protein phosphatase 2C alpha [human, teratocarcinoma, mRNA, 2346 nt]	857_at	1.1	0.7	0.1	-0.2	0.6	0.5	0.5	1	0.1	0.3	0.3	0.3	0.4	1	0.8	1	0.5	0.9	1.1	1.1	0.8	1.3	1.6	1.2
U32680 /FEATURE= /DEFINITION=HSU32680 Human CLN3 mRNA, complete cds	497_at	0.2	0.5	0.2	0.1	0.3	0.6	0.5	0.8	0.7	0.7	1.1	0.9	0	-0.1	0.3	0.5	0.7	1.4	1	1.1	1.3	1.3	1.6	1.4
U72882 /FEATURE= /DEFINITION=HSU72882 Human interferon-induced leucine zipper protein (IFP35) mRNA, partial cds	464_s_at	-0.1	0.2	0.5	0.4	0.6	0.5	0.8	0.9	1.2	1.5	1.1	1.6	-0.1	0	0.1	0.2	0.8	1	1.3	0.9	0.9	0.6	0.3	0.7
Z15108 /FEATURE=cds /DEFINITION=HSPKCZ H.sapiens mRNA for protein kinase C zeta	362_at	-0.8	0.9	1	-0.7	1.1	0.7	-1.6	-0.2	0.8	0.9	0.9	0.5	0.6	0.6	0.4	0.4	0.4	1	0.5	0.3	0.7	0.6	0.8	1.6
Z16411 /FEATURE=cds /DEFINITION=HSPLPC H.sapiens mRNA encoding phospholipase c	364_s_at	-0.4	0	0	-0.5	0	0.6	1.3	1.5	1.6	0.2	1.3	-0.4	-0.2	-0.5	0.3	0.3	-0.3	1.3	0	-0.2	0.3	0.3	0.9	0.5
Cluster Incl. AI813532:wj83a09.x1 Homo sapiens cDNA, 3 end /clone=IMAGE-2409400 /clone_end=3 /gb=AI813532 /gi=5424738 /ug=Hs.204298 /len=733	33813_at	-0.1	0	0	0.3	0.3	0.8	0.9	0.7	0.6	1	1	1.3	-0.5	-1.6	-1.3	-0.6	-0.2	0.7	0.9	1.2	1.4	1.3	1.3	1.4
M91670 /FEATURE= /DEFINITION=HUME2EPI Human ubiquitin carrier protein (E2-EPF) mRNA, complete cds	894_g_at	0.1	-0.3	0.1	-0.2	0.3	-0.2	-0.6	-0.8	-0.4	-0.8	-0.7	-1.6	0.6	0.8	0.8	0.8	0.9	1.2	0.3	-0.4	-0.2	-0.5	-0.4	-0.2
M32315 /FEATURE= /DEFINITION=HUMNFR Human tumor necrosis factor receptor mRNA, complete cds	1583_at	-0.1	-0.5	-0.3	0	0.3	0.5	0.3	0.4	0.5	0.8	0.6	1.1	-0.5	-1.6	-1.3	-0.9	-0.5	0.5	0.5	0.6	0.8	0.7	1	0.8
Cluster Incl. AB020677:Homo sapiens mRNA for KIAA0870 protein, complete cds /cds=(436,1998) /gb=AB020677 /gi=4240228 /ug=Hs.18166 /len=4484	41734_at	0.3	0	-0.2	-0.3	-0.3	0.5	1	0.9	0.8	0.7	0.5	0.6	-0.5	-1.6	-1.3	-1.1	-0.8	0	0	0.3	0.5	0.3	0.5	0.2
Cluster Incl. AF053356:Homo sapiens chromosome 7q22 sequence /cds=(253,1275) /gb=AF053356 /gi=3135305 /ug=Hs.91299 /len=1638	38831_f_at	0	-0.2	0.1	0.1	0.2	0	0.2	0.1	0.4	-1.5	0.5	-1.6	0.2	-0.1	0.2	0.4	0.2	0.6	0.3	-0.2	1	0.4	0.7	0.6
M33336 /FEATURE= /DEFINITION=HUMCAMPPK Human cAMP-dependent protein kinase type I-alpha subunit (PRKAR1A) mRNA, complete cds	227_g_at	-0.7	-0.1	-0.4	0.1	0.2	0	-1.6	-0.7	0.3	-0.5	0.2	-0.1	-0.1	0.4	0.7	1	0.7	0.3	0.1	0.2	-0.1	0.3	0.2	-0.2
U19599 /FEATURE= /DEFINITION=HSU19599 Human (BAX delta) mRNA, complete cds	1997_s_at	-0.9	-0.8	-2.1	-1.6	-1.1	-0.1	-0.2	0.4	0.3	-1	0.5	-2.7	-0.4	-1	-0.9	-1	0.2	0.9	-1.3	-0.2	0.7	-0.2	0.6	0.5
Cluster Incl. Y12336:H.sapiens mRNA for F25B3.3 kinase like protein from C.elegans /cds=(253,2082) /gb=Y12336 /gi=2208955 /ug=Hs.99491 /len=2309	38359_at	0.1	0.4	0	-0.1	0	0.5	0.8	0.4	0.6	0.7	0.4	-0.1	-0.2	-0.7	-1.4	-1.6	-1.7	-0.9	-0.8	-0.3	-0.3	-0.3	0.3	0.1
Cluster Incl. AA978033:oq55e04.s1 Homo sapiens cDNA, 3 end /clone=IMAGE-1590270 /clone_end=3 /gb=AA978033 /gi=3155479 /ug=Hs.182684 /len=524	41760_at	0.2	0.1	0.6	0.2	0.7	-0.4	-1.6	-1.3	-0.8	-0.2	-0.9	-0.5	0.5	0.5	0.6	0.8	0.6	0.5	0	-1.3	0	-0.5	-1	-0.9
Cluster Incl. D79983:Human mRNA for KIAA0161 gene, complete cds /cds=(348,1226) /gb=D79983 /gi=1136383 /ug=Hs.78894 /len=5559	37695_at	-0.2	0.1	0.4	0.6	0.8	0.2	0.2	0.2	-0.1	0.1	-0.5	-0.1	-0.2	-0.2	-0.4	0.3	-0.2	-0.8	-0.3	-0.1	-1.4	-1	-1.6	-3.5
Cluster Incl. AB014566:Homo sapiens mRNA for KIAA0666 protein, partial cds /cds=(0,3259) /gb=AB014566 /gi=3327145 /ug=Hs.197751 /len=4153	33753_at	0.1	-0.1	0	-0.3	-0.1	-0.1	-0.3	-0.2	-0.7	-0.5	-0.8	-0.6	0.2	0.4	0.7	0.2	0.1	-1	-1.2	-1.4	-1.7	-0.9	-1.6	-1.4
Cluster Incl. D00265:Homo sapiens mRNA for cytochrome c, partial cds /cds=(0,86) /gb=D00265 /gi=2897691 /ug=Hs.697 /len=956	35818_at	0	0.1	0.2	0.2	0.1	-0.3	-1.4	-1.3	-1.1	-1	-1.6	-1.3	0.4	0.7	0.4	0.2	-0.4	-1	-0.4	-0.9	-1.2	-0.8	-1.1	-1.2
Cluster Incl. AA978353:oq40b07.s1 Homo sapiens cDNA, 3 end /clone=IMAGE-1588789 /clone_end=3 /gb=AA978353 /gi=3153962 /ug=Hs.174203 /len=545	41126_at	-0.3	-0.4	-0.4	-0.2	-0.5	-0.9	-0.7	-0.3	-1.4	-1.2	-1.6	-1.6	-0.3	-0.2	0.1	0.1	0.4	0.3	0.6	0.3	0	0	-0.4	0.3
Cluster Incl. M84739:Human autoantigen calreticulin mRNA, complete cds /cds=(108,1361) /gb=M84739 /gi=179881 /ug=Hs.75525 /len=1937	32543_at	0.6	0.5	0.4	0	0	-0.3	-0.9	-1.5	-1.6	-1	-1.6	-1.2	0.4	0.4	-0.1	-0.6	-1.2	-1.2	-1.3	-1.1	-1.4	-1.2	-1.3	-1.1
J02902 /FEATURE=mRNA /DEFINITION=HUMP2A Human protein phosphatase 2A regulatory subunit alpha-isotype (alpha-PR65) mRNA, complete cds	922_at	0.3	0.1	0.2	0	0.4	-0.1	0.4	0.3	0.4	-0.5	0.6	-1.6	0.3	0.6	0.5	0.5	0.2	0.6	0.5	0.1	0.4	0.3	0.2	0.2
Cluster Incl. U55206:Homo sapiens human gamma-glutamyl hydrolase (hGH) mRNA, complete cds /cds=(59,1015) /gb=U55206 /gi=2957143 /ug=Hs.78619 /len=1265	37263_at	-0.1	0.1	0	0	0.1	-0.2	-0.8	-0.8	-0.8	-0.9	-1.4	-0.9	0.2	0.1	0.2	0.4	0.5	-0.4	-0.3	-0.2	-0.9	-1.2	-1.6	-1
Cluster Incl. AF025840:Homo sapiens DNA polymerase epsilon subunit B (DPE2) mRNA, complete cds /cds=(130,1710) /gb=AF025840 /gi=2697122 /ug=Hs.99185 /len=1807	41085_at	-0.1	0.2	0.4	-0.2	-0.2	-0.3	-0.3	-0.4	-1	-1	-1.6	-0.5	-0.4	0.4	0	0.2	0.2	-0.3	-0.8	-0.9	-0.7	-1.3	-0.8	-0.8
Cluster Incl. AB020623:Homo sapiens DAM1 mRNA, complete cds /cds=(48,725) /gb=AB020623 /gi=3985929 /ug=Hs.22960 /len=1292	34286_at	-0.7	-1	-0.1	0.2	0.1	-0.9	-0.8	-0.5	0.1	-0.2	-1	-0.6	0.1	0.4	0	0.2	-0.8	-1	-0.2	-0.1	-1.6	-1.3	-0.7	-1.2
Cluster Incl. AB011141:Homo sapiens mRNA for KIAA0569 protein, complete cds /cds=(444,4088) /gb=AB011141 /gi=3043661 /ug=Hs.34871 /len=5523	35681_r_at	0.3	0.1	0.4	0.4	0	0.1	0	0.3	-0.2	0	0.2	0.2	-1.8	-1.6	-1.7	-1.2	-0.6	-1.4	-0.2	-0.4	-0.3	-0.4	-0.4	-0.5
Cluster Incl. AA059408:zl96e07.r1 Homo sapiens cDNA, 5 end /clone=IMAGE-512484 /clone_end=5 /gb=AA059408 /gi=1553311 /ug=Hs.106369 /len=688	38676_at	-0.8	-0.8	-0.4	-0.4	-0.7	-0.7	-1.2	-0.5	-1	-1.5	-1.2	-1.3	-0.4	0.4	0.2	0.1	-0.1	-1	-0.8	-1	-1.3	-1.6	-1.5	-1.4
Cluster Incl. U50939:Human amyloid precursor protein-binding protein 1 mRNA, complete cds /cds=(73,1677) /gb=U50939 /gi=1314559 /ug=Hs.61828 /len=1807	35364_at	0.1	0	0	0	0.2	-0.3	-1.1	-1.1	-1	-0.9	-1.6	-1	0.4	0.3	0.2	0.3	-0.1	-0.4	-0.5	-0.7	-1.1	-0.6	-0.7	-0.9
Cluster Incl. AI540957:PEC1.2_15_G03.r Homo sapiens cDNA, 5 end /clone_end=5 /gb=AI540957 /gi=4458330 /ug=Hs.3709 /len=778	34400_at	0	0.1	0.2	0.2	0.1	-0.4	-1	-1.6	-0.6	-0.4	-1.1	-0.4	0.3	0.4	0.4	0.4	0	-0.3	-0.6	-0.6	-0.7	-0.5	-0.8	-0.6
Cluster Incl. AI653621:tz21b11.x1 Homo sapiens cDNA, 3 end /clone=IMAGE-2289213 /clone_end=3 /gb=AI653621 /gi=4737600 /ug=Hs.76136 /len=598	36992_at	0	0.2	0.1	0.1	0.1	-0.3	-1.5	-1.5	-1.1	-0.9	-1.6	-1.2	0.3	0.4	0.2	0	-0.4	-0.8	-0.7	-0.5	-1.1	-0.5	-0.8	-0.8
Cluster Incl. X75252:H.sapiens phosphatidylethanolamine binding protein mRNA /cds=(110,673) /gb=X75252 /gi=406289 /ug=Hs.80423 /len=1444	32611_at	0.1	0	0.4	0.2	0.1	-0.5	-0.6	-1.2	-1	-0.3	-1.1	-0.7	0.2	0.1	-0.1	-0.5	-1	-1.2	-1.1	-1.5	-1.3	-1.6	-1.5	-1.2
Cluster Incl. AI201243:qf70f09.x1 Homo sapiens cDNA, 3 end /clone=IMAGE-1755401 /clone_end=3 /gb=AI201243 /gi=3753849 /ug=Hs.233720 /len=502	35963_at	-0.5	-0.1	-0.8	-1.3	-0.9	-0.3	-0.8	-0.6	-0.8	-1.6	-1.1	-4.5	0.3	-0.4	-0.7	-1.1	-0.8	-0.5	-1.1	-0.5	-0.4	-0.5	-0.2	-0.1
Cluster Incl. AF022797:Homo sapiens intermediate conductance calcium-activated potassium channel (hKCa4) mRNA, complete cds /cds=(396,1679) /gb=AF022797 /gi=2674355 /ug=Hs.10082 /len=2238	41106_at	-0.2	-0.2	-0.3	-0.4	-1.1	-0.6	-0.2	-0.6	-1.3	-1.6	-2.2	-2.3	-0.9	-2.9	-1.2	-0.8	-0.1	0.3	-0.6	-0.6	-0.7	-0.9	-0.6	-0.3
Cluster Incl. Y09631:H.sapiens mRNA for PIBF1 protein, complete /cds=(0,2276) /gb=Y09631 /gi=3925684 /ug=Hs.43913 /len=2277	36012_at	-0.6	-0.4	-0.5	-0.5	-0.3	-0.6	-1.4	-0.9	-0.9	-0.6	-0.9	-1	-0.3	-0.7	-1.1	-0.4	-0.7	-0.9	-1.1	-1.1	-1.6	-1.4	-0.9	-1.1
Cluster Incl. AL050306:Human DNA sequence from clone 475B7 on chromosome Xq12.1-13. Contains the 3 part of the gene for a novel KIAA0615 and KIAA0323 LIKE protein, the gene for a novel protein, ESTs, STSs, GSSs and two putative CpG islands /cds=(48,2201)	38260_at	0.3	-0.5	-0.2	-0.3	-0.5	-0.6	-0.3	-1.3	-0.9	-0.4	-1.3	-0.9	0.2	0	-0.7	-1.1	-1.1	-1.2	-1.1	-1.3	-1.6	-0.6	-1	-0.8
Cluster Incl. M62810:Human mitochondrial transcription factor 1 mRNA, complete cds /cds=(132,872) /gb=M62810 /gi=188563 /ug=Hs.75133 /len=1936	36191_at	-0.1	-0.2	-0.1	0.3	-0.2	-0.5	-0.8	-0.9	-1.2	-0.7	-1.1	-0.6	0.2	0.1	0.1	0	0	-0.6	-0.5	-1.2	-1.4	-0.9	-1.5	-1.6
Cluster Incl. X69907:H.sapiens gene for mitochondrial ATP synthase c subunit (P1 form) /cds=(119,529) /gb=X69907 /gi=38429 /ug=Hs.80986 /len=631	38076_at	0.2	-0.1	0.1	-0.3	-0.3	-0.7	-0.4	-1.2	-0.9	-0.5	-1.2	-1	0.3	0.2	-0.2	-0.7	-0.9	-1.4	-1.1	-1.3	-1.3	-1	-1.6	-1.2
Cluster Incl. Y18007:Homo sapiens mRNA for putative seven transmembrane domain protein /cds=(108,782) /gb=Y18007 /gi=3550426 /ug=Hs.9234 /len=862	39088_at	0.3	0	0.2	-0.1	-0.3	-0.8	-0.4	-1.1	-0.7	-0.2	-0.7	-0.5	0.2	0.3	-0.4	-1.1	-1.6	-1.6	-0.9	-1	-0.9	-0.6	-1	-0.8
M60974 /FEATURE= /DEFINITION=HUMGADD45 Human growth arrest and DNA-damage-inducible protein (gadd45) mRNA, complete cds	1911_s_at	-0.2	0.3	-0.3	0.3	0	0	-1	-0.6	-0.6	-0.9	-1.2	-0.6	-0.4	-0.3	-0.6	-0.8	-1.6	-0.5	-0.2	-0.2	-0.4	-0.2	-0.3	-0.7
L76191 /FEATURE=mRNA /DEFINITION=HUMI1R Homo sapiens interleukin-1 receptor-associated kinase (IRAK) mRNA, complete cds	1100_at	0.3	0.2	0	0.1	0.1	0.2	0.2	-0.3	-0.7	-0.7	-1	-0.9	0.1	-0.1	-1	-1.3	-1.6	-1.2	-0.9	-0.6	-0.8	-0.7	-0.7	-0.7
U03911 /FEATURE= /DEFINITION=HSU03911 Human mutator gene (hMSH2) mRNA, complete cds	860_at	-0.3	-0.1	0	0.2	0	-0.3	-0.8	-0.8	-0.7	-0.7	-1.5	-1.1	-0.3	-0.3	0.2	0.3	-0.3	-0.7	-0.7	-0.9	-1.6	-1.3	-1.3	-0.9
Cluster Incl. AJ006591:Homo sapiens mRNA for cysteine-rich protein /cds=(180,1142) /gb=AJ006591 /gi=4877279 /ug=Hs.120766 /len=1847	37520_at	-0.7	-0.5	-0.2	-0.2	-0.6	-0.6	-0.9	-0.8	-0.9	-1.1	-1.6	-0.6	-0.4	-0.6	-0.6	-0.9	-0.8	-1.3	-1.3	-1.2	-1.1	-0.9	-1.2	-0.7
Cluster Incl. U78310:Homo sapiens pescadillo mRNA, complete cds /cds=(58,1824) /gb=U78310 /gi=2194202 /ug=Hs.13501 /len=2235	41869_at	0.2	-0.4	-0.3	-0.3	-0.4	-0.4	-0.3	-1	-1.1	-1.1	-1.3	-1.6	0.1	-0.5	-1.1	-1.6	-1.5	-1.4	-1.2	-1.2	-1.3	-1.3	-1.5	-1.1
Cluster Incl. J03626:Human UMP synthase mRNA, complete cds /cds=UNKNOWN /gb=J03626 /gi=340167 /ug=Hs.2057 /len=2244	33815_at	0.2	-0.2	-0.2	-0.2	-0.4	-0.3	-0.3	-0.6	-0.7	-0.4	-0.9	-0.9	-0.3	-0.4	-0.5	-0.3	-0.8	-0.7	-0.5	-0.6	-1.4	-1	-1.6	-0.9
Cluster Incl. AJ131186:Homo sapiens mRNA for nuclear matrix protein NMP200 /cds=(207,1721) /gb=AJ131186 /gi=5689737 /ug=Hs.173980 /len=2167	33230_at	-0.5	-0.2	-0.6	-0.8	-0.9	-0.7	-1.3	-0.7	-0.8	-2.3	-0.6	-2.8	0.2	-0.2	-0.3	-0.6	-0.5	0	-1.6	-1.6	-0.2	-0.8	-0.5	-0.5
Cluster Incl. D13645:Human mRNA for KIAA0020 gene, complete cds /cds=(418,1944) /gb=D13645 /gi=286008 /ug=Hs.2471 /len=2112	34765_at	-0.2	-0.3	-0.4	-0.3	-0.5	-0.7	-0.5	-1	-1.1	-1	-1.5	-1.4	-0.5	-0.9	-1	-1.3	-1.6	-1.6	-1.1	-0.9	-1.4	-1.2	-1.1	-1.1
Cluster Incl. AF038172:Homo sapiens clone 23923 mRNA sequence /cds=UNKNOWN /gb=AF038172 /gi=2795890 /ug=Hs.37558 /len=1567	35709_at	-0.4	-0.4	-0.1	0.2	-0.3	-0.4	-1	-0.8	-0.9	-0.8	-1.2	-1.1	-0.2	0	-0.4	-0.3	-0.7	-1.4	-0.7	-1.1	-1.4	-1.6	-1	-1.4
Cluster Incl. D87453:Human mRNA for KIAA0264 gene, partial cds /cds=(0,1249) /gb=D87453 /gi=1665794 /ug=Hs.122669 /len=2635	39377_at	-0.4	-0.3	0.1	0.2	0.1	-0.5	-0.5	-0.9	-1.1	-0.5	-1	-0.3	-0.1	-0.3	-0.2	-0.2	-0.6	-0.9	-0.4	-1.3	-0.8	-1	-1.6	-0.8
Cluster Incl. D14812:Human mRNA for KIAA0026 gene, complete cds /cds=(305,1171) /gb=D14812 /gi=285968 /ug=Hs.173714 /len=1826	40861_at	-0.4	-0.1	-0.2	0	-0.1	-0.3	-0.9	-1	-0.7	-0.7	-1.1	-0.7	0	0.2	0.2	0.1	-0.6	-0.5	-0.9	-1	-1.6	-1.1	-1	-1.3
Cluster Incl. AF069765:Homo sapiens signal recognition particle 72 (SRP72) mRNA, complete cds /cds=(10,2025) /gb=AF069765 /gi=3243032 /ug=Hs.237825 /len=2075	33837_at	-0.2	-0.1	0.2	0.1	0	-0.6	-0.9	-0.8	-0.9	-0.6	-0.6	-0.7	-0.2	-0.1	-0.6	-0.5	-0.8	-1.6	-1	-1.1	-1.3	-0.9	-1.5	-0.9
Cluster Incl. AF098799:Homo sapiens RanBP7/importin 7 mRNA, complete cds /cds=(107,3223) /gb=AF098799 /gi=3800880 /ug=Hs.5151 /len=3557	35255_at	-0.3	-0.5	-0.3	0	-0.1	-0.7	-1	-0.7	-1.2	-0.7	-1.1	-0.9	-0.3	-0.1	0.2	0.1	-0.3	-0.8	-0.9	-1	-1.5	-1.2	-1.6	-1.3
Cluster Incl. X56597:Human humFib mRNA for fibrillarin /cds=(59,1024) /gb=X56597 /gi=31394 /ug=Hs.99853 /len=1090	39173_at	0.2	0	0.1	0.1	0	-0.1	-0.1	-0.1	-0.4	-0.2	-0.6	-0.5	0	0.2	-0.1	-0.3	-0.6	-0.9	-0.6	-1.2	-1.5	-1.2	-1.6	-1.5
U34994 /FEATURE= /DEFINITION=HSU34994 Homo sapiens DNA dependent protein kinase catalytic subunit (DNA-PKcs) mRNA, complete cds	2012_s_at	-0.3	-0.1	-0.2	0.1	0	-0.2	-0.7	-0.5	-0.9	-0.8	-1.3	-1.6	0.1	0.2	0	0	-0.4	-0.7	-0.6	-1.1	-1.3	-1.1	-0.9	-1.1
Cluster Incl. D80008:Human mRNA for KIAA0186 gene, complete cds /cds=(94,684) /gb=D80008 /gi=1136431 /ug=Hs.36232 /len=3248	39677_at	-0.5	-0.4	0.1	0.1	-0.2	-0.2	-0.3	-0.6	-0.7	-0.6	-1.1	-1.1	-0.5	-0.4	-0.1	-0.1	-0.1	-0.8	-0.9	-0.9	-1.6	-1.5	-1.6	-1.4
Cluster Incl. AA913812:ol39a08.s1 Homo sapiens cDNA, 3 end /clone=IMAGE-1525814 /clone_end=3 /gb=AA913812 /gi=3053204 /ug=Hs.71331 /len=483	40347_at	-0.2	-0.6	-0.1	-0.2	-0.3	-0.2	-0.6	-0.8	-0.7	-0.8	-0.8	-1.3	-0.2	-0.2	-0.5	-0.4	-0.2	-0.8	-0.9	-0.8	-1.4	-1.6	-1.5	-1.2
Cluster Incl. AF045584:Homo sapiens PB39 mRNA, complete cds /cds=(76,1755) /gb=AF045584 /gi=3462514 /ug=Hs.18910 /len=2326	33708_at	-0.3	-0.4	-0.3	-0.2	-0.2	-0.3	-0.3	-0.5	-0.9	-0.9	-1.2	-1.1	-0.1	-0.6	-1.6	-1.4	-1.3	-1.4	-1.6	-1.4	-1.4	-1.1	-1.3	-1.3
Cluster Incl. X16983:Human mRNA for integrin alpha-4 subunit /cds=(24,3140) /gb=X16983 /gi=33945 /ug=Hs.40034 /len=3805	35731_at	-0.2	0.1	-0.3	-0.1	-0.1	-0.1	-0.2	-0.4	-0.4	-0.2	-0.3	-0.2	-0.5	-0.5	-1.6	-1.6	-1.7	-1.2	-1	-0.9	-1	-1	-0.8	-0.8
Cluster Incl. M31642:Human hypoxanthine phosphoribosyltransferase (HPRT) mRNA, complete cds /cds=(85,741) /gb=M31642 /gi=184349 /ug=Hs.82314 /len=1331	37640_at	-0.2	-0.1	-0.1	-0.1	-0.2	-0.4	-1.2	-1	-0.8	-1.1	-1.6	-1.6	0.1	0	-0.2	-0.2	0	-0.7	-0.6	-0.7	-1.2	-0.8	-1.2	-1
Cluster Incl. U91316:Human acyl-CoA thioester hydrolase mRNA, complete cds /cds=(149,1267) /gb=U91316 /gi=1906669 /ug=Hs.8679 /len=1492	37945_at	0	-0.1	-0.3	-0.2	-0.2	-0.3	-0.5	-0.9	-0.8	-0.5	-1.2	-1.6	0.1	0.1	0	-0.1	-0.2	-0.7	-0.8	-1.1	-1.1	-1.2	-1	-0.7
Cluster Incl. M22324:Human aminopeptidase N/CD13 mRNA encoding aminopeptidase N, complete cds /cds=(120,3023) /gb=M22324 /gi=178535 /ug=Hs.1239 /len=3477	39385_at	0.1	-0.3	-0.1	-0.1	-0.4	-0.2	0	-0.5	-0.6	-0.2	0	-0.1	-0.1	-0.3	-0.7	-1.3	-1.6	-1	-0.3	0.1	-0.3	0	-0.1	0
Cluster Incl. AA034074:zi06c05.r1 Homo sapiens cDNA, 5 end /clone=IMAGE-429992 /clone_end=5 /gb=AA034074 /gi=1505901 /ug=Hs.226396 /len=655	33394_at	-0.4	-0.4	-0.3	-0.1	-0.3	-0.7	-1.3	-1.1	-1.1	-1.1	-1.6	-1	-0.3	-0.7	-0.6	-0.8	-1.3	-1.1	-0.8	-1.3	-1.1	-1.2	-0.8	-0.9
Cluster Incl. M80627:Human HEB helix-loop-helix protein (HEB) mRNA, complete cds /cds=(213,2261) /gb=M80627 /gi=183929 /ug=Hs.21704 /len=4126	33348_at	-0.8	-0.4	-0.3	-0.1	-0.3	-0.1	-1.1	-1	-1	-1.2	-1.3	-1.6	-0.8	-1.6	-1.2	-0.8	-0.9	-1.5	-1	-1.1	-1.5	-1.3	-1.3	-1.5
Cluster Incl. AF039022:Homo sapiens exportin t mRNA, complete cds /cds=(0,2888) /gb=AF039022 /gi=2873376 /ug=Hs.85951 /len=2889	38753_at	-0.4	-0.3	-0.1	-0.3	-0.3	-0.6	-0.7	-0.3	-1.4	-0.9	-1.5	-1	-0.2	-0.2	-0.5	-0.6	-0.7	-1.3	-1.3	-1	-1.6	-1	-1	-1.1
Cluster Incl. D25328:Human mRNA for platelet-type phosphofructokinase, complete cds /cds=(33,2387) /gb=D25328 /gi=464186 /ug=Hs.99910 /len=2591	39175_at	-0.2	-0.5	-0.4	-0.3	-0.2	0.1	-0.1	-0.5	-0.2	0.1	-0.8	-0.6	-0.2	-1.1	-1.6	-0.9	-0.9	0.1	-0.4	-0.7	-1.2	-1.2	-1.2	-1.1
Cluster Incl. AB018284:Homo sapiens mRNA for KIAA0741 protein, complete cds /cds=(150,3812) /gb=AB018284 /gi=3882202 /ug=Hs.158688 /len=4177	40537_at	-0.2	0.1	0	0	-0.4	-0.6	-1	-1.2	-1	-0.9	-1.3	-0.8	-0.3	-0.4	-0.9	-0.8	-0.8	-1.6	-1	-1.2	-1.4	-1.1	-1.6	-1.4
Cluster Incl. AB012130:Homo sapiens SBC2 mRNA for sodium bicarbonate cotransporter2, complete cds /cds=(27,3083) /gb=AB012130 /gi=3097315 /ug=Hs.132904 /len=3238	34936_at	-1.4	-0.9	-1.5	-2.2	-2.6	-0.6	-1.6	-0.1	-0.9	-3.4	-1.1	-4.4	-1.5	-1.8	-2.7	-2.5	-1.1	-1.6	-3.8	-0.7	-2.4	-1.4	-2.5	-2.1
Cluster Incl. AB002345:Human mRNA for KIAA0347 gene, complete cds /cds=(122,3862) /gb=AB002345 /gi=2224634 /ug=Hs.153405 /len=6218	35008_at	-0.4	-0.4	-0.7	-0.4	-0.7	-0.2	-0.8	-0.9	-0.6	-1	-0.8	-1.3	-0.3	-1.3	-0.6	-1	-1.1	-1.4	-1.2	-1.4	-1	-1.5	-2.3	-1.6
Cluster Incl. U57057:Human WD protein IR10 mRNA, complete cds /cds=(0,1577) /gb=U57057 /gi=1654312 /ug=Hs.44396 /len=1578	36317_at	-0.5	-0.6	-0.7	-0.9	-1.2	-0.5	-0.5	-0.9	-1.3	-2.3	-1.4	-3	-1.2	-1.5	-0.8	-1.3	-0.6	-1.2	-1.4	-0.9	-1.6	-0.8	-1.6	-1.6
Cluster Incl. AI375033:ta66e10.x1 Homo sapiens cDNA, 3 end /clone=IMAGE-2049066 /clone_end=3 /gb=AI375033 /gi=4175023 /ug=Hs.145567 /len=536	37883_i_at	-0.6	-0.8	-0.5	-1.6	-1	-0.3	-0.7	0	-0.5	-1.1	-0.7	-1.1	-0.6	-0.8	-0.8	-1.5	-2.4	-1.1	-1.3	-0.3	-1	-0.6	-0.6	-1.1
Cluster Incl. U14528:Human sulfate transporter (DTD) mRNA, complete cds /cds=(27,2246) /gb=U14528 /gi=549987 /ug=Hs.29981 /len=2832	39637_at	-1.3	-1.3	-2.4	-2.7	-2.9	-1.5	-1.6	-1.1	-1.7	-2.2	-1.2	-1.9	-1.8	-2.9	-3	-4.9	-1.2	-4.7	-3	-1	-2.3	-1.5	-3.5	-2.2
Cluster Incl. U79274:Human clone 23733 mRNA, complete cds /cds=(416,1237) /gb=U79274 /gi=1710240 /ug=Hs.150555 /len=1484	31838_at	-0.3	-0.2	-0.6	-0.2	-0.6	-0.7	-0.8	-0.6	-1.4	-1.6	-1.6	-2	-0.3	-1.6	-2.5	-2.2	-1.7	-1.7	-1.5	-1	-1	-1.4	-1.2	-1.4
Cluster Incl. AL031228:dJ1033B10.2 (WD40 protein BING4 (similar to S. cerevisiae YER082C, M. sexta MNG10 and C. elegans F28D1.1) /cds=(65,1897) /gb=AL031228 /gi=3646023 /ug=Hs.17930 /len=2066	33250_at	-0.2	-0.4	-0.4	-0.4	-0.5	-0.4	-0.5	-0.8	-0.7	-0.7	-0.9	-1.1	-0.2	-0.5	-1.6	-1.5	-1.7	-1.4	-1	-0.8	-0.9	-0.8	-0.7	-0.8
Cluster Incl. AL049382:Homo sapiens mRNA; cDNA DKFZp586K1318 (from clone DKFZp586K1318) /cds=UNKNOWN /gb=AL049382 /gi=4500170 /ug=Hs.62601 /len=1599	36551_at	-0.2	-0.4	-0.5	-0.5	-0.8	-0.8	-1.2	-1.3	-2.1	-1.3	-1.6	-1.6	-0.4	-0.4	-1.1	-0.6	-0.4	-1.8	-1	-1	-1.4	-0.8	-2.1	-1.5
Cluster Incl. AF034544:Homo sapiens delta7-sterol reductase mRNA, complete cds /cds=(194,1621) /gb=AF034544 /gi=2935280 /ug=Hs.11806 /len=2580	39059_at	-0.5	-0.5	-0.3	-0.2	0	-0.1	-0.2	-0.7	-1.4	-1	-1	-1.3	-0.3	-1	-1	-0.7	-0.7	-1.4	-0.5	-0.2	-1.6	-0.9	-0.6	-0.1
Cluster Incl. X76388:H.sapiens mRNA for 2-5A binding protein /cds=(117,1916) /gb=X76388 /gi=608721 /ug=Hs.12013 /len=3525	39355_at	-0.2	-0.6	-0.4	-0.4	-0.6	-0.7	-0.9	-1.2	-0.8	-1.3	-0.9	-1.3	-0.3	-0.8	-1.1	-1.1	-1.4	-1.5	-1.2	-1.1	-2.1	-1.3	-1.5	-1.6
Cluster Incl. AF037448:Homo sapiens RRM RNA binding protein Gry-rbp (GRY-RBP) mRNA, complete cds /cds=(525,2396) /gb=AF037448 /gi=3037012 /ug=Hs.155489 /len=2932	40122_at	0	-0.1	-0.2	-0.3	-0.6	-0.4	-0.9	-0.7	-1.1	-0.9	-1.1	-1.2	-0.3	-0.6	-0.6	-0.9	-1	-1	-0.6	-0.8	-1.6	-0.9	-1	-1
Cluster Incl. M15856:Human lipoprotein lipase mRNA, complete cds /cds=UNKNOWN /gb=M15856 /gi=187209 /ug=Hs.180878 /len=3549	41209_at	-0.5	-0.5	-0.6	-0.4	-0.2	-0.8	-0.4	-1	-0.7	-1.1	-1.3	-1.3	-0.8	-1.6	-1.5	-1.4	-0.9	-1.3	-0.8	-0.9	-1.4	-0.5	-1.4	-1.4
Cluster Incl. X97335:H.sapiens mRNA for kinase A anchor protein /cds=(124,2835) /gb=X97335 /gi=1507823 /ug=Hs.78921 /len=3758	37698_at	-0.3	-0.5	-0.4	-0.4	-0.7	-0.2	-0.2	0	-0.5	-1.1	-0.7	-0.9	-0.9	-1.5	-1.5	-1.5	-1.6	-1.6	-1.2	-1	-1.4	-1.4	-1.2	-1.3
Cluster Incl. U29607:Human methionine aminopeptidase mRNA, complete cds /cds=(22,1458) /gb=U29607 /gi=903981 /ug=Hs.78935 /len=2569	37699_at	-1.1	0	-0.9	-1.5	-2.3	-0.3	-1.3	-0.3	-0.7	-2.2	-1.1	-3.3	-0.6	-1	-2	-1.6	-1	-2.9	-2.3	-0.8	-1.8	-1.9	-1.8	-2
Cluster Incl. X54199:Human mRNA for GARS-AIRS-GART /cds=UNKNOWN /gb=X54199 /gi=31641 /ug=Hs.82285 /len=3268	38384_at	-0.4	-0.7	-0.4	-0.4	-0.2	-0.8	-1.2	-0.9	-1.6	-1	-1.5	-1.9	-0.5	-0.9	-1.6	-0.9	-1.3	-1.6	-1.4	-2.7	-1.8	-1.3	-1.5	-1.6
J03473 /FEATURE=mRNA /DEFINITION=HUMRISDAD Human poly(ADP-ribose) synthetase mRNA, complete cds	1287_at	0	-0.2	0	0	-0.1	-0.7	-0.8	-0.9	-1.2	-0.9	-1.2	-1.2	-0.1	-0.5	-0.1	0	-0.1	-0.4	-0.5	-1.6	-0.8	-0.9	-1.2	-0.9
L33930 /FEATURE= /DEFINITION=HUMCD24B Homo sapiens CD24 signal transducer mRNA, complete cds and 3 region	266_s_at	-0.3	-0.6	-0.7	-0.1	-0.4	-0.2	-0.5	-0.5	-0.5	0	-0.6	-0.2	-0.4	-0.8	-1.3	-1.6	-1.9	-1.2	-0.7	-0.2	-1.2	-0.8	-1.2	-1.5
Cluster Incl. D82351:Human retropseudogene MSSP-1 DNA, complete cds /cds=(0,1121) /gb=D82351 /gi=1139532 /ug=Hs.233347 /len=1122	31672_g_at	0	-0.4	-0.2	0	-0.3	0	-0.3	0.3	0.3	-0.6	0.1	-0.2	0	-0.2	0.7	1.5	1.1	0.6	0.7	0.7	0.6	1.2	1.1	0.7
Cluster Incl. L75847:Human zinc finger protein 45 (ZNF45) mRNA, complete cds /cds=(103,2151) /gb=L75847 /gi=1480436 /ug=Hs.41728 /len=2409	34584_at	0.1	0.9	0.7	0.2	0.7	0.4	0.3	0.6	1.5	0.6	0.2	0.9	0	0.6	0.6	0.9	0.9	1.3	0.3	0.9	0.6	1	0.9	-0.2
Cluster Incl. X98411:H.sapiens mRNA for myosin-IE /cds=(0,2348) /gb=X98411 /gi=1924939 /ug=Hs.121555 /len=2711	35132_at	0.1	0	0.2	0.2	0.2	0.4	0.8	0.8	1	0.8	1.1	0.6	-0.1	-0.4	-0.3	-0.1	0.4	0.9	0.7	1.2	1.5	1.2	1.4	1.4
Cluster Incl. Z83844:Human DNA sequence from clone 37E16 on chromosome 22 Contains a novel gene, a gene similar to SH3-binding protein, LGALS1 (14 kDa beta-galactoside-binding lectin) gene, part of a gene similar to mouse p116Rip, ESTs, STSs, GSSs and two	34046_at	0.4	0.7	0.6	0.5	0.3	0.7	1.1	0.8	1.2	1.2	1.2	1.5	-0.2	-0.8	0	0.5	1.1	1.3	0.7	1.2	1.3	0.9	1.2	1.5
Cluster Incl. M81750:H.sapiens myeloid cell nuclear differentiation antigen mRNA, complete cds /cds=(200,1423) /gb=M81750 /gi=895928 /ug=Hs.153837 /len=1670	35012_at	-0.2	0	0.1	0.1	0.4	0	-0.7	-0.5	-0.2	-0.1	-0.2	0.3	-0.1	-0.7	-0.7	-0.1	-0.1	0	1.3	0.9	1.5	1.4	1.3	0.6
Cluster Incl. W73046:zd54h09.r1 Homo sapiens cDNA, 5 end /clone=IMAGE-344513 /clone_end=5 /gb=W73046 /gi=1383240 /ug=Hs.172639 /len=582	35466_at	0.3	0.1	0.5	0.6	0.8	1.1	1.1	1	1.3	1	0.9	1.5	0.4	0	-0.3	-0.2	0	0.3	0.4	0.3	0	0.5	0	0.3
Cluster Incl. AJ008112:Homo sapiens mRNA for C17orf1 protein /cds=(39,1430) /gb=AJ008112 /gi=3873560 /ug=Hs.100217 /len=1789	37100_at	0.3	0.2	0	0.1	0.2	-0.3	0.4	-0.2	0	0	-0.3	0.3	-0.1	-0.4	-0.1	0	0.1	0.8	0.8	1	1.5	1.1	1.4	1.4
Cluster Incl. AF025441:Homo sapiens Opa-interacting protein OIP5 mRNA, partial cds /cds=(0,695) /gb=AF025441 /gi=2815609 /ug=Hs.116206 /len=1176	37474_at	0.1	0.4	0.2	0.2	0.7	0.2	-2.4	-0.4	-0.3	-1.1	-1.2	-1	0.4	0.7	0.6	1.5	0.7	0.8	-0.2	-0.8	-0.9	-0.9	-0.2	-0.7
Cluster Incl. D79997:Human mRNA for KIAA0175 gene, complete cds /cds=(170,2125) /gb=D79997 /gi=1136409 /ug=Hs.184339 /len=2470	38847_at	-0.2	-0.2	-0.1	-0.2	0.5	0.3	0.2	0.3	0.5	0.3	-0.9	-0.5	-0.3	0.4	1.4	1.3	1.5	1	0.5	0.4	-1.4	-0.4	0.1	0.3
Cluster Incl. AL008637:Human DNA sequence from clone 833B7 on chromosome 22q12.3-13.2 Contains genes for NCF4 (P40PHOX) protein,cytokine receptor common beta chain precursor CSF2RB (partial), ESTs, CA repeat, STS, GSS /cds=(629,1648) /gb=AL008637 /gi=3136	38894_g_at	0.1	-0.1	0.1	0.1	0.3	0.6	1.1	0.9	1	1.3	1.2	1.5	0.1	-0.3	-0.4	0.1	0.4	1.1	0.9	0.8	1.2	1	1.3	1.3
Cluster Incl. AB011135:Homo sapiens mRNA for KIAA0563 protein, complete cds /cds=(1813,4425) /gb=AB011135 /gi=3043649 /ug=Hs.200597 /len=5403	38915_at	-0.8	0.3	-0.4	-0.2	-1	0.3	1.2	1.5	0.7	-0.3	1.1	0	0.1	0.7	0.6	0.3	1	-2	0.7	1.5	-0.9	1.1	-0.3	-1.4
Cluster Incl. U12707:Human Wiskott-Aldrich syndrome protein (WASP) mRNA, complete cds /cds=(34,1542) /gb=U12707 /gi=695150 /ug=Hs.2157 /len=1806	38963_i_at	0.3	0.6	0.5	0.5	0.6	0	0.8	0.3	0.8	1.4	0.9	1.5	0.2	0.1	0.2	0.1	0.5	1	0.7	1	1.3	0.7	1.1	1.1
Cluster Incl. U20158:Human 76 kDa tyrosine phosphoprotein SLP-76 mRNA, complete cds /cds=(255,1856) /gb=U20158 /gi=806765 /ug=Hs.2488 /len=2032	39319_at	-0.3	0	0.2	0.6	0.6	0.7	0.4	0.9	1	0.9	0.7	1.5	-0.6	-1.4	-0.5	-0.2	-0.1	0.3	0.1	0.2	0.2	0.5	0.2	0.3
Cluster Incl. AL096751:Homo sapiens mRNA; cDNA DKFZp434J034 (from clone DKFZp434J034) /cds=UNKNOWN /gb=AL096751 /gi=5419886 /ug=Hs.86178 /len=3414	40708_at	0.8	0.7	-0.2	-0.8	-0.6	0.7	0.1	1.5	1.4	-1.1	0.2	-2.3	0.1	-0.7	-0.4	-0.1	0.6	-0.2	-0.2	1	-1.2	1	-0.3	-1.2
Cluster Incl. AB002405:Homo sapiens mRNA for LAK-4p, complete cds /cds=(109,1149) /gb=AB002405 /gi=2760120 /ug=Hs.16165 /len=1376	32116_at	0.1	0.3	0	0.1	0.3	0.6	1.3	1	1	1.1	1.3	1.3	-0.2	-1.3	-0.5	0	0.2	1.2	0.8	1	1.3	1.1	1.5	1.3
Cluster Incl. X75940:H.sapiens beta glucuronidase pseudogene /cds=UNKNOWN /gb=X75940 /gi=1052700 /ug=Hs.119643 /len=1010	41642_at	-1.3	0.5	-0.7	-1.5	-2.1	1.5	0.2	1.4	1	-1.6	0.9	-1	-1.5	-1.2	-2.1	-0.3	0.8	-0.3	-2.7	0.9	-1.2	0.3	0.2	-0.3
Cluster Incl. U62027:Human anaphylatoxin C3a receptor (HNFAG09) mRNA, complete cds /cds=(152,1600) /gb=U62027 /gi=1511643 /ug=Hs.155935 /len=2022	32068_at	-1.6	0	-0.6	0.3	0.5	0.4	-1.4	1.5	0.6	0.4	-0.1	-0.7	-1.5	-1.9	-1	0.1	1.1	0.3	0	-0.2	-0.1	0.4	0.3	0.2
Cluster Incl. AB023166:Homo sapiens mRNA for KIAA0949 protein, partial cds /cds=(0,2822) /gb=AB023166 /gi=4589541 /ug=Hs.15767 /len=5261	32081_at	0	-0.1	0.2	0.1	-0.2	0.6	0.8	1.1	1	0.4	0.2	0.6	-0.1	0.1	0.6	1.1	1.4	1.5	0.5	0.6	0.4	0.2	0.4	0.5
Cluster Incl. AI884738:wl84b02.x1 Homo sapiens cDNA, 3 end /clone=IMAGE-2431563 /clone_end=3 /gb=AI884738 /gi=5589902 /ug=Hs.206770 /len=683	34178_at	0.2	0.3	0	-0.2	0.1	0.7	0.6	0.8	0.7	1	0.8	1.5	-0.2	-0.4	0.3	0.3	0.8	1.3	1	-0.2	1.2	0.7	1.1	0.9
Cluster Incl. AI984234:wz57e04.x1 Homo sapiens cDNA, 3 end /clone=IMAGE-2562174 /clone_end=3 /gb=AI984234 /gi=5811453 /ug=Hs.173936 /len=594	33228_g_at	-0.4	-0.1	0.3	0.2	0.3	0.4	0.4	0.7	1	1	1.2	1.5	-0.1	-0.3	0	0.4	0.7	0.7	0.6	0.7	0.9	0.3	0.4	0.4
Cluster Incl. AF008915:Homo sapiens EVI5 homolog mRNA, complete cds /cds=(11,2443) /gb=AF008915 /gi=3093475 /ug=Hs.179747 /len=7371	33254_at	-0.3	0	0.2	0.7	0	0.2	-3.2	0.3	0.2	0	0.9	1	0.3	0.2	0.7	0.6	0.2	0.8	0.3	1.5	0.9	1	1.5	1.3
Cluster Incl. X67098:H.sapiens rTS alpha mRNA containing four open reading frames /cds=UNKNOWN /gb=X67098 /gi=475908 /ug=Hs.180433 /len=1817	33263_at	0	0.4	-0.2	-0.6	-0.6	0.6	1.5	1.4	1	0.6	0.6	0.9	-0.2	-0.3	-0.7	-0.7	-0.5	-0.5	-0.8	-0.3	-1.2	-0.8	-0.2	-0.5
Cluster Incl. U83461:Human putative copper uptake protein (hCTR2) mRNA, complete cds /cds=(63,494) /gb=U83461 /gi=2315988 /ug=Hs.24030 /len=1698	34749_at	0.3	0.3	0	0.2	0.3	0.3	0	-0.4	0.7	0.2	0.2	1.5	-0.9	0.4	0.2	0.8	0.2	0.6	1	1.1	0.8	1	0.8	0.9
Cluster Incl. U10485:Human lymphoid-restricted membrane protein (Jaw1) mRNA, complete cds /cds=(574,2241) /gb=U10485 /gi=505685 /ug=Hs.40202 /len=2417	35974_at	-0.1	0.2	0.3	0.3	0.5	0.6	1	1.1	1.2	1.2	1.3	1.5	0	0.2	0.4	0.5	0.7	0.8	0.3	0.6	0.9	0.7	1	0.8
Cluster Incl. U45285:Human specific 116-kDa vacuolar proton pump subunit (OC-116KDa) mRNA, complete cds /cds=(57,2546) /gb=U45285 /gi=1245045 /ug=Hs.46465 /len=2622	36028_at	0.1	0.4	0.3	0.3	0.3	0.6	1.3	1	1.3	1.5	1.3	1.3	0.1	-0.2	-0.4	0	0.4	1.1	0.9	1.1	1.2	0.9	1.5	1.3
Cluster Incl. AB029032:Homo sapiens mRNA for KIAA1109 protein, partial cds /cds=(0,5873) /gb=AB029032 /gi=5689554 /ug=Hs.6606 /len=6377	36814_at	-0.6	0.2	-0.1	0.1	-0.3	0.3	0.5	0.4	0.7	0.8	0.9	1.5	-0.3	-0.1	0.4	0.4	0.3	0.3	0.2	0.5	1	0.5	1.1	0.8
Cluster Incl. Y00636:Human mRNA for lymphocyte function associated antigen-3 (LFA-3) /cds=(9,761) /gb=Y00636 /gi=34346 /ug=Hs.75626 /len=1040	37177_at	0.3	0.4	0.5	0.5	0.4	0.8	-0.1	0	0.5	0.5	0	0.9	-0.1	0.1	0.4	0.5	1.2	1.2	0.8	1	1.5	1	1.1	0.8
Cluster Incl. AA808961:nw16h03.s1 Homo sapiens cDNA /clone=IMAGE-1240661 /gb=AA808961 /gi=2878367 /ug=Hs.9280 /len=729	38287_at	0	0.1	0.2	0.6	1	0.8	1	0.9	1.2	1.2	0.9	1	0.2	0.2	0.3	0.8	1.2	1.5	1.1	0.7	0.8	0.5	0.3	0.3
Cluster Incl. M16424:Human beta-hexosaminidase alpha chain (HEXA) gene /cds=(0,1589) /gb=M16424 /gi=179457 /ug=Hs.119403 /len=1590	39340_at	-0.3	-0.6	-0.2	0	0.1	0.1	0.3	0.6	0.6	1.1	1.1	1.5	-0.1	-0.3	0	0	-0.4	-0.1	-0.1	0.1	0.6	0.5	0.6	0.9
Cluster Incl. L29277:Homo sapiens DNA-binding protein (APRF) mRNA, complete cds /cds=(220,2532) /gb=L29277 /gi=475788 /ug=Hs.142258 /len=2787	39708_at	-0.4	-0.4	-0.1	-0.3	-1	-0.6	-0.5	-0.1	0.4	-0.9	0.8	-1.1	0	0.2	1.1	1.2	1.3	0.5	0.4	1.2	0.8	1.5	0.6	0.6
Cluster Incl. AL031781:dJ51J12.1.3 (human ortholog of mouse KH Domain RNA Binding protein QKI-7 (isoform 3)) /cds=(0,692) /gb=AL031781 /gi=4038570 /ug=Hs.15020 /len=6128	39760_at	-0.2	-1.2	-0.2	0	-0.2	0.3	-0.3	0.4	-0.6	1.2	1.5	1.3	-0.1	-0.5	-1.3	0.5	-0.1	0	1.3	0.4	0.9	0.7	0.6	0.7
Cluster Incl. X90999:H.sapiens mRNA for Glyoxalase II /cds=(36,818) /gb=X90999 /gi=1237212 /ug=Hs.155482 /len=997	40120_at	-0.3	-0.1	0.1	0.5	-0.1	0	0.3	0.2	0.4	0.5	0.4	0.7	-0.1	0.3	0.8	1	0.9	1.1	0.9	1.4	1.2	0.9	1.4	1.5
Cluster Incl. X14813:Human liver mRNA for 3-oxoacyl-CoA thiolase /cds=(36,1310) /gb=X14813 /gi=23875 /ug=Hs.159647 /len=1642	40415_at	-0.6	-0.2	-0.1	-0.2	0.2	0.4	0.8	0.8	1	1.3	1.3	1.2	-0.1	-0.3	0.4	0.5	0.6	1.2	1.2	1.2	1.4	1.5	1.5	1.3
Cluster Incl. Y00062:Human mRNA for T200 leukocyte common antigen (CD45, LC-A) /cds=(146,3577) /gb=Y00062 /gi=34275 /ug=Hs.170121 /len=4597	40518_at	-0.4	-0.1	0	0.1	0.4	0.4	0	0.7	1	0.8	1.1	1.4	-0.2	-0.2	0.5	1.2	1.3	1.3	1.3	1.4	1.5	1.4	1.4	1
Cluster Incl. AL050190:Homo sapiens mRNA; cDNA DKFZp586B0923 (from clone DKFZp586B0923) /cds=(0,928) /gb=AL050190 /gi=4884405 /ug=Hs.172854 /len=1540	40831_at	-0.5	0.1	0	0.1	-0.2	-0.8	-0.3	-0.1	-0.5	-1	-0.6	-0.1	-0.4	1.3	1.4	1.5	1	0.8	0.5	0.5	-0.1	0.2	1	0.3
Cluster Incl. AF049910:Homo sapiens TACC1 (TACC1) mRNA, complete cds /cds=(320,2737) /gb=AF049910 /gi=3435156 /ug=Hs.173159 /len=7735	40841_at	0	0	-0.3	0	-0.4	0	0.5	0.5	0.6	0.7	0.7	1	0	0.3	0.7	1.1	1.1	1.1	0.8	0.7	1.2	1.3	1.5	1.3
Cluster Incl. AB006746:Homo sapiens hMmTRA1b mRNA, complete cds /cds=(256,1212) /gb=AB006746 /gi=3510296 /ug=Hs.198282 /len=2077	32775_r_at	-0.4	-0.1	-0.1	0	-0.2	0.1	-0.2	-0.4	0.1	0.1	0.3	0.6	-0.5	-0.6	0.3	1.1	1.5	0.9	0.8	0.9	0.8	1.1	0.7	0.4
Cluster Incl. AB020662:Homo sapiens mRNA for KIAA0855 protein, partial cds /cds=(0,1900) /gb=AB020662 /gi=4240198 /ug=Hs.182982 /len=4241	41767_r_at	0.3	1.1	0	-0.2	-0.9	0.4	1.2	1	0.6	0.6	0.8	0.9	0.1	0.3	-0.3	-0.5	-0.2	0.2	-0.2	0.6	0.9	0.6	1.5	1
Cluster Incl. AB028950:Homo sapiens mRNA for KIAA1027 protein, partial cds /cds=(0,5088) /gb=AB028950 /gi=5689390 /ug=Hs.18420 /len=5542	32166_at	0.3	0.1	0.2	0.2	0.2	0.2	0.6	0.6	1.1	1.1	1.2	1.5	0.3	0.1	0.1	0.1	0.4	0.6	0.5	0.9	0.9	0.8	0.6	0.8
Cluster Incl. AB023182:Homo sapiens mRNA for KIAA0965 protein, partial cds /cds=(0,1392) /gb=AB023182 /gi=4589573 /ug=Hs.184523 /len=4895	32182_at	0	-0.1	0	0.4	0.4	-0.1	-0.1	0.4	1.1	1	1.2	1.5	-0.2	0	0	0.4	-0.4	-0.7	-0.5	-1.3	-0.1	0.3	-2.9	0
Cluster Incl. AF039704:Homo sapiens lysosomal pepstatin insensitive protease (CLN2) gene, complete cds /cds=(29,1720) /gb=AF039704 /gi=4063840 /ug=Hs.20478 /len=3502	32824_at	-0.2	0	0	0.3	0.2	0.3	0.9	0.9	0.9	1.1	1.2	1.5	-0.4	0	0	-0.1	-0.2	0.2	0.9	1	0.9	0.9	0.7	0.8
Cluster Incl. D88674:Homo sapiens mRNA for antizyme inhibitor, complete cds /cds=(709,2055) /gb=D88674 /gi=2641951 /ug=Hs.223014 /len=2619	33367_s_at	0	0.3	0.4	0.6	0.8	-0.4	-0.7	0	0.1	0.2	0.2	0.6	0.2	0.6	0.8	1.5	0.9	0.8	1.1	0.6	1.2	0.9	0.6	-0.2
Cluster Incl. AL050373:Homo sapiens mRNA; cDNA DKFZp586F1318 (from clone DKFZp586F1318) /cds=UNKNOWN /gb=AL050373 /gi=4914577 /ug=Hs.25213 /len=1965	33895_at	-0.1	0.1	-0.2	0.1	-0.3	0.1	0.6	-0.1	0.1	1	0.5	1.5	0	0.2	0.3	-0.2	-0.3	-0.1	0.2	0.2	0.2	0	-0.1	0
Cluster Incl. AJ132712:Homo sapiens mRNA for tip associating protein (TAP) /cds=(0,1859) /gb=AJ132712 /gi=4220553 /ug=Hs.5615 /len=1860	35302_at	-0.2	0.3	0.2	0.2	0	0.2	0.4	0.1	0.2	0.3	0.2	0.4	0.5	1.3	1.2	0.7	0.5	1	1	1.1	1.2	1.2	1.5	1.3
Cluster Incl. H93123:yv05g07.s1 Homo sapiens cDNA, 3 end /clone=IMAGE-241884 /clone_end=3 /gb=H93123 /gi=1099451 /ug=Hs.66708 /len=582	35783_at	-0.1	0.2	0.2	0.1	0	0.3	0.7	0.5	1	0.9	0.9	1.5	0.2	0.7	0.7	0.5	0.5	0.8	0.9	1.1	1.1	1	1.1	0.8
Cluster Incl. AL049265:Homo sapiens mRNA; cDNA DKFZp564F053 (from clone DKFZp564F053) /cds=UNKNOWN /gb=AL049265 /gi=4500013 /ug=Hs.71968 /len=2850	35842_at	0.9	-0.6	0.3	-0.1	0.3	-1.2	0.3	0.9	0	1.1	1	1.5	-0.2	0.5	0.3	0.8	1.1	-0.1	0.8	0.8	1.2	0.9	0.9	0.9
Cluster Incl. AB014514:Homo sapiens mRNA for KIAA0614 protein, partial cds /cds=(0,4893) /gb=AB014514 /gi=3327041 /ug=Hs.7314 /len=7084	36093_at	-0.3	0.2	-0.5	-0.3	-0.5	0.6	0.9	0.9	0.6	0.7	0.7	0.9	-0.2	-0.1	0.3	0.3	0.6	1.1	0.5	1.2	0.9	0.9	1.5	1.3
Cluster Incl. X79204:H.sapiens SCA1 mRNA for ataxin /cds=(935,3385) /gb=X79204 /gi=529661 /ug=Hs.74520 /len=10603	36142_at	-0.3	0	-0.2	0	-0.2	0.2	0.4	0.6	0.5	0.6	1.1	1.2	0.2	0	0.2	0.2	0.7	0.6	1	1	1.5	1.2	1.2	1.1
Cluster Incl. Z99716:bK250D10.5 (alpha-N-acetylgalactosaminidase) /cds=(472,1707) /gb=Z99716 /gi=4456457 /ug=Hs.75372 /len=3606	36607_at	-0.3	0.2	-0.5	-0.2	-0.2	0	0.5	0.8	1.3	1.1	1.3	1.5	-0.2	-0.1	-0.1	0.2	-0.4	0.1	0.3	0.5	0	0.1	0	0
Cluster Incl. X62654:H.sapiens gene for Me491/CD63 antigen /cds=(69,785) /gb=X62654 /gi=430755 /ug=Hs.76294 /len=873	37003_at	-0.1	-0.2	0.3	0.3	0.2	0	0.6	0.7	0.9	1.2	1.1	1.5	0.1	0.4	0	-0.2	-0.3	0.1	0.7	0.6	0.2	0.4	0.3	0.6
Cluster Incl. AL120815:DKFZp762F172_r1 Homo sapiens cDNA, 5 end /clone=DKFZp762F172 /clone_end=5 /gb=AL120815 /gi=5926816 /ug=Hs.76507 /len=627	37025_at	0	0	0.3	0.4	0.4	0.2	0.5	0.6	0.7	1.1	0.9	1.5	-0.2	-0.5	-0.2	0.3	0.3	0.7	1.1	0.7	1.4	1.1	1	0.8
Cluster Incl. AL049969:Homo sapiens mRNA; cDNA DKFZp564A072 (from clone DKFZp564A072) /cds=UNKNOWN /gb=AL049969 /gi=4884218 /ug=Hs.7780 /len=2460	37366_at	0	0.5	0.4	0.6	0.8	0.6	0.5	0.8	0.9	1.3	1.2	1.5	0.1	0.3	0.9	0.9	0.8	0.5	0.5	0.8	0.5	0.4	0.4	-0.2
Cluster Incl. Y10313:Homo sapiens mRNA IFRD1 (PC4) interferon-related developmental regulator /cds=(219,1580) /gb=Y10313 /gi=2706510 /ug=Hs.7879 /len=1791	37679_at	-0.3	-0.4	-0.1	0.2	-0.2	0	0.4	0.3	-0.2	0.1	0	0.5	-0.4	0.3	0.5	0.4	0.4	0.4	1	0.9	1.4	0.9	1.5	1.1
Cluster Incl. AF000652:Homo sapiens syntenin (sycl) mRNA, complete cds /cds=(148,1044) /gb=AF000652 /gi=2795862 /ug=Hs.8180 /len=2162	38110_at	-0.5	-0.3	0	0.1	0.5	-0.3	-1.3	0.2	0.4	0.6	0.7	1.1	0	0.6	0.7	1.1	0.9	0.6	1.2	1.1	1.3	1.5	1.4	1.3
Cluster Incl. Y09160:H.sapiens Sub1.5 mRNA /cds=(435,3044) /gb=Y09160 /gi=2196871 /ug=Hs.83583 /len=3353	38445_at	0.6	0.3	0.3	0.3	0.4	0.5	0.8	0.6	0.6	0.9	0.7	0.9	0.1	0.1	0.2	0.1	0.5	0.9	0.8	1	1.3	0.7	1.5	1.4
Cluster Incl. M54994:Human bile salt-activated lipase (BAL) mRNA, complete cds /cds=(678,2906) /gb=M54994 /gi=187149 /ug=Hs.99918 /len=3004	39176_f_at	-0.5	1.3	0.6	0.8	0.4	1.1	1.2	0.5	0.2	-1	-0.3	-0.9	0.5	1.3	0.8	0.4	1.1	1.5	0.4	0.3	1.1	0.3	1.1	1.3
Cluster Incl. L41498:Homo sapiens longation factor 1-alpha 1 (PTI-1) mRNA, complete cds /cds=(620,1816) /gb=L41498 /gi=927066 /ug=Hs.181165 /len=2106	40886_at	0.2	0.8	0.5	0.4	0.2	0.9	1.1	1.2	0.8	0.9	0.6	0.6	0.4	0.3	0.4	0.6	0.8	0.8	1.1	1.5	1	0.8	0.7	0.9
Cluster Incl. M84526:Human adipsin/complement factor D mRNA, complete cds /cds=(54,740) /gb=M84526 /gi=178625 /ug=Hs.155597 /len=1071	40282_s_at	0	-0.4	0	-0.1	0.5	0.2	0.7	1	0.6	1.3	1.4	1.5	-0.1	-0.2	-0.1	0	-0.4	-0.4	0	-0.1	0.3	0.4	0.3	0.6
Cluster Incl. L35249:Homo sapiens vacuolar H+-ATPase Mr 56,000 subunit (HO57) mRNA, complete cds /cds=(3,1538) /gb=L35249 /gi=522192 /ug=Hs.1697 /len=2820	40568_at	-0.4	0.1	0	0.1	0	0	0	0.5	1	1.3	1.5	1.5	-0.4	0.1	0.5	0.5	0.4	0.5	0.8	0.8	1.2	1.1	1	1.1
Cluster Incl. AL109669:Homo sapiens mRNA full length insert cDNA clone EUROIMAGE 31839 /cds=UNKNOWN /gb=AL109669 /gi=5689801 /ug=Hs.172803 /len=2756	40599_at	-1	-0.2	-0.8	0.3	-0.1	0.4	1.3	1.1	1.4	1.2	0.5	1.5	0.2	0.1	-0.3	-0.8	-0.1	0.8	1.1	1.2	1.5	1.5	0.2	1.1
Cluster Incl. AF038362:Homo sapiens TBP-associated factor 172 (TAF-172) mRNA, complete cds /cds=(117,5666) /gb=AF038362 /gi=2920586 /ug=Hs.180930 /len=6345	40641_at	0.6	0.9	-0.1	-0.1	0	0.2	0.7	0.7	0.2	0.4	0.5	1	0	0.9	0.9	0.6	0.5	0.7	0.4	0.9	0.8	0.9	1.5	0.7
Cluster Incl. M16038:Human lyn mRNA encoding a tyrosine kinase /cds=(297,1835) /gb=M16038 /gi=187268 /ug=Hs.80887 /len=2298	32616_at	-0.3	0	0.1	-0.3	-0.3	0.7	0	1.2	1.1	-1	1.5	-0.3	-0.4	-0.9	-0.6	0.1	0.9	0.3	-0.3	0.9	0.2	0.9	0.7	0
U19775 /FEATURE=cds /DEFINITION=HSU19775 Human MAP kinase Mxi2 (MXI2) mRNA, complete cds	1999_s_at	0.4	0.9	0.5	0.6	0.2	0.7	-0.1	1.4	0.7	1	1.1	0.9	-0.1	1.2	0.5	-0.5	1.1	1.1	1.4	1.9	1.1	0.4	1.4	1.5
X06292 /FEATURE=mRNA /DEFINITION=HSFESFPS Human c-fes/fps proto-oncogene	1976_s_at	0.1	0.2	0.2	0.3	0.5	0.6	1.3	1.2	1.3	0.5	1.3	-0.2	-0.3	-0.4	0.1	0.1	0.3	1.3	1.3	1.3	1.5	1.2	1.3	1.2
V01512 /FEATURE=mRNA#1 /DEFINITION=HSCFOS Human cellular oncogene c-fos (complete sequence)	1915_s_at	0.2	0.3	0	0.3	0.4	0.6	0.5	0.4	-0.2	0.1	0.3	0.6	0	-0.1	0.3	0.5	0.6	0.9	1.1	1.5	1.2	1.3	1.3	1.4
Oncogene Tls/Chop, Fusion Activated	1842_at	0.4	0.3	0.3	0	0.1	-0.2	0.9	1.5	0.6	0.7	0.6	1.1	0.2	0.9	0.3	0	-0.1	0.9	0.5	0.9	0.9	1	1.3	1.4
U23946 /FEATURE= /DEFINITION=HSU23946 Human putative tumor suppressor (LUCA15) mRNA, complete cds	1556_at	-0.1	0.4	0.2	0.1	0.2	0.5	1.5	1	1	1.2	1.2	1.2	-0.1	0.7	1	0.7	0.7	1	0.7	1	0.8	1.2	1.2	1
L05624 /FEATURE= /DEFINITION=HUMMKK Homo sapiens MAP kinase kinase mRNA, complete cds	1844_s_at	0.2	0.2	-0.4	0.1	0.2	0.5	-0.8	0	0.1	0.2	-0.1	0	0.4	0.7	1.2	1.5	0.8	1.1	0.5	0.3	0.1	0.5	1	0.5
D49950 /FEATURE= /DEFINITION=D49950 Homo sapiens mRNA for interferon-gamma inducing factor(IGIF), complete cds	1165_at	0.1	0.5	-0.4	-0.2	1	0.8	0.1	1.2	0.4	0.6	1.3	1.5	-0.1	0	0.8	1.1	1.1	1.3	1.3	0.7	0.6	0.5	0.4	0.1
L13738 /FEATURE=mRNA /DEFINITION=HUMNRTYKIN Human activated p21cdc42Hs kinase (ack) mRNA, complete cds	1134_at	0.4	0.8	0.3	0	0	0.4	0.7	0.4	0	0.2	0.3	0.3	0	0	0.1	0.3	0.7	0.9	0.6	1.4	1.3	1	1.5	1.4
M54915 /FEATURE= /DEFINITION=HUMPIM1LE Human h-pim-1 protein (h-pim-1) mRNA, complete cds	883_s_at	0.5	0.6	0.2	0.3	0.4	0.5	0.7	0.9	1.5	1.4	1.5	1.5	0	0.3	0.6	0.8	1.3	0.9	0.7	0.6	0.7	0.4	0.6	0.6
U72209 /FEATURE= /DEFINITION=HSU72209 Human YY1-associated factor 2 (YAF2) mRNA, complete cds	817_at	0.2	-0.4	0.5	0.2	0.4	0.1	-0.3	1	0.6	0.7	0.4	0.7	0	0.4	0.6	0.7	-0.4	-0.4	0.6	1.1	0.5	1	1.5	1.5
Single-Stranded Dna-Binding Protein Mssp-1	333_s_at	0.5	-0.1	0	0.2	0	0.1	0	0.2	0.5	0.1	0.5	0.3	0.1	0	1.1	1.5	1.4	1.1	1	1.4	0.8	1.3	1	0.6
J04164 /FEATURE= /DEFINITION=HUM927A Human interferon-inducible protein 9-27 mRNA, complete cds	676_g_at	-0.2	-0.3	-0.1	-0.1	0.1	-0.1	0.1	0.4	0.6	1.2	1.5	1.5	-0.1	-0.1	-0.4	-0.8	-0.3	0.3	0.5	0.3	0.7	0.8	0.7	0.9
U66469 /FEATURE= /DEFINITION=HSU66469 Human cell growth regulator CGR19 mRNA, complete cds	450_g_at	0.2	0.4	0.4	0.3	0.2	0.4	0.7	-0.1	0.6	0.4	0.8	1.1	0.8	0.8	1.5	0.9	1.2	0.8	1	1.3	0.7	0.5	1.1	1.2
X65550 /FEATURE=exon#15 /DEFINITION=HSMKI67 H.sapiens mki67a mRNA (long type) for antigen of monoclonal antibody Ki-67	419_at	0.2	0.1	0.3	0.5	0.3	0.4	0.7	0.7	0.9	0.2	0.6	0	0.2	0.6	0.9	1.2	1.5	1	0.8	0.6	0.2	0.5	0	0.3
D64142 /FEATURE=mRNA /DEFINITION=D64142 Human mRNA for histone H1x, complete cds	319_g_at	0.1	-0.5	-0.2	0.1	0.3	0.4	1	1.1	0.8	1	1	0.7	0.3	0.2	0.6	0.5	0.3	1.1	1.5	1.5	1.3	0.9	1	1.3
Y00285 /FEATURE=cds /DEFINITION=HSIGFIIR Human mRNA for insuline-like growth factor II receptor /NOTE=replacement of probe set 972_s_at	160027_s_at	-0.4	-0.3	-0.2	-0.3	-0.2	-0.1	-0.2	0.1	0.3	-0.2	0.9	0.5	-0.1	0.1	0.3	0.7	0.6	1	0.8	1	1.5	1.4	1.5	1.3
Cluster Incl. X14346:Human mRNA for eosinophil peroxidase /cds=(0,2108) /gb=X14346 /gi=31182 /ug=Hs.46295 /len=2558	34587_at	0.1	-0.2	-0.2	0.3	0	-0.7	0	-0.4	0.2	0.2	0	1.2	0.5	0.1	0.2	-0.2	-1.5	-0.8	-1	0.2	0.5	-0.4	0	-0.3
Cluster Incl. M80899:Human novel protein AHNAK mRNA, partial sequence /cds=(0,3835) /gb=M80899 /gi=178282 /ug=Hs.76549 /len=4051	37027_at	-0.1	0.2	-0.1	-0.5	-0.9	-0.6	-0.6	-1.5	-3.1	-3.5	-3.2	-5.1	-0.5	-1	-1	-0.1	0.9	1.2	0.3	-0.1	-0.4	-0.9	-0.5	-0.6
L22473 /FEATURE= /DEFINITION=HUMBAXA Human Bax alpha mRNA, complete cds	2065_s_at	-0.5	-1	-1.6	-1.5	-0.6	0.1	0.1	0.5	0.4	-1.3	0.5	-2.1	-0.1	-0.7	-0.5	-0.7	0.5	1	-0.5	-0.7	0.7	0	0.7	0.4
Cluster Incl. U80982:Human myeloid-specific C/EBP-epsilon transcription factor (CEBPE) gene, complete cds /cds=(199,948) /gb=U80982 /gi=1813677 /ug=Hs.158323 /len=1126	33097_at	0.3	0.3	0.4	0.4	0.7	0.4	-0.1	0	0.4	-0.6	-0.4	-1.1	-1	-1.5	-0.8	-0.8	-0.9	-0.2	-0.2	-0.7	-0.3	-0.1	-0.9	-0.9
Cluster Incl. U51333:Human hexokinase III (HK3) mRNA, complete cds /cds=(74,2845) /gb=U51333 /gi=1255787 /ug=Hs.159237 /len=3049	36372_at	0	-0.2	-0.2	-0.4	-0.3	-0.4	-0.5	-0.8	-0.3	-0.4	-0.3	-0.5	-0.4	-1.5	-2	-2.1	-2.7	-1.7	-0.6	0	0.6	0.4	0.7	0.4
Cluster Incl. AF079221:Homo sapiens BCL2/adenovirus E1B 19kDa-interacting protein 3a mRNA, complete cds /cds=(82,741) /gb=AF079221 /gi=3342914 /ug=Hs.132955 /len=1298	39436_at	-0.5	-0.4	-1.3	-1.2	-1	0.1	-1.5	-0.2	-0.2	-1.2	-0.8	-1.5	-0.5	-0.4	-1	-0.1	0.5	0.4	-0.4	0.7	-0.6	-0.3	-0.2	-0.5
Cluster Incl. AB028948:Homo sapiens mRNA for KIAA1025 protein, partial cds /cds=(0,3441) /gb=AB028948 /gi=5689386 /ug=Hs.4084 /len=6131	34785_at	-0.7	-0.7	-0.8	-0.7	-1.5	-0.2	-0.2	0.1	0	-0.6	0	-0.5	-0.6	-0.8	-0.1	-0.2	0.1	-0.1	-0.1	0.5	0.3	0.7	0.6	0.3
Cluster Incl. U68723:Human checkpoint suppressor 1 mRNA, complete cds /cds=(132,1604) /gb=U68723 /gi=2114391 /ug=Hs.211773 /len=2667	41000_at	-0.5	-0.7	-0.5	-0.5	-1.5	0	0.1	0.7	0.6	-0.5	0.6	-0.5	-0.3	-0.6	-0.3	-0.4	0.2	-0.5	-0.3	0.6	-0.5	0.5	0	0
Cluster Incl. Y11525:H.sapiens mRNA for CCAAT/enhancer binding protein alpha /cds=(149,1222) /gb=Y11525 /gi=1877204 /ug=Hs.76171 /len=2526	32550_r_at	0.7	0.5	0.6	0.4	0.2	0.1	0.4	0.1	-0.1	0.1	-0.1	0.1	-0.6	-1.5	-0.9	-1	-0.3	0.4	0.1	-0.1	-0.1	-0.1	-0.2	0
Cluster Incl. AL023584:Human DNA sequence from clone 67K17 on chromosome 6q24.1-24.3. Contains the HIVEP2 (Schnurri-2) gene for HIV type 1 Enhancer-binding Protein 2, and a possible pseudogene in an intron of this gene. Contains STSs and GSSs and an AAAT	36175_s_at	-0.4	-0.3	0.1	0.1	0.1	0.4	0.2	0.6	0.4	-0.1	0	-0.3	-1.2	-1.5	-1.1	-0.3	-0.5	0	-0.7	-0.6	-0.4	-0.8	-1.2	-1
Cluster Incl. U09510:Human glycyl-tRNA synthetase mRNA, complete cds /cds=(364,2421) /gb=U09510 /gi=595304 /ug=Hs.75280 /len=2462	36582_g_at	-0.3	-0.6	-0.5	-0.6	-0.8	-0.5	-0.7	0.6	-1	-1	-1.1	-1.2	0.1	0	-0.3	-0.5	-1	-1.2	-0.8	-0.6	-1.5	-0.9	-1	-1
Cluster Incl. D49396:Human mRNA for Apo1_Human (MER5(Aop1-Mouse)-like protein), complete cds /cds=(6,776) /gb=D49396 /gi=682747 /ug=Hs.75454 /len=1531	36631_at	-0.3	0	-0.2	0.1	0.3	-0.3	-1.5	-1.1	-1	-0.8	-1.1	-0.6	0	0.3	0.2	0.6	0	-0.3	-0.1	-0.9	-1	-0.7	-0.6	-0.8
Cluster Incl. X02419:H.sapiens uPA gene /cds=(119,1414) /gb=X02419 /gi=37601 /ug=Hs.77274 /len=2344	37310_at	0.1	0.3	0.3	0.1	0.1	0.3	0.6	0.5	0.3	0.3	0	0.4	-1.5	-0.6	-0.4	-0.1	0.1	0.2	0.2	0.3	0.4	0.1	0.3	0.4
U50534 /FEATURE= /DEFINITION=HSU50534 Human BRCA2 region, mRNA sequence CG003	1529_at	-0.4	-0.1	-0.4	-0.4	-0.7	-0.2	-0.4	0.3	0.2	-0.2	0.6	0	-0.4	-1.7	-1.5	-1.5	-1.2	-0.6	-0.5	-0.2	-0.6	-0.4	-0.3	-0.7
Cluster Incl. AB009356:Homo sapiens mRNA for TGF-beta activated kinase 1a, complete cds /cds=(162,1901) /gb=AB009356 /gi=2924623 /ug=Hs.7510 /len=2769	36905_at	-0.6	-0.2	-0.2	-0.8	-1.9	0	-0.1	0.4	0.5	-1.5	0.3	-1.4	-0.4	-0.7	-0.5	-0.6	0.3	-0.7	-0.8	0.4	-0.3	0.2	-0.3	-0.4
Cluster Incl. AF046798:untitled /cds=(113,2656) /gb=AF046798 /gi=3170406 /ug=Hs.771 /len=2828	37215_at	-0.5	-0.8	-0.6	-0.4	-0.3	-0.4	-0.9	-0.4	-0.9	-0.5	-1.1	-0.4	-0.4	-0.7	-1.4	-1.5	-1.5	-0.9	-0.2	0	0.5	0.4	0.5	0.2
Cluster Incl. U70370:Human hindlimb expressed homeobox protein backfoot (Bft) mRNA, complete cds /cds=(111,1055) /gb=U70370 /gi=1870670 /ug=Hs.84136 /len=2049	37920_at	0.5	-0.1	0.3	0	0	-0.7	-0.8	-0.9	-1.2	-1.5	-1.8	-1.5	-0.4	-2.5	-1.9	-2.2	-2.1	-1.7	-1	-1.6	-1.1	-1.4	-1.5	-1.7
Cluster Incl. AF075587:Homo sapiens protein associated with Myc mRNA, complete cds /cds=(146,14071) /gb=AF075587 /gi=3319325 /ug=Hs.151411 /len=14792	39777_at	-0.5	-0.6	-0.8	-0.8	-1.2	-0.7	-0.9	-0.5	-0.5	-1.1	-0.7	-0.9	-0.5	-1.2	-1.5	-1.1	-0.8	-1.1	-1.4	-0.7	-0.9	-0.8	-1	-1.1
Cluster Incl. U18009:Human chromosome 17q21 mRNA clone LF113 /cds=(0,939) /gb=U18009 /gi=602277 /ug=Hs.157236 /len=2381	40147_at	0	0.2	0.5	0.2	0.1	-0.2	-0.1	-0.2	-0.8	-0.8	-1	-0.7	-0.1	0.1	-0.5	-0.9	-1.2	-1.2	-0.8	-0.6	-1	-1.2	-1.5	-1.1
Cluster Incl. U66306:Human retinoid X receptor alpha mRNA, 3 UTR, partial sequence /cds=UNKNOWN /gb=U66306 /gi=3411007 /ug=Hs.20084 /len=3772	32800_at	-0.2	-0.2	-0.5	-0.8	-1.3	-1	-1.5	-1.1	-1	-1.3	-1.3	-0.9	-0.3	-1.2	-1.3	-0.8	-0.5	0.1	-0.2	0	0.5	0.1	0.2	0.1
Cluster Incl. M69039:Human pre-mRNA splicing factor SF2p32, complete sequence /cds=(0,836) /gb=M69039 /gi=338042 /ug=Hs.78614 /len=1226	37668_at	0	0.1	0.2	0	0.3	-0.4	-1.2	-0.8	-1	-0.8	-1.2	-1	0.5	0.4	-0.3	-0.4	-0.8	-1.1	-0.8	-1.5	-1.4	-0.9	-1.5	-1.5
Cluster Incl. M14219:Human chondroitin/dermatan sulfate proteoglycan (PG40) core protein mRNA, complete cds /cds=(81,1160) /gb=M14219 /gi=181169 /ug=Hs.76152 /len=1778	34649_at	-0.3	-0.3	-0.2	0.1	0	-0.3	-1.2	-1	-0.9	-0.8	-1.2	-0.8	0	0.4	-0.1	0.2	-0.8	-0.9	-0.7	-1	-1.5	-1	-1.2	-1.5
Cluster Incl. M22637:Human LYL-1 protein mRNA, complete cds /cds=UNKNOWN /gb=M22637 /gi=187264 /ug=Hs.46446 /len=1348	39971_at	0.1	-0.5	-0.1	-0.1	0	0.1	0.3	0.3	-0.2	-0.1	-0.5	-0.5	-1.2	-1.5	-0.9	-0.8	-0.7	0.3	0.1	0.2	0.3	0	0.3	0.4
Cluster Incl. U86782:Human 26S proteasome-associated pad1 homolog (POH1) mRNA, complete cds /cds=(199,1131) /gb=U86782 /gi=2073565 /ug=Hs.178761 /len=1132	33247_at	0	0	0.1	0.2	0.2	-0.7	-1.2	-1.3	-1	-1	-1.4	-0.9	0.3	0.4	0.2	0.4	-0.2	-0.9	-0.6	-1.5	-1.5	-1.1	-1.5	-1.4
Cluster Incl. AF067730:Homo sapiens TLS-associated protein TASR-2 mRNA, complete cds /cds=(29,817) /gb=AF067730 /gi=3327975 /ug=Hs.239041 /len=863	34716_at	-0.6	-0.3	-1	-1.1	-1.3	-0.1	-0.7	0.4	-0.4	-1.5	-0.3	-1.4	-0.3	-0.6	0	-0.2	0	-0.8	-1.1	0.4	-0.9	-0.2	-0.5	-0.6
Cluster Incl. M61832:Human S-adenosylhomocysteine hydrolase (AHCY) mRNA, complete cds /cds=(43,1341) /gb=M61832 /gi=178278 /ug=Hs.172673 /len=2084	40821_at	-0.2	-0.1	0.4	0.1	0.4	-0.4	-1.5	-0.8	-1.4	-0.9	-1.4	-1.9	0.2	0.4	0.1	-0.1	-0.8	-1	-1.2	-1.9	-1.4	-1.2	-1.4	-1.4
Cluster Incl. W27050:19f7 Homo sapiens cDNA /gb=W27050 /gi=1306422 /ug=Hs.180610 /len=699	41199_s_at	-0.3	-0.4	-0.5	-0.5	-0.7	0	-0.7	-0.4	-0.5	-1	-0.8	-1.5	0.1	0.4	0.1	0.1	-0.1	0.3	-0.5	-0.2	-0.6	0.1	0	0.1
Cluster Incl. X87949:H.sapiens mRNA for BiP protein /cds=(222,2183) /gb=X87949 /gi=1143491 /ug=Hs.75410 /len=2537	36614_at	0	0.1	0.2	0	-0.3	-0.4	-0.6	-0.5	-0.4	-0.1	-0.4	-0.2	0.3	0.4	0.3	-0.5	-1.2	-1.5	-0.7	-0.8	-1.1	-0.3	-0.5	-0.2
Cluster Incl. AC002394:Human Chromosome 16 BAC clone CIT987SK-A-211C6 /cds=(236,604) /gb=AC002394 /gi=2815550 /ug=Hs.28607 /len=918	41488_at	-0.2	-0.5	0.2	0.4	0.2	-0.2	-0.9	-0.8	-0.8	-0.7	-0.7	-0.3	-0.1	0	-0.3	-0.3	-0.6	-0.4	-0.2	-0.7	-0.7	-0.9	-1.5	-1.1
Cluster Incl. Y11681:Homo sapiens mRNA for mitochondrial ribosomal protein S12 /cds=UNKNOWN /gb=Y11681 /gi=2370129 /ug=Hs.9964 /len=1075	33214_at	0.1	-0.3	0	-0.2	0.3	-0.5	-1	-1.5	-0.9	-1.2	-0.8	-2.3	0.4	0.1	-0.4	-0.3	-1	-0.6	-0.8	-1.5	-0.6	-0.8	-0.8	-1.2
M21121 /FEATURE= /DEFINITION=HUMTCSM Human T cell-specific protein (RANTES) mRNA, complete cds	1405_i_at	-0.4	-0.8	-0.1	0.1	0.4	0	-0.3	-0.2	-0.6	-0.5	-2.4	-1.5	-0.2	-0.2	-0.2	-0.7	-1	-1.1	-1.9	-3.5	-3	-4.3	-4	-4.6
M28130 /FEATURE=mRNA /DEFINITION=HUMIL8A Human interleukin 8 (IL8) gene, complete cds	1369_s_at	-0.3	0	-0.1	-0.4	-0.2	-0.2	-2.3	-0.6	-0.6	-1.1	-0.9	-0.4	-1.4	-1.1	-1.7	-1.4	-1.5	-0.6	-0.6	0.1	0.2	0.1	0.4	-0.2
Cluster Incl. AL030996:dJ1189B24.4 (novel PUTATIVE protein similar to hypothetical proteins S. pombe C22F3.14C and C. elegans C16A3.8) /cds=(0,3345) /gb=AL030996 /gi=3688349 /ug=Hs.16411 /len=3460	32124_at	-0.8	-0.7	-0.9	-1.1	-0.9	-0.4	-0.3	-0.3	-0.4	-1.5	-0.3	-1.2	-0.9	-1.2	-0.6	-0.7	-0.4	-0.9	-0.8	-0.3	-1.2	-0.9	-1.1	-1.1
Cluster Incl. AL079314:Homo sapiens mRNA full length insert cDNA clone EUROIMAGE 469780 /cds=(0,698) /gb=AL079314 /gi=5102893 /ug=Hs.16537 /len=1146	32129_at	-1	-0.8	-1	-1.3	-1.3	-0.4	-1	0.3	-0.3	-0.9	-0.5	-0.9	-0.9	-1.3	-0.8	-0.8	-0.3	-0.8	-1.5	0.2	-1.4	-0.5	-0.7	-1.1
Cluster Incl. AC004528:Homo sapiens chromosome 19, cosmid R32184 /cds=(0,1297) /gb=AC004528 /gi=3025444 /ug=Hs.4200 /len=1298	35983_at	0	0	0.3	-0.2	-0.3	-0.4	-0.2	-0.7	-0.8	-0.6	-1	-1.1	0.1	0.1	-0.8	-1.1	-1.4	-1.5	-1	-1.1	-1.4	-1.1	-1.2	-1
Cluster Incl. AF055012:Homo sapiens clone 24615 mRNA sequence /cds=UNKNOWN /gb=AF055012 /gi=3005735 /ug=Hs.94785 /len=1757	38311_at	0.2	-0.4	-0.2	-0.2	-0.4	0.1	0.1	0.1	0.1	0.3	0.1	-0.3	-0.6	-1.5	-1.3	-0.7	-1	-1.1	-0.7	-0.5	-0.7	-1.6	-1.1	-0.9
Cluster Incl. U75686:Homo sapiens polyadenylate binding protein mRNA, complete cds /cds=(794,2728) /gb=U75686 /gi=2801402 /ug=Hs.169900 /len=3118	40506_s_at	-0.3	-0.5	-0.2	0	0.1	-0.1	-0.8	-0.5	-0.7	-0.6	-1.1	-0.8	0.1	0.3	0.3	0.1	-0.4	-0.7	-0.9	-1	-1.5	-1	-1.1	-1.1
Cluster Incl. U39067:Homo sapiens translation initiation factor eIF3 p36 subunit mRNA, complete cds /cds=(17,994) /gb=U39067 /gi=1718194 /ug=Hs.192023 /len=1402	32230_at	-0.4	-0.3	0.1	0.2	0.2	-0.1	-0.8	-1	-0.7	-0.4	-0.8	-0.8	0.2	0.3	0.2	0	-0.6	-0.8	-0.7	-1.1	-1.4	-0.9	-1.3	-1.5
Cluster Incl. AC004472:Homo sapiens chromosome 9, P1 clone 11659 /cds=(0,1073) /gb=AC004472 /gi=2984582 /ug=Hs.3439 /len=1074	34380_at	0.2	-0.1	0.2	-0.1	-0.1	-0.4	-0.4	-0.9	-0.9	-0.5	-1.1	-0.9	0.2	0.3	-0.4	-0.6	-1	-1	-1	-1.1	-1.4	-1.1	-1.5	-1.3
Cluster Incl. L31801:Homo sapiens monocarboxylate transporter 1 (SLC16A1) mRNA, complete cds /cds=(12,1514) /gb=L31801 /gi=561721 /ug=Hs.75231 /len=2578	36206_at	-0.1	-0.3	-0.2	-0.2	-0.6	-0.6	-1.4	-1.3	-2	-1.5	-2.6	-1.5	0.3	0.1	-0.7	-0.7	-0.9	-1.7	-1.1	-1.9	-2.9	-1.8	-1.6	-2.3
Cluster Incl. S85655:prohibitin [human, mRNA, 1043 nt] /cds=(50,868) /gb=S85655 /gi=246482 /ug=Hs.75323 /len=1024	36592_at	0.1	-0.6	-0.2	-0.2	-0.3	-0.6	-1.1	-1.4	-0.9	-1.2	-1.1	-1.2	0.3	-0.2	-1	-1	-1.1	-1.4	-1.3	-1.2	-1.5	-1.1	-1.3	-1.5
L19686 /FEATURE=mRNA /DEFINITION=HUMMIF Homo sapiens macrophage migration inhibitory factor (MIF) gene, complete cds	895_at	0.2	0	0.1	-0.2	0.1	0	-0.4	-0.5	-0.7	-0.2	-1.2	-1.5	0.3	0.1	0.2	-0.2	-0.6	-0.6	-0.8	-1	-1.4	-1	-1.1	-1
Cluster Incl. AI655015:wb66a10.x1 Homo sapiens cDNA, 3 end /clone=IMAGE-2310618 /clone_end=3 /gb=AI655015 /gi=4738994 /ug=Hs.3843 /len=542	39932_at	-0.2	0	-0.2	-0.1	-0.4	-0.6	-0.3	-0.6	0.1	-0.2	0.2	0.1	-0.7	-1.5	-0.6	-0.6	-0.8	-0.7	-0.7	-1.3	-0.9	-1	-0.8	-1
Cluster Incl. Z32684:Homo sapiens mRNA for membrane transport protein (XK gene) /cds=(82,1416) /gb=Z32684 /gi=4883432 /ug=Hs.78919 /len=5096	40647_at	0.2	-0.6	-0.4	-0.3	-0.1	0.1	-0.6	-0.7	0	-1.2	-0.3	-0.2	-0.2	-0.6	-2.5	-1.5	-1	-0.1	-0.6	0	-1	-1.1	-0.8	-1.7
Cluster Incl. U37689:Human RNA polymerase II subunit (hsRPB8) mRNA, complete cds /cds=(165,617) /gb=U37689 /gi=1017822 /ug=Hs.3128 /len=867	35631_at	-0.2	-0.5	-0.2	-0.2	-0.1	-0.4	-0.8	-1.2	-1.3	-0.8	-1.5	-1.2	0.2	-0.3	-0.3	-0.3	-0.6	-0.4	-0.9	-0.9	-1	-0.9	-0.8	-0.8
Cluster Incl. X62048:H.sapiens Wee1 hu gene /cds=(170,2110) /gb=X62048 /gi=499071 /ug=Hs.75188 /len=3254	36909_at	-0.6	-0.1	-0.3	0	-0.4	-0.3	-0.6	-0.7	-0.5	-0.9	-1.2	-1.3	-0.7	-0.5	0	0.2	-0.1	-0.6	-0.8	-0.8	-1.3	-1.2	-1.2	-1.5
Cluster Incl. AL037557:DKFZp564H2472_r1 Homo sapiens cDNA, 5 end /clone=DKFZp564H2472 /clone_end=5 /gb=AL037557 /gi=5928180 /ug=Hs.47062 /len=960	34828_at	0	-0.4	-0.1	-0.1	-0.1	-0.6	-0.6	-1.2	-0.9	-0.5	-1.1	-1	0.2	0.2	-0.1	-0.4	-0.8	-1.1	-1.1	-1.5	-1.1	-1	-1.4	-1.2
Cluster Incl. Y11251:H.sapiens mRNA for novel member of serine-arginine domain protein, SRrp129 /cds=(1210,4656) /gb=Y11251 /gi=1848180 /ug=Hs.51957 /len=5307	35259_s_at	-0.8	-0.1	-0.6	-0.7	-1.3	-0.3	-0.7	0.2	0	-1.4	0.2	-1.5	-0.6	-0.5	0	0.2	0.2	-0.4	-1.2	0.2	-1.4	0.1	-0.3	-0.8
Cluster Incl. X02317:Human mRNA for Cu/Zn superoxide dismutase (SOD) /cds=(64,528) /gb=X02317 /gi=36541 /ug=Hs.75428 /len=874	36620_at	-0.2	-0.1	0.1	0	-0.4	-0.5	-1	-1.2	-1.1	-1.2	-1.4	-1.5	0.1	0.2	0	-0.3	-0.4	-0.9	-0.9	-1.1	-1.5	-1.1	-1.5	-1.4
Cluster Incl. AI130910:qb81g08.x1 Homo sapiens cDNA, 3 end /clone=IMAGE-1706558 /clone_end=3 /gb=AI130910 /gi=3600926 /ug=Hs.76927 /len=582	37050_r_at	-0.5	0	0.1	0.2	-0.3	-0.7	-1	-1.3	-1.3	-1	-1	-0.7	-0.4	-0.5	-0.9	-0.9	-1.3	-1.5	-0.6	-1.3	-1.3	-1.5	-1.3	-1.2
Cluster Incl. L06328:Human voltage-dependent anion channel isoform 2 (VDAC) mRNA, complete cds /cds=(62,946) /gb=L06328 /gi=340200 /ug=Hs.78902 /len=1404	37696_at	-0.5	-0.5	-0.4	-0.2	-0.2	-0.5	-1.1	-0.8	-1	-0.9	-1	-0.9	-0.5	-0.2	-0.4	-0.6	-0.7	-0.8	-0.8	-0.9	-1.3	-1.5	-1.4	-1.3
Cluster Incl. D87685:Human mRNA for KIAA0244 gene, partial cds /cds=(0,5173) /gb=D87685 /gi=1663705 /ug=Hs.78893 /len=5975	37694_at	-0.4	-0.6	-0.2	-0.1	-0.3	-0.5	-0.7	-0.4	-0.6	-0.4	-0.7	-0.3	-1.5	-0.6	0.1	0.1	0	-0.5	-0.1	0.2	-0.6	-0.3	-0.6	-0.6
Cluster Incl. AB018274:Homo sapiens mRNA for KIAA0731 protein, partial cds /cds=(0,3290) /gb=AB018274 /gi=3882182 /ug=Hs.6214 /len=4095	41829_at	0	0.2	0	0	-0.4	-0.9	0	-0.2	-0.6	-0.6	-0.5	-0.8	0.2	0	-0.2	-0.6	-0.4	-1.1	-0.1	-0.9	-1.5	-0.4	-1.3	-1.2
Cluster Incl. U17566:Human 65 kDa hydrophobic protein mRNA, complete cds /cds=(94,1869) /gb=U17566 /gi=964999 /ug=Hs.84190 /len=2815	33135_at	0.2	-0.1	-0.1	-0.2	0	-0.3	-0.2	-0.4	-0.4	-0.6	-0.3	-1.3	-0.2	-0.8	-1.5	-1.3	-1.7	-1.1	-0.7	-0.8	-0.4	-0.6	-0.7	-0.6
U07563 /FEATURE=Poly_A_Site#1 /DEFINITION=HSABLGR3 Human proto-oncogene tyrosine-protein kinase (ABL) gene, exon 1a and exons 2-10, complete cds	1635_at	0	0.1	-0.2	-0.1	-0.3	-0.2	0.1	0	-0.1	-1	0	-1.5	-0.3	0	0.2	0.1	0	0	-0.3	-0.2	-0.5	-0.4	-0.1	-0.2
M16447 /FEATURE= /DEFINITION=HUMDHPRA Human dihydropteridine reductase (hDHPR) mRNA, complete cds	260_at	0.2	-0.1	-0.2	-0.2	-0.2	-0.4	-0.6	-0.6	-0.9	-0.8	-0.6	-1.5	0.1	0	-0.5	-0.6	-0.5	-1.2	-0.3	-0.9	-0.5	-0.8	-1.1	-0.6
Cluster Incl. S73885:AP-4=basic helix-loop-helix DNA-binding protein [human, cervical carcinoma, HeLa cells, mRNA, 2149 nt] /cds=(258,1274) /gb=S73885 /gi=693848 /ug=Hs.3005 /len=2149	39638_at	0.1	-0.1	-0.3	-0.2	-0.4	-0.3	-0.4	-0.8	-0.7	-0.7	-0.6	-0.7	-0.4	-1.4	-1.5	-1.5	-0.6	-1.2	-0.8	-0.7	-0.7	-1	-0.7	-0.8
Cluster Incl. AB000449:Homo sapiens mRNA for VRK1, complete cds /cds=(75,1265) /gb=AB000449 /gi=1827449 /ug=Hs.48269 /len=1662	39980_at	-0.1	0	-0.1	-0.1	-0.2	-0.4	-0.5	-0.7	-0.9	-0.9	-1.5	-1.2	0.1	0	-0.4	-0.1	-0.4	-0.8	-0.4	-0.2	-1	-0.3	-0.4	-0.5
Cluster Incl. AF081280:Homo sapiens nucleoplasmin-3 (NPM3) mRNA, complete cds /cds=(11,547) /gb=AF081280 /gi=3415120 /ug=Hs.90691 /len=865	40756_at	-0.1	0.1	0.1	-0.3	-0.2	-0.5	-0.8	-0.9	-1.4	-0.7	-0.9	-1.1	0	0	-0.6	-1.2	-0.9	-1.2	-1.5	-1.3	-0.8	-1.1	-1.4	-1.1
Cluster Incl. AI032612:ow17e07.x1 Homo sapiens cDNA, 3 end /clone=IMAGE-1647108 /clone_end=3 /gb=AI032612 /gi=3253738 /ug=Hs.105465 /len=582	41403_at	0	-0.2	-0.1	-0.1	-0.1	-0.3	-0.7	-0.9	-0.8	-0.5	-1.3	-1.1	0.1	0	0	-0.5	-0.8	-1	-0.7	-1.3	-1.2	-1.2	-1.5	-1.2
Cluster Incl. D14659:Human mRNA for KIAA0103 gene, complete cds /cds=(6,899) /gb=D14659 /gi=285942 /ug=Hs.154387 /len=1219	31899_at	-0.6	-0.3	-0.2	-0.2	-0.2	-0.6	-1.1	-1.2	-1	-2.7	-1.8	-1.5	-0.7	-0.3	0.1	0	-0.4	-0.3	-0.8	-0.3	-0.7	-1.1	-0.5	-0.6
Cluster Incl. AF038952:Homo sapiens cofactor A protein mRNA, complete cds /cds=(49,375) /gb=AF038952 /gi=3329373 /ug=Hs.24930 /len=546	34773_at	-0.5	-0.6	-0.4	-0.2	-0.2	-0.5	-1.4	-0.9	-1.2	-1.1	-1.2	-1	-0.2	-0.1	-0.3	-0.4	-0.5	-0.8	-0.9	-1.5	-1.2	-1.1	-1.4	-1.4
Cluster Incl. X76732:H.sapiens mRNA for NEFA protein /cds=(219,1481) /gb=X76732 /gi=2706486 /ug=Hs.3164 /len=1586	35643_at	0.1	0	0.1	0	0	0.1	0	-0.2	-0.6	0	-0.6	-0.6	0	0.1	-0.4	-0.9	-1	-1.5	-0.8	-0.7	-1.1	-0.7	-0.8	-0.6
Cluster Incl. AA669799:ag36c04.s1 Homo sapiens cDNA, 3 end /clone=IMAGE-1118886 /clone_end=3 /gb=AA669799 /gi=2631298 /ug=Hs.6315 /len=679	36553_at	-0.1	-0.5	-0.4	-0.6	-0.6	-0.5	-0.4	-0.7	-0.8	-0.5	-0.8	-0.2	-0.3	-0.4	-0.3	-1.1	-1.5	-0.9	-0.5	-0.5	-0.6	-0.5	-0.6	-0.6
Cluster Incl. D87071:Human mRNA for KIAA0233 gene, complete cds /cds=(2,6109) /gb=D87071 /gi=1510142 /ug=Hs.79077 /len=6368	37281_at	-0.1	0	-0.6	-0.4	-0.5	-0.4	-0.3	-0.8	-1.5	-1.3	-1.4	-1.8	-0.2	-0.5	-0.9	-0.7	-0.8	0	-0.4	-0.4	-0.4	-0.3	0.1	0
Cluster Incl. D13627:Human mRNA for KIAA0002 gene, complete cds /cds=(28,1674) /gb=D13627 /gi=286010 /ug=Hs.15071 /len=1821	39767_at	-0.3	-0.5	-0.2	-0.2	0.1	-0.2	-1	-0.8	-0.8	-0.7	-1	-0.7	-0.1	-0.4	-0.2	-0.3	-0.5	-0.6	-0.8	-1.4	-1.2	-1.2	-1.5	-1.3
Cluster Incl. U04953:Human isoleucyl-tRNA synthetase mRNA, complete cds /cds=(255,4043) /gb=U04953 /gi=450850 /ug=Hs.172801 /len=4508	40827_at	-0.1	0	-0.1	-0.1	-0.1	-0.3	-0.4	-0.1	-1.2	-0.9	-1.5	-1.3	0.1	-0.1	-0.5	-0.6	-1.1	-1.3	-1	-0.9	-1.5	-1.1	-1	-1.1
Cluster Incl. AF072860:Homo sapiens protein activator of the interferon-induced protein kinase (PACT) mRNA, complete cds /cds=(96,1037) /gb=AF072860 /gi=3290197 /ug=Hs.18571 /len=1723	32205_at	-0.3	-0.1	-0.3	-0.6	-0.7	-0.9	-0.9	-1	-1.2	-1.1	-1.2	-1.5	-0.1	-0.1	-0.4	-0.1	-0.4	-0.6	-0.7	-1	-0.7	-0.7	-0.7	-0.7
Cluster Incl. Z25535:H.sapiens mRNA for nuclear pore complex protein hnup153 /cds=(0,4427) /gb=Z25535 /gi=406224 /ug=Hs.211608 /len=5487	32850_at	-0.3	0.1	-0.1	0	-0.1	-0.6	-0.8	-0.7	-1.1	-0.7	-0.8	-1.1	-0.6	-0.1	-0.3	0.1	-0.1	-0.7	-0.6	-1.5	-0.8	-1.1	-0.9	-1.1
Cluster Incl. AB018262:Homo sapiens mRNA for KIAA0719 protein, complete cds /cds=(91,1917) /gb=AB018262 /gi=3882158 /ug=Hs.21198 /len=4017	32853_at	-0.2	-0.3	-0.1	-0.2	-0.3	-0.5	-0.9	-1.1	-1.1	-1	-1.3	-1.2	-0.4	-0.2	-0.3	-0.6	-0.5	-1.2	-0.8	-1.2	-1.3	-1.2	-1.5	-1.4
Cluster Incl. Y00281:Human mRNA for ribophorin I /cds=(137,1960) /gb=Y00281 /gi=36052 /ug=Hs.2280 /len=2397	33424_at	-0.2	-0.6	-0.1	-0.1	-0.2	-0.1	-0.5	-0.4	-0.7	-0.6	-1.1	-0.9	0.1	0.1	-0.2	-0.4	-1.1	-1	-0.6	-0.6	-1.5	-0.7	-0.7	-0.8
Cluster Incl. X17644:Human GST1-Hs mRNA for GTP-binding protein /cds=(648,2147) /gb=X17644 /gi=31920 /ug=Hs.2707 /len=2587	33932_at	0	0.1	0	-0.2	-0.2	-0.8	-0.9	-1.6	-1.1	-1.3	-1.2	-1.6	0	-0.4	-0.3	-0.6	-0.6	-1.2	-1.1	-0.8	-1.1	-0.8	-1.5	-1.4
Cluster Incl. AB029027:Homo sapiens mRNA for KIAA1104 protein, complete cds /cds=(494,2281) /gb=AB029027 /gi=5689544 /ug=Hs.4812 /len=2579	34839_at	-0.5	-0.7	-0.5	-0.5	-0.5	-0.6	-0.8	-1.3	-0.5	-0.4	-1	-0.6	-0.1	-0.2	-0.2	-0.4	-0.9	-1.4	-1.5	-0.9	-1.5	-1.1	-1	-1.1
Cluster Incl. AB014550:Homo sapiens mRNA for KIAA0650 protein, partial cds /cds=(0,2548) /gb=AB014550 /gi=3327113 /ug=Hs.8118 /len=5003	38082_at	-0.7	-0.4	-0.3	-0.1	-0.3	-0.5	-1	-0.7	-1	-0.9	-1.5	-0.6	-0.5	-0.6	-0.8	-0.4	-0.6	-1.2	-0.5	-0.3	-0.8	-0.4	-0.3	-0.6
Cluster Incl. L10379:Human (clone CTG-B45d) mRNA sequence /cds=UNKNOWN /gb=L10379 /gi=307381 /ug=Hs.82508 /len=1725	33123_at	-0.4	-0.5	-0.3	-0.1	-0.2	-0.3	-0.9	-0.8	-1.1	-1	-0.5	-1.5	-0.7	-0.8	-0.3	-0.2	-0.3	-0.1	-0.3	-0.6	-0.9	-0.7	-0.6	-0.6
J03258 /FEATURE=mRNA /DEFINITION=HUMVDR Human vitamin D receptor mRNA, complete cds	1388_g_at	-0.2	-0.6	-0.2	-0.1	-0.3	-0.2	-0.8	-0.3	-0.4	-0.9	-1.5	-0.7	-0.4	-0.3	0	0	-0.1	0.1	-0.2	-0.2	-0.1	-0.5	-0.1	0.1
Cluster Incl. AB023421:Homo sapiens mRNA for heat shock protein apg-1, complete cds /cds=(54,2573) /gb=AB023421 /gi=4579910 /ug=Hs.71992 /len=3068	40354_at	-1	-0.4	-0.1	-0.5	-0.2	0	-0.7	-1.5	-2.9	-1.3	-1.5	-1.4	-0.3	-0.9	-0.6	-0.4	-0.2	-1	-0.9	0.2	-0.4	-0.1	-0.8	-0.6
Cluster Incl. AB011167:Homo sapiens mRNA for KIAA0595 protein, partial cds /cds=(0,4564) /gb=AB011167 /gi=3043713 /ug=Hs.146957 /len=4860	31821_at	-0.2	-0.1	-0.7	-0.6	-0.5	-0.6	-0.3	-0.1	-1.1	-0.4	-1	-0.7	-0.6	-1.4	-1.3	-1.5	-1.5	-1	-1.5	-1.7	-1.2	-1	-1	-1.1
Cluster Incl. L76703:Homo sapiens protein phosphatase 2A B56-epsilon (PP2A) mRNA, complete cds /cds=(567,1970) /gb=L76703 /gi=1478069 /ug=Hs.173328 /len=3270	32734_at	-0.4	-0.5	-0.4	-0.7	-0.9	-0.2	-0.8	-0.1	-0.5	-1.5	-0.1	-1.4	-0.3	-0.6	-0.3	-0.1	0	-0.5	-0.9	-0.3	-0.9	-0.7	-0.8	-0.9
Cluster Incl. X15306:H.sapiens NF-H gene, exon 1 (and joined CDS) /cds=(0,3062) /gb=X15306 /gi=35028 /ug=Hs.198760 /len=3750	33767_at	-0.2	-0.8	-0.4	-0.3	-0.4	-0.6	-0.4	-0.4	-0.7	-0.5	-1.2	-1	-0.2	-0.3	-1.2	-1.5	-4	-1.6	-1.4	-1.7	-1.6	-1.7	-1.8	-1.3
Cluster Incl. U10860:Human guanosine 5-monophosphate synthase mRNA, complete cds /cds=(122,2203) /gb=U10860 /gi=595409 /ug=Hs.5398 /len=2212	36457_at	-0.2	-0.3	0	-0.1	-0.2	-0.4	-0.3	-0.4	-0.9	-0.7	-1.2	-1.1	-0.1	-0.2	-0.2	-0.3	-0.4	-0.7	-0.6	-0.8	-1.3	-0.9	-1.5	-1.2
Cluster Incl. AF008442:Homo sapiens RNA polymerase I subunit hRPA39 mRNA, complete cds /cds=(12,1052) /gb=AF008442 /gi=2266928 /ug=Hs.5409 /len=1259	36460_at	-0.4	-0.1	-0.6	-0.6	-0.6	-0.8	-0.7	-1.5	-1.5	-1	-1.8	-1.5	-0.3	-1.3	-1.5	-1.7	-2.6	-1.5	-1.3	-1.3	-1.5	-1.2	-1.2	-1.2
Cluster Incl. AL050051:Homo sapiens mRNA; cDNA DKFZp566D193 (from clone DKFZp566D193) /cds=(0,358) /gb=AL050051 /gi=4884099 /ug=Hs.106909 /len=1420	38687_at	-0.3	-0.3	-0.2	-0.2	-0.4	-0.5	-0.7	-0.7	-0.7	-0.7	-1	-0.6	-0.1	-0.1	-0.1	0	-0.4	-0.9	-0.8	-1.2	-1.1	-0.9	-1.1	-1.5
Cluster Incl. U15655:Human ets domain protein ERF mRNA, complete cds /cds=(122,1768) /gb=U15655 /gi=1015336 /ug=Hs.110906 /len=2667	38996_at	0	-0.4	-0.5	-0.5	-0.3	-0.2	0	-0.3	-0.3	-0.9	-0.4	-2.1	-0.7	-1.3	-1.1	-1.5	-0.9	-0.6	-1.2	-0.7	-1	-1.3	-0.8	-0.7
Cluster Incl. AB028990:Homo sapiens mRNA for KIAA1067 protein, partial cds /cds=(0,2072) /gb=AB028990 /gi=5689470 /ug=Hs.24375 /len=4704	33877_s_at	-0.2	-0.2	-0.2	0	-0.1	-0.4	-1.3	-1.3	-1.1	-1	-1.5	-1.3	0	-0.2	-0.4	-0.3	-0.8	-1.2	-0.9	-1.2	-1.3	-1	-1.4	-1.3
Cluster Incl. Y12065:Homo sapiens mRNA for nucleolar protein hNop56 /cds=(21,1829) /gb=Y12065 /gi=2230877 /ug=Hs.5092 /len=1973	34882_at	0	-0.2	-0.2	-0.3	-0.3	-0.4	-0.4	-0.7	-1	-0.7	-1.3	-1.3	0	-0.5	-0.6	-1	-1.5	-1.4	-0.9	-1	-1.2	-1.1	-0.9	-1
Cluster Incl. AL050073:Homo sapiens mRNA; cDNA DKFZp566E2346 (from clone DKFZp566E2346) /cds=(0,636) /gb=AL050073 /gi=4884305 /ug=Hs.64595 /len=2421	35761_at	-0.5	-0.8	-0.5	-0.2	-0.1	-0.5	-1.1	-1	-0.8	-0.8	-1.5	-0.4	-0.1	0	-0.1	-0.3	-0.6	-1	-0.7	-0.9	-1	-0.6	-1.2	-0.9
Cluster Incl. U80017:Homo sapiens basic transcription factor 2 p44 (btf2p44) gene, partial cds, neuronal apoptosis inhibitory protein (naip) and survival motor neuron protein (smn) genes, complete cds /cds=(33,917) /gb=U80017 /gi=1737211 /ug=Hs.77306 /len	37313_at	-0.1	-0.2	-0.4	-0.2	-0.5	-0.4	-0.8	-1.1	-0.7	-1.2	-1	-1.2	0	-0.4	-0.4	-0.5	-0.9	-0.8	-1.1	-0.6	-1.5	-0.9	-0.8	-1.1
Cluster Incl. M15353:Homo sapiens cap-binding protein mRNA, complete cds /cds=(18,671) /gb=M15353 /gi=306486 /ug=Hs.79306 /len=1842	37752_at	-0.4	-0.3	-0.4	-0.2	-0.6	-0.8	-0.9	-1	-1.1	-1.2	-1.4	-1.4	-0.7	-0.8	-0.7	-0.7	-1	-1.1	-1.2	-0.6	-1.5	-1.2	-0.9	-1.8
Cluster Incl. L35035:Homo sapiens ribose 5-phosphate isomerase (RPI) mRNA /cds=UNKNOWN /gb=L35035 /gi=836672 /ug=Hs.79886 /len=1128	38036_at	-0.5	-0.1	-0.1	0	-0.1	-0.3	-1.1	-0.7	-0.5	-0.5	-0.7	-0.3	-0.2	-0.3	-0.6	-0.5	-1	-1.4	-1	-1.3	-1.5	-1.3	-1.3	-1.3
D17517 /FEATURE= /DEFINITION=HUMSKY Human sky mRNA for Sky, complete cds	2086_s_at	-0.9	-0.7	-1	-0.7	-1	-0.7	-1.4	-0.7	-1.2	-2.6	-1.6	-2.3	-1.1	-1.1	-1.3	-0.8	-1	-1.4	-0.9	-1.3	-2.3	-1.9	-1.6	-1.5
U41060 /FEATURE= /DEFINITION=HSU41060 Human breast cancer, estrogen regulated LIV-1 protein (LIV-1) mRNA, partial cds	1798_at	0	-0.4	-0.3	-0.3	-0.1	-0.7	-1	-1.3	-1.2	-0.6	-1.1	-0.7	-0.1	-0.1	-0.6	-0.5	-1	-1.5	-0.5	-0.8	-1.3	-1.1	-1.5	-1.2
L08177 /FEATURE= /DEFINITION=HUMGPCRB Human EBV induced G-protein coupled receptor (EBI2) mRNA, complete cds	931_at	-0.2	-0.6	-0.2	-0.3	-0.5	-0.5	-1.1	-0.6	-0.5	-0.5	-0.2	-0.5	-2.4	-2.7	-2.5	-1.5	-0.5	-0.5	-0.4	-0.7	-0.9	-0.9	-0.9	-0.6
Cluster Incl. J04755:Human ferritin H processed pseudogene, complete cds /cds=UNKNOWN /gb=J04755 /gi=182512 /ug=Hs.239542 /len=2083	31697_s_at	-0.4	-0.5	-0.2	-0.4	-0.2	-0.4	-1	-0.6	-0.6	-0.3	-0.6	0.2	0.1	0.2	0.1	0.4	0.6	1.2	0.9	0.8	1.3	0.9	1.3	1.4
Cluster Incl. U28964:Homo sapiens 14-3-3 protein mRNA, complete cds /cds=(126,863) /gb=U28964 /gi=899458 /ug=Hs.75103 /len=1030	34642_at	-0.2	0.3	0.2	0	0.5	-0.2	-0.9	-0.6	0	-0.8	0.2	-0.7	0.4	0.5	0.7	1.4	1.3	1.2	1.1	-0.2	0.8	0.8	0.3	-0.2
Cluster Incl. X81479:H.sapiens mRNA for EMR1 hormone receptor /cds=(38,2698) /gb=X81479 /gi=784993 /ug=Hs.2375 /len=3118	32964_at	-0.4	0.4	0.4	0.3	0.9	0.8	1	1	1	1	0.9	1.4	0	-0.5	-0.4	-0.9	-0.3	-0.5	-0.9	-0.5	-0.3	-0.6	-0.4	0
Cluster Incl. W28616:49b9 Homo sapiens cDNA /gb=W28616 /gi=1308564 /ug=Hs.74335 /len=840	33986_r_at	0.2	0.8	0	-0.2	-0.2	0.3	-0.2	-0.1	0.9	-0.2	0.2	0.2	0.1	0.6	0.2	0.6	1.4	0.4	0.5	0.1	0.5	0.4	-0.5	-0.4
Cluster Incl. AB023141:Homo sapiens mRNA for KIAA0924 protein, complete cds /cds=(319,2139) /gb=AB023141 /gi=4589479 /ug=Hs.190386 /len=5428	35878_at	0	-1	-1	-0.8	-1.8	0.3	0.2	0.7	1	-0.4	1.4	-0.9	0	-0.2	0.4	0.4	0.4	-0.3	0.3	1	-0.7	0.6	-0.6	-1
Cluster Incl. L40377:Homo sapiens cytoplasmic antiproteinase 2 (CAP2) mRNA, complete cds /cds=(83,1207) /gb=L40377 /gi=1160926 /ug=Hs.41726 /len=1325	36312_at	0.1	-0.4	-1	-0.5	-0.3	-0.7	-1.8	0	-0.4	-0.1	-0.2	0	-0.2	-0.2	-0.5	0.3	0.1	0.4	1.1	1.2	1	1.4	1.2	1
Cluster Incl. M23197:Human differentiation antigen (CD33) mRNA, complete cds /cds=(12,1106) /gb=M23197 /gi=180097 /ug=Hs.83731 /len=1437	36802_at	0.1	0.2	0.2	0	0.5	0	0.4	0.3	0.5	1.1	1.1	1.3	0.1	0.2	0.3	0.8	0.5	0.8	1.3	0.2	1.4	1.1	0.8	0.6
Cluster Incl. AB018258:Homo sapiens mRNA for KIAA0715 protein, partial cds /cds=(0,2746) /gb=AB018258 /gi=3882150 /ug=Hs.109358 /len=5029	37415_at	0.4	1.1	0.5	0.5	0.4	-0.1	1	1.2	1	0.3	0.8	0.6	-0.1	1	0.1	0.4	1.1	0.8	0.6	1.4	0.9	1	0.5	0.7
Cluster Incl. AF013249:Homo sapiens leukocyte-associated Ig-like receptor-1 (LAIR-1) mRNA, complete cds /cds=(68,931) /gb=AF013249 /gi=2352940 /ug=Hs.115808 /len=1675	37470_at	0.2	0.2	0.2	0.1	0.4	0.7	0.8	1	1.3	1.4	1.2	1.2	-0.3	-0.7	-0.4	0	0.3	0.1	0.8	1	0.9	1	0.9	0.8
Cluster Incl. AF046059:Homo sapiens cytokine receptor related protein 4 (CYTOR4) mRNA, complete cds /cds=(22,1350) /gb=AF046059 /gi=4105471 /ug=Hs.119410 /len=2848	37509_at	-0.3	-0.2	-0.3	-0.2	-0.1	0	-0.2	0.3	0.5	0.7	0.7	1.2	-0.3	-0.2	0.6	0.6	1	1.1	0.7	0.8	1.4	1.3	1.2	1.2
Cluster Incl. AB022918:Homo sapiens mRNA for alpha2,3-sialyltransferase ST3Gal VI, complete cds /cds=(258,1253) /gb=AB022918 /gi=4827246 /ug=Hs.239547 /len=1453	39298_at	-0.4	0.3	-0.1	0	0.1	-0.1	0.3	0.5	0.8	0.6	1	1.4	-0.5	-0.9	0.2	0.6	0.6	0.7	0.5	0.7	0.8	0.7	1.3	1.1
Cluster Incl. K02581:Human thymidine kinase mRNA, complete cds /cds=(57,761) /gb=K02581 /gi=339708 /ug=Hs.105097 /len=1421	41400_at	0	-0.1	0.4	0.5	0.7	0.4	0.5	0.4	0.3	0.5	0.1	-0.3	0.1	-0.1	0.6	1.2	1.4	1.1	0.5	0	0.3	0.3	-0.1	0.4
Cluster Incl. AB011113:Homo sapiens mRNA for KIAA0541 protein, partial cds /cds=(0,3484) /gb=AB011113 /gi=3043605 /ug=Hs.10881 /len=6072	41430_at	-0.3	-0.6	0.3	0.3	0.3	0.1	0.3	0.3	0.8	0.9	0.9	1.3	-0.4	0.4	1.2	1.4	1.2	0.9	0.6	0.7	0.9	1	0.7	0.8
Cluster Incl. Y16961:Homo sapiens mRNA for KET protein /cds=(27,2069) /gb=Y16961 /gi=3970716 /ug=Hs.137569 /len=4849	31791_at	0.7	0.5	-0.4	0.3	-0.6	0.8	0	1.4	-0.3	0.1	0.9	0.8	0.4	-0.1	0.3	0.3	-0.4	0.2	-0.9	1.1	0.9	0.7	0.7	0
Cluster Incl. X51804:Human PMI gene for a putative receptor protein /cds=(258,836) /gb=X51804 /gi=35534 /ug=Hs.15196 /len=1211	31860_at	0.3	0.4	0.3	0.6	0.6	0.6	0.7	1	1	1.1	0.9	1.4	0	-0.2	0	0	-0.3	0.1	-0.1	-0.2	-0.2	-0.3	-0.1	0
Cluster Incl. AB007915:Homo sapiens mRNA for KIAA0446 protein, complete cds /cds=(3531,4286) /gb=AB007915 /gi=3413853 /ug=Hs.158286 /len=6944	32091_at	0.4	0.7	0.4	0.3	0	0.2	0.5	0.6	0.5	0.6	0.6	0.9	0.3	0.7	1	1	1	0.9	1.1	1.4	1	1.1	1.2	1
Cluster Incl. X59841:Human PBX3 mRNA /cds=UNKNOWN /gb=X59841 /gi=35314 /ug=Hs.171680 /len=2581	32696_at	-0.3	-0.4	0	-0.1	-0.4	-0.1	0	0.2	0.3	0.1	0.6	0.1	-0.2	0.1	0.7	1.1	1.4	0.7	0.6	0.7	0.7	0.7	0.6	0.8
Cluster Incl. M93056:Human mononcyte/neutrophil elastase inhibitor mRNA sequence /cds=UNKNOWN /gb=M93056 /gi=188621 /ug=Hs.183583 /len=1298	33305_at	-0.1	0.1	0.8	1	1.2	1.4	0.7	1	1.2	1.2	0.7	1.1	-0.3	-0.8	-1.1	-0.8	-0.5	0.3	0.9	1.1	1.3	1.2	1.1	1.3
Cluster Incl. M15182:Human beta-glucuronidase mRNA, complete cds /cds=(26,1981) /gb=M15182 /gi=183232 /ug=Hs.183868 /len=2191	33308_at	0.3	0.2	0.5	0.5	0.8	0.7	1	0.8	1.1	1.4	0.9	1.4	0	0.1	0.2	0.3	0.1	0	-0.1	-0.2	0.2	0.1	0.1	0.1
Cluster Incl. AB007863:Homo sapiens KIAA0403 mRNA, partial cds /cds=(0,1250) /gb=AB007863 /gi=2662086 /ug=Hs.185140 /len=6467	33333_at	-0.1	0.1	-0.1	0.1	0.1	0.4	0.4	0.8	0.9	0.9	0.9	1.4	0.1	-0.7	-0.1	0.6	1.2	1	1.1	1.3	1.4	1.3	1.2	1.1
Cluster Incl. AB011104:Homo sapiens mRNA for KIAA0532 protein, partial cds /cds=(0,4913) /gb=AB011104 /gi=3043587 /ug=Hs.21077 /len=6827	34192_at	-0.2	0.1	-0.2	-0.2	-0.1	0.2	0.3	0.6	0.9	0.9	0.9	1.4	0.1	0	0.5	0.6	0.3	0.6	0.5	0.5	0.9	0.7	1.2	0.9
Cluster Incl. U77129:Human SPS1/STE20 homolog KHS1 mRNA, complete cds /cds=(320,2860) /gb=U77129 /gi=1857330 /ug=Hs.218630 /len=3000	34226_at	-0.2	0.6	-0.6	-0.1	0.1	1	1	0.9	0.6	-0.2	0.5	0.6	0.2	0.1	0.8	0.5	1	0.5	0.6	1.4	0.1	0.4	0.6	0.2
Cluster Incl. U43195:Human Rho-associated, coiled-coil containing protein kinase p160ROCK mRNA, complete cds /cds=(0,4064) /gb=U43195 /gi=1276900 /ug=Hs.239587 /len=4065	34735_at	-0.6	0.4	-0.1	0	0.3	0	-0.8	-0.1	0.1	-0.1	0.4	0.4	-0.1	0.6	1	1.4	1	0.5	0.6	0.5	0.7	0.9	0.8	0.3
Cluster Incl. AF032886:Homo sapiens forkhead protein (FKHRL1) mRNA, complete cds /cds=(924,2945) /gb=AF032886 /gi=2895493 /ug=Hs.239705 /len=3183	34740_at	0.1	-0.2	0.1	-0.2	-0.9	0.1	0.5	0.4	0.3	-0.9	0.4	-0.9	0.4	0.2	0.4	0.4	0.9	0.1	0.5	1.4	0	1.2	0.1	0.4
Cluster Incl. AA595596:nk92d08.s1 Homo sapiens cDNA, 3 end /clone=IMAGE-1028271 /clone_end=3 /gb=AA595596 /gi=2410946 /ug=Hs.24284 /len=638	34757_at	0.9	0.5	0.6	0.2	0.5	0.9	1.1	1.4	0.6	0.8	0.2	0.5	0.3	1.1	1.2	1	1	1	0.5	0.4	0.6	0.3	0.5	0.5
Cluster Incl. AF049891:Homo sapiens tyrosylprotein sulfotransferase-2 mRNA, complete cds /cds=(197,1330) /gb=AF049891 /gi=3617845 /ug=Hs.26350 /len=1855	35172_at	-0.3	-0.2	-0.4	0	0.3	0.3	0.2	0.5	0.3	0.6	0.6	1	-0.5	-0.5	0.1	0.7	0.8	0.9	1.3	1.1	1.4	1.1	0.8	0.9
Cluster Incl. AF062075:Homo sapiens leupaxin mRNA, complete cds /cds=(93,1253) /gb=AF062075 /gi=3126970 /ug=Hs.49587 /len=1836	36062_at	0.2	0.3	0.5	0.5	0.5	0.4	0.5	0.4	0.7	0.8	1	1.4	0	0.2	0.6	0.7	0.9	0.9	0.6	0.4	0.4	0.2	0.4	0.2
Cluster Incl. AF002210:Homo sapiens copper chaperone for superoxide dismutase (CCS) mRNA, complete cds /cds=(43,867) /gb=AF002210 /gi=2431867 /ug=Hs.5002 /len=1031	36068_at	0	-0.7	0	-0.4	0.3	0.4	0.6	0.7	0.6	1.4	1.2	1.4	0.1	-0.7	0.2	0.3	0.3	1	0.6	0.5	1	0.8	1.2	1.1
Cluster Incl. AF032862:Homo sapiens intracellular hyaluronic acid binding protein (IHABP) mRNA, complete cds /cds=(36,2210) /gb=AF032862 /gi=3449363 /ug=Hs.72550 /len=2986	36863_at	-0.1	0.2	0.2	0.4	0.6	0.3	-0.4	-0.2	0.2	-0.3	-0.3	-0.3	0.3	0.7	1	1.2	1.4	0.8	-0.1	-0.3	-0.1	-0.5	-0.5	-0.3
Cluster Incl. X92762:H.sapiens mRNA for tafazzins protein /cds=(288,1166) /gb=X92762 /gi=1263131 /ug=Hs.79021 /len=1883	37278_at	0.4	0.5	0.2	0	0.1	0.2	0.7	0.5	0.2	0.3	0.4	0	-0.1	0.1	0.1	0.1	0.5	0.8	0.5	0.9	1.1	0.9	1.2	1.4
Cluster Incl. AL080173:Homo sapiens mRNA; cDNA DKFZp434H071 (from clone DKFZp434H071) /cds=(0,1351) /gb=AL080173 /gi=5262643 /ug=Hs.8383 /len=2363	37915_at	0.3	0.1	0	0.1	0	0.2	0.6	0.9	0.7	1.1	1.2	1.4	-0.4	-0.1	0.5	0.5	0.6	0.5	0.7	0.9	0.5	1	0.9	0.7
Cluster Incl. U74324:Human guanine nucleotide exchange factor mss4 mRNA, complete cds /cds=(3,374) /gb=U74324 /gi=1658190 /ug=Hs.90875 /len=2392	38264_at	-0.1	0.1	0.5	0.4	0.3	-0.1	0.6	0.2	0.7	1.3	0.6	1.3	0	0.3	1.2	1.4	1.3	1.2	1.2	1.1	1.2	1.1	0.4	1.1
Cluster Incl. AI538172:ti75f08.x1 Homo sapiens cDNA, 3 end /clone=IMAGE-2137863 /clone_end=3 /gb=AI538172 /gi=4452307 /ug=Hs.91065 /len=757	38265_at	-0.2	0.2	0	-0.2	-1	0.9	0.8	0.9	1.1	-0.6	0.5	-0.3	1	1.1	0.2	0.5	0.8	0.5	-0.3	1.4	0.2	0.9	0.6	0.5
Cluster Incl. AF037195:Homo sapiens regulator of G protein signaling RGS14 mRNA, complete cds /cds=(73,1398) /gb=AF037195 /gi=2708809 /ug=Hs.9347 /len=1531	38290_at	0.2	0.3	0.2	0.3	0.3	0.4	0.4	0.5	0.7	0.9	0.9	1.3	-0.4	-0.3	0.1	0.5	0.9	1.1	0.5	0.9	1.4	0.8	1.4	1.4
Cluster Incl. AJ133115:Homo sapiens mRNA for TSC-22-like protein /cds=(340,1527) /gb=AJ133115 /gi=4887560 /ug=Hs.102447 /len=1966	38641_at	0.5	0.5	0.5	0.4	0.4	0.1	0.7	0.6	0.6	0.2	1	-0.4	-0.1	0.2	0.6	0.7	1	1.3	0.9	1	1.3	1	1.4	1.3
Cluster Incl. D44497:Human mRNA for actin binding protein p57, complete cds /cds=(100,1485) /gb=D44497 /gi=927648 /ug=Hs.109606 /len=1659	38976_at	0.3	0	0.5	0.2	0.6	0.4	0.7	0.7	1	1.1	1	0.9	0.4	0.1	0.2	0.5	0.7	1.2	1.1	0.9	1.4	1.2	1.2	1.2
Cluster Incl. Y00097:Human mRNA for protein p68 /cds=(100,2121) /gb=Y00097 /gi=35217 /ug=Hs.118796 /len=2468	39082_at	-0.1	0.1	0	-0.4	0	0.4	0.6	1.4	1.2	0.7	1	0.5	0	-0.2	-0.4	0	0.9	1	0.5	0.9	1	1.1	0.8	0.9
Cluster Incl. AB023152:Homo sapiens mRNA for KIAA0935 protein, partial cds /cds=(0,2471) /gb=AB023152 /gi=4589513 /ug=Hs.12183 /len=6189	39369_at	-0.2	-0.2	-0.5	-0.1	-0.1	0.3	0.3	0.4	1	0.9	0.6	1.2	0.3	0.5	0.7	0.9	0.7	1	0.4	1.1	1.2	1.2	1.4	1.4
Cluster Incl. S62138:TLS/CHOP=hybrid gene {translocation breakpoint} [human, myxoid liposarcomas cells, mRNA Mutant, 1682 nt] /cds=(78,1466) /gb=S62138 /gi=386158 /ug=Hs.129913 /len=1682	39420_at	0.5	0.1	0.2	-0.2	0	0	0.9	1.4	0.4	0.7	0.7	1	0.2	0.7	0.1	-0.5	-0.4	0.9	0.3	1.1	0.9	0.9	1.3	1.3
Cluster Incl. AL049924:Homo sapiens mRNA; cDNA DKFZp547G1110 (from clone DKFZp547G1110) /cds=(0,1623) /gb=AL049924 /gi=4884170 /ug=Hs.15744 /len=2381	40149_at	0.2	0.7	0.1	0.1	0.2	0.8	1.1	1.1	0.9	0.3	1.4	0	-0.3	0	0.2	0.1	0.4	0.8	0.6	1.1	1.2	0.7	1.3	1.1
Cluster Incl. D86963:Human mRNA for KIAA0208 gene, complete cds /cds=(140,2221) /gb=D86963 /gi=1503999 /ug=Hs.174044 /len=5146	40873_at	0.5	0.7	0	0.3	-0.2	0.3	0.8	1	1.2	0.6	1.4	0.6	0.2	0.3	1	1.1	0.9	1.2	0.6	0.9	1	1.3	1.2	1.3
Cluster Incl. AF000152:Homo sapiens OS-4 protein (OS-4) mRNA, complete cds /cds=(305,1156) /gb=AF000152 /gi=2454301 /ug=Hs.180669 /len=4796	41202_s_at	-0.5	0	-0.1	0.2	0.3	0.5	0.5	0.7	1	1	1.2	1.4	-0.2	-0.2	0.7	1.1	1.2	1.3	1.4	1.2	1.4	1.1	1.2	1.1
Cluster Incl. AL096879:Novel human mRNA similar to C. elegans gene WP-CE18674, TR-Q19985 /cds=(4,1125) /gb=AL096879 /gi=5596704 /ug=Hs.182626 /len=3304	41758_at	0.1	0.1	0.2	0.2	-0.1	0.1	0.6	0.8	1	0.9	1.1	1.4	0	0.4	0.8	0.9	0.7	0.8	0.6	0.6	0.9	0.6	0.8	0.7
Cluster Incl. AL080186:Homo sapiens mRNA; cDNA DKFZp564B0769 (from clone DKFZp564B0769) /cds=(0,900) /gb=AL080186 /gi=5262664 /ug=Hs.18368 /len=2776	41784_at	-0.3	0	-0.3	-0.3	0	0.3	0.1	0.5	0.4	1	0.5	1.4	-0.6	-0.3	-0.2	-0.5	-0.3	-0.2	-0.2	0.1	0	0.3	0.5	0.3
Cluster Incl. AF015926:Homo sapiens ezrin-radixin-moesin binding phosphoprotein-50 mRNA, complete cds /cds=(212,1288) /gb=AF015926 /gi=3220018 /ug=Hs.184276 /len=1984	32174_at	0.7	0.6	0.8	0.8	0.8	0.9	1.2	1	1.4	1.4	1.1	1.4	0.1	0.3	0.5	0.9	0.8	1.4	1.2	1.1	1.3	1.2	1	1.1
Cluster Incl. AL049450:Homo sapiens mRNA; cDNA DKFZp586B1922 (from clone DKFZp586B1922) /cds=UNKNOWN /gb=AL049450 /gi=4500236 /ug=Hs.184779 /len=1416	32195_at	-0.1	0	-0.3	-0.1	-0.3	0.1	0.5	0.3	0.5	0.7	0.6	1.1	-0.9	-0.7	0.1	0.1	0	0.8	0.6	1	1	0.9	1.4	1.2
Cluster Incl. AL050223:Homo sapiens mRNA; cDNA DKFZp586L1323 (from clone DKFZp586L1323) /cds=UNKNOWN /gb=AL050223 /gi=4884465 /ug=Hs.194534 /len=1491	32254_at	0.2	0.1	-0.1	-0.2	0	0.2	0.7	0.8	0.7	0.8	0.6	1	0.3	0.4	0.4	0	0.3	0.9	0.7	0.7	1.2	0.8	1.4	1.4
Cluster Incl. AB023192:Homo sapiens mRNA for KIAA0975 protein, partial cds /cds=(0,4586) /gb=AB023192 /gi=4589593 /ug=Hs.26285 /len=5161	33916_at	0	0.6	0.2	-0.1	-0.2	-0.1	0.5	0.4	0.4	0.6	0.7	1	0	0.3	0.5	0.4	0.6	0.9	0.8	1	1.4	1	1.4	1.3
Cluster Incl. AJ133133:Homo sapiens mRNA for ecto-ATP diphosphohydrolase, isolate C1800 /cds=(183,1736) /gb=AJ133133 /gi=4741544 /ug=Hs.205353 /len=2060	32826_at	0.3	0	-0.2	-0.3	-0.4	0.3	0.5	0.6	0.4	0.4	0.5	0.8	-0.4	0	-0.6	-0.3	0.2	0	0.9	1.4	1.3	1	1.1	1.2
Cluster Incl. M59287:Human protein kinase mRNA /cds=UNKNOWN /gb=M59287 /gi=186757 /ug=Hs.2083 /len=1750	32833_at	0.1	0.6	0.4	0.3	0.2	0.5	1.4	0.7	0.9	1.1	0.7	0.9	0.3	0.3	0.5	0.5	0.5	0.6	0.7	0.7	1.1	0.7	1.4	0.8
Cluster Incl. AF013591:Homo sapiens homolog of the Aspergillus nidulans sudD gene product mRNA, complete cds /cds=(93,1652) /gb=AF013591 /gi=2338557 /ug=Hs.209061 /len=2856	32834_r_at	-1.9	-0.1	0.1	0.1	-0.2	1.4	-2.7	1.3	0.6	-0.4	-2.9	0.2	0	0.8	0.2	0.6	0.6	0.3	0.3	0.5	0.2	0.8	0.3	0.6
Cluster Incl. AA877795:nr10g08.s1 Homo sapiens cDNA, 3 end /clone=IMAGE-1161470 /clone_end=3 /gb=AA877795 /gi=2986760 /ug=Hs.239519 /len=846	33854_at	0.1	-0.6	0.1	0.8	0.2	0.3	-0.1	-0.1	0.4	0.5	0.1	0.6	-0.1	0.5	1.2	1.4	1.2	1	0.7	0.8	0.9	0.9	0.7	0.7
Cluster Incl. D87442:Human mRNA for KIAA0253 gene, partial cds /cds=(0,2127) /gb=D87442 /gi=1665772 /ug=Hs.4788 /len=2805	34835_at	0	0.2	0	0	0.1	0	0.3	0.2	0.7	0.9	0.8	1.4	0.2	0.5	0.4	0.5	0.4	0.7	0.6	0.7	1	0.9	0.7	1
Cluster Incl. AF045458:Homo sapiens serine/threonine kinase ULK1 (ULK1) mRNA, complete cds /cds=(268,3420) /gb=AF045458 /gi=3435113 /ug=Hs.47061 /len=5211	34827_at	0.4	0.7	0.5	0.1	0.1	0	0.3	0.1	-0.3	0.1	0.1	0.2	0	0.5	0.5	0.2	0.3	0.8	0.7	1.2	1.4	1.1	1.4	1.2
Cluster Incl. AL039831:DKFZp434D1112_s1 Homo sapiens cDNA, 3 end /clone=DKFZp434D1112 /clone_end=3 /gb=AL039831 /gi=5866713 /ug=Hs.50651 /len=579	34877_at	-0.2	-0.5	-0.2	-0.2	-0.2	-0.2	0.3	0.3	0.6	0.5	0.7	1.1	-0.3	-0.3	0.6	0.7	0.8	0.8	0.8	1.1	1.4	1.2	1.2	1.3
Cluster Incl. AF091084:Homo sapiens clone 638 unknown mRNA, complete sequence /cds=(30,413) /gb=AF091084 /gi=3860005 /ug=Hs.5825 /len=1065	35329_at	0.1	0.4	0.4	0.1	0.1	-0.2	0.5	0.4	0.9	0.9	0.9	1.2	-0.1	0.4	0.8	0.8	0.1	0.6	1.1	1.2	1.3	1.1	1.4	1.2
Cluster Incl. D16469:Human mRNA for ORF, Xq terminal portion /cds=(1353,2198) /gb=D16469 /gi=758583 /ug=Hs.6551 /len=2823	35770_at	-0.2	-0.2	0.2	0.3	0.2	0.1	0.7	0.6	0.9	1.1	1.1	1.4	-0.2	-0.1	-0.4	-0.1	0	0	0.4	0.4	0.2	0.4	0.2	0.4
Cluster Incl. U60644:Human HU-K4 mRNA, complete cds /cds=(487,1800) /gb=U60644 /gi=1575346 /ug=Hs.74573 /len=2108	36151_at	-0.1	0	0.2	-0.2	-0.2	0	0.6	0.4	0.7	-0.9	0.9	-3.5	0.2	-0.2	0.3	0.4	0.7	1.2	0.9	1	0.7	1	1.4	1.1
Cluster Incl. D83198:Homo sapiens mRNA expressed in thyroid gland /cds=(341,1024) /gb=D83198 /gi=3893156 /ug=Hs.7486 /len=1154	36170_at	0	0.3	0.3	-0.2	0.3	0.2	0.1	0.3	0.1	0.3	0.5	0.6	0.2	0.1	0.3	0.6	0.8	1.3	1.4	1	1.2	1	0.9	1
Cluster Incl. J03191:Human profilin mRNA, complete cds /cds=(127,549) /gb=J03191 /gi=190385 /ug=Hs.75721 /len=793	36675_r_at	0.5	0.2	0.6	0.4	0.6	0.2	0.7	0.5	0.9	1.3	0.9	1.4	0.7	0.6	0.5	0.3	0.4	1	0.7	0.4	1.1	0.5	0.6	0.7
Cluster Incl. U30255:Human phosphogluconate dehydrogenase (hPGDH) gene, complete cds /cds=(6,1457) /gb=U30255 /gi=984324 /ug=Hs.75888 /len=1536	36963_at	0.1	0.2	0.5	0.5	0.7	1	1.3	1.3	1.1	1.3	1	1.3	-0.1	-0.1	-0.1	0.3	0.5	0.6	0.9	1.4	1.2	1.1	0.5	0.9
Cluster Incl. X16832:Human mRNA for cathepsin H (EC 3.4.22.16) /cds=(34,1041) /gb=X16832 /gi=29709 /ug=Hs.76476 /len=1399	37021_at	0.1	0.3	0	-0.1	0.1	0	-0.3	-0.1	0	0.2	0.9	1.4	0.1	0	-0.3	-0.1	-0.2	0	0.4	0.6	1.4	0.5	0.6	0.6
Cluster Incl. AF001461:Homo sapiens Kruppel-like zinc finger protein Zf9 mRNA, complete cds /cds=(30,881) /gb=AF001461 /gi=3378030 /ug=Hs.76526 /len=1354	37026_at	-0.1	-0.3	-0.2	-0.4	-1	0.1	0.2	1.1	0.4	-0.1	1	-0.3	-0.3	0	0.2	-0.1	0.7	0	0.3	1.3	0.7	1.4	0.9	0.9
Cluster Incl. AF044671:Homo sapiens MM46 mRNA, complete cds /cds=(78,431) /gb=AF044671 /gi=4105274 /ug=Hs.7719 /len=859	37298_at	0.1	0.1	0.3	0.4	0.4	0.2	0.6	0.6	0.7	1	0.9	1	0.1	0.5	0.4	0.5	0.8	0.9	1.1	1	1.4	1	0.9	1.1
Cluster Incl. M57567:Human ADP-ribosylation factor (hARF5) mRNA, complete cds /cds=(54,596) /gb=M57567 /gi=178986 /ug=Hs.77541 /len=996	37346_at	0.1	0	0.3	-0.1	0.1	-0.1	0.1	0.2	0.6	0.4	0.9	0.1	0.2	0.2	0.3	0.4	0.7	0.9	0.7	0.4	1.4	1.1	1	1.2
Cluster Incl. X94232:H.sapiens mRNA for novel T-cell activation protein /cds=(140,1123) /gb=X94232 /gi=1292867 /ug=Hs.78335 /len=2606	37406_at	0.1	0.1	0.3	0.5	0.3	0.5	0.4	0.8	1.4	1	1.3	1.4	-0.1	0.4	0.4	0.4	1	0.8	0.2	0.1	-0.2	-0.1	-0.4	-0.4
Cluster Incl. X97064:H.sapiens mRNA for Sec23A isoform, 2748bp /cds=(159,2456) /gb=X97064 /gi=1296663 /ug=Hs.92962 /len=2748	39099_at	-0.4	0.1	0.1	0.1	0	-0.2	-1	-0.8	-0.7	-0.8	-0.5	-0.7	-0.1	0.5	1.2	1.4	0.7	0.2	0.2	-0.2	-0.1	-0.1	-0.1	-0.5
Cluster Incl. AA224832:nc33b06.s1 Homo sapiens cDNA /clone=IMAGE-1009907 /gb=AA224832 /gi=1846120 /ug=Hs.94360 /len=447	39120_at	0	-0.2	-0.1	-0.5	-0.4	-0.6	-0.8	-1.2	-1.5	-0.8	-1	-1	0.5	0.8	1.2	1.4	0.5	0	-0.1	0	0.1	-0.2	-0.3	-0.3
Cluster Incl. AI525379:PT1.1_06_H01.r Homo sapiens cDNA, 5 end /clone_end=5 /gb=AI525379 /gi=4439514 /ug=Hs.94672 /len=673	39133_at	0.1	-0.2	0.3	0.5	1	0.3	0.5	0.5	1	1.4	0.8	1	0.1	0.4	0.7	0.8	0.7	1.1	1	0.3	1.1	0.5	0.1	0.3
Cluster Incl. AI246730:qk40b01.x1 Homo sapiens cDNA, 3 end /clone=IMAGE-1871401 /clone_end=3 /gb=AI246730 /gi=3842127 /ug=Hs.126901 /len=770	39891_at	0.4	0.5	0.2	0	-0.1	0.1	0.9	0.8	1.2	0.9	1.4	1.2	-0.2	-0.5	0	0.3	0.6	0.6	0.5	1	0.8	0.4	0.9	0.9
Cluster Incl. X51956:Human ENO2 gene for neuron specific (gamma) enolase /cds=(222,1526) /gb=X51956 /gi=31164 /ug=Hs.146580 /len=2422	40193_at	-0.5	-0.3	-0.4	-0.4	-0.5	-0.1	-0.5	0	-0.5	-0.5	-1	-0.5	-0.1	-0.2	-0.3	0.3	0.9	1.4	0.2	0.2	0.1	-0.5	-0.5	-0.2
Cluster Incl. X66360:H.sapiens mRNA PCTAIRE-2 for serine/threonine protein kinase /cds=(69,1640) /gb=X66360 /gi=36616 /ug=Hs.123063 /len=1738	39873_at	0.6	0.4	-1.6	0	0.5	0	-0.6	0.6	0.1	0.7	0.2	-0.4	0.2	0.6	0.9	1.4	0.7	1	1	-0.4	0.7	1.4	1.1	0.6
Cluster Incl. Y00272:Human cell cycle control gene CDC2 /cds=(126,1019) /gb=Y00272 /gi=29840 /ug=Hs.184572 /len=1050	40915_r_at	-0.4	0.7	0.1	0.4	0.7	0.2	-1.3	-0.1	0.3	0	-1.1	0	0.3	0.4	0.9	1.4	0.9	0.7	0.6	-0.1	-0.6	-0.2	-0.5	-0.8
Cluster Incl. AI535828:jun1.P1.H10 Homo sapiens cDNA, 3 end /clone_end=3 /gb=AI535828 /gi=4449963 /ug=Hs.6396 /len=454	41832_s_at	1.4	0.6	-1.5	-0.9	-0.8	0.4	-0.1	1	-0.5	-0.4	-0.2	-0.3	-0.9	-0.8	-0.6	-1.1	1	0.6	-0.7	0	0.8	0.5	0.6	0.2
Cluster Incl. AA890010:aj89h08.s1 Homo sapiens cDNA, 3 end /clone=IMAGE-1403679 /clone_end=3 /gb=AA890010 /gi=3016889 /ug=Hs.50785 /len=491	41598_at	0.6	0.8	0.4	0.3	0.4	0.6	-0.1	0.7	0.3	0.4	-0.1	0.8	0.1	1.3	0.8	1.4	0.9	0.4	0.5	1.1	-0.1	0.8	0.4	0.1
Retinoblastoma 1	1937_at	-0.8	-0.5	-0.5	-0.7	0.2	1.4	0	1	0.8	0.5	1	-1.4	0.6	-1.1	-0.6	-0.2	0.7	-0.9	0.1	0.9	-1.3	0.9	-0.1	-1.3
Ras Inhibitor Inf	1906_at	0.1	0.2	0.2	0.3	0.5	0	0	-0.5	-0.1	-0.3	0.3	-1	0.7	0.9	1.1	1.4	0.4	0.7	0.4	0	0.4	0.5	0.5	-0.1
D29013 /FEATURE= /DEFINITION=HUMLNCAP Human mRNA for DNA polymerase beta, complete cds	1696_at	0.1	-0.1	0	0	0.5	-0.4	-0.5	0	-0.2	0.4	0.3	0.4	0.4	0.4	1.2	1.4	0.7	1	0.5	0.4	0.5	0.8	0.3	0.3
L42243 /FEATURE=cds#3 /DEFINITION=HUMIFNAM08 Homo sapiens (clone 51H8) alternatively spliced interferon receptor (IFNAR2) gene, exon 9 and complete cds s	1568_s_at	-0.3	0.1	-0.1	0.4	0.2	0.8	0.2	1.4	1	1.1	1.3	1.2	-0.3	0.2	0.5	0.5	0	0.7	0.7	0.6	0.3	0.5	0.3	0.1
M13982 /FEATURE=mRNA /DEFINITION=HUMIL4 Human interleukin 4 (IL-4) mRNA, complete cds	1574_s_at	0	1.4	0.2	-0.4	0.4	-0.1	0.3	0.6	-0.3	0.3	0.5	0.1	0	0.7	0.1	0.1	0.2	0.2	-0.5	0.1	0.2	-0.5	0	0.3
U77949 /FEATURE= /DEFINITION=HSU77949 Human Cdc6-related protein (HsCDC6) mRNA, complete cds	1536_at	-0.2	0.1	0	0.3	0.1	-0.9	-0.7	-1	-1.3	-1.2	-0.6	-2.2	0.4	1.4	1	1.4	0.4	-0.2	-0.2	-3.2	-3.9	-3.2	-2	-3.2
M83738 /FEATURE= /DEFINITION=HUMPTPSA Human protein-tyrosine phosphatase (PTPase MEG2) mRNA, complete cds	1386_at	0.5	0.5	0.5	0.4	0.7	0.5	0.4	0.7	0.9	0.6	0.9	1.2	-0.1	0.7	1.1	1.2	1	0.8	1.3	0.7	0.9	1.1	1.4	0.8
X52056 /FEATURE=cds /DEFINITION=HSSPI1 Human mRNA for spi-1 proto-oncogene	1341_at	0	0.2	0	0	0.4	0.2	0.2	0.3	0.8	-3.3	0.8	-2.7	0	-0.4	-0.3	-0.3	-0.5	1.1	0.7	0.8	1.3	0.8	1.4	1.1
D12620 /FEATURE= /DEFINITION=HUMCYT1 Homo sapiens mRNA for cytochrome P-450LTBV, complete cds	1305_s_at	0.3	0.9	0.6	0.6	0.4	1.4	1.2	0.9	1.2	1.1	0.6	1	0	0.1	-0.2	-1	0.1	0.1	0.1	0.2	-0.4	0.3	0.4	0.3
L25441 /FEATURE= /DEFINITION=HUMGGTBS Human geranylgeranyltransferase type I beta-subunit mRNA, complete cds	1275_at	0.7	-0.1	0.7	-0.8	0.3	0.2	0	-0.1	-1.1	0.8	0.5	0	0.3	0.9	-0.4	0.6	1.4	-0.6	0.3	0.9	0.4	0.6	0.8	-0.9
Ubiquitin-Conjugating Enzyme Ubch5	1164_at	0.5	0.6	-0.1	0.2	0.1	-0.1	-0.2	1.6	0.8	-0.5	1.4	0.6	0.5	0.5	0.6	0.8	1	0.7	0.4	0.2	1.1	1.1	0.7	0.9
L42373 /FEATURE=mRNA /DEFINITION=HUMPP2A Homo sapiens phosphatase 2A B56-alpha (PP2A) mRNA, complete cds	903_at	0	-0.1	0.2	0.3	0	0.1	0.3	0.5	0.4	0.5	0.7	0.9	0	0.1	0.6	0.8	0.7	0.9	1.1	1.3	1.4	1.3	1.2	1.3
D50640 /FEATURE=expanded_cds /DEFINITION=D50625S16 Homo sapiens DNA for phosphodiesterase 3B, exon 16 and complete cds	746_at	0.4	0.7	-1.8	-0.2	0.4	0.4	-0.7	-1.3	0.3	-0.7	0.4	-0.4	-0.1	-0.1	0.2	0.7	0	0.6	0.4	0.9	0.7	0.1	1.4	0.1
M29960 /FEATURE=mRNA /DEFINITION=HUMTR211 Human steroid receptor (TR2-11) mRNA, complete cds	603_at	0.3	0.6	0	0.4	0.4	0.7	1.4	1	0.8	0.9	0.8	1.4	0	0.4	0.4	0.7	0.5	0.9	0.4	1	1	0.7	1.4	0.9
M98776 /FEATURE=mRNA /DEFINITION=HUMKRT1X Human keratin 1 gene, complete cds	558_at	0.9	1.4	0.9	0.5	0.4	0.7	-0.5	1	0.6	0.6	0.4	0.6	0.4	0.4	0	0.3	0.7	0.6	0.7	1.1	0.5	0.5	0.3	0.1
U60521 /FEATURE= /DEFINITION=HSU60521 Human protease proMch6 (Mch6) mRNA, complete cds	487_g_at	0	0.3	0.9	1	0.8	0.7	0.6	0.7	1.1	1	0.6	1.3	0.2	0.9	1.3	1.4	1	1.1	0.9	1	1.2	1.1	0.9	1.1
D14678 /FEATURE= /DEFINITION=HUMMHCB Human mRNA for kinesin-related protein, partial cds	348_at	0	-0.1	-0.8	-1.1	-0.7	0.5	-0.6	0.6	0.3	-0.5	-0.2	-1.8	-0.5	-0.2	0.6	-0.2	1	1.4	-0.8	0.1	0.2	0.1	0.1	0.4
L19779 /FEATURE= /DEFINITION=HUMH2A2A Homo sapiens histone H2A.2 mRNA, complete cds	286_at	0.1	0.1	0	0	-0.1	0.4	0.7	1.1	0.8	0.7	1.4	1.1	0.2	0.3	0.3	0.5	1	1	0.9	0.9	1.1	0.5	1	1.2
S82297 /FEATURE= /DEFINITION=S82297 beta 2-microglobulin {11bp deleted between nucleotides 98-99} [human, colon cancer cell line HCT, mRNA Mutant, 416 nt]	201_s_at	0.1	0.2	0.2	0.2	0.5	0.4	-1.1	-0.2	0.3	0.5	0.2	0.5	0.6	0.8	1	1.1	0.9	1.4	1.2	0.9	1.1	1.2	1.1	1
U33052 /FEATURE= /DEFINITION=HSU33052 Human lipid-activated, protein kinase PRK2 mRNA, complete cds	199_s_at	-2.7	0.2	-0.2	-0.9	-0.8	0.3	-0.2	1.4	0.4	-0.5	0.4	-2	0.2	-0.6	-0.2	-0.4	0.3	-0.5	-0.9	0.4	-0.3	0.3	0.3	-0.3
Cluster Incl. W26496:30d2 Homo sapiens cDNA /gb=W26496 /gi=1307195 /ug=Hs.187991 /len=825	40928_at	-0.8	-0.3	-0.5	-0.7	-1.4	0.2	0.3	1.2	0.6	-1.1	0.7	-1.1	-0.6	-0.5	-0.5	-0.6	0.2	-0.5	-0.9	0.5	-1.1	-0.2	-0.6	-1.1
D14678 /FEATURE= /DEFINITION=HUMMHCB Human mRNA for kinesin-related protein, partial cds	349_g_at	-0.5	-0.3	-0.9	-1.1	-0.6	0.4	-0.2	0.4	0.3	-0.4	-0.3	-1.4	-0.5	-0.2	0.6	-0.1	0.7	1.2	-0.6	-0.1	0.2	-0.1	0	0.4
Cluster Incl. AF041259:Homo sapiens breast cancer putative transcription factor (ZABC1) mRNA, complete cds /cds=(271,3417) /gb=AF041259 /gi=3335396 /ug=Hs.155040 /len=5632	32034_at	-1.4	-0.5	-0.7	-0.2	-0.1	0.1	-1	0	0.4	0.2	0.9	1.1	-0.9	-0.5	0.2	0.5	0.8	0.5	0.7	0.4	0.4	0.7	0.7	0.4
X12830 /FEATURE=cds /DEFINITION=HSIL6R Human mRNA for interleukin-6 (IL-6) receptor /NOTE=replacement of probe set 985_s_at	160032_at	-0.3	-0.5	-1	-1.2	-2.1	-0.3	-0.8	0.6	0.6	-2	0.4	-3.1	-0.8	-1.2	-1	-0.7	0.5	0	-1.4	1.1	0	0.6	0.3	0.1
Cluster Incl. L07541:Human replication factor C, 38-kDa subunit mRNA, complete cds /cds=(9,1079) /gb=L07541 /gi=1498258 /ug=Hs.237481 /len=1479	39269_at	-0.4	0.6	0.3	0.3	0.1	-0.4	-0.5	-1.1	-0.8	-1.3	-1.4	-0.9	-0.3	0.4	0.4	1	0.2	-0.5	-0.5	-0.6	-1.4	-0.6	-0.6	-1.3
Cluster Incl. D10495:Homo sapiens mRNA for protein kinase C delta-type, complete cds /cds=(9,1889) /gb=D10495 /gi=520586 /ug=Hs.155342 /len=2163	32046_at	0	-0.2	0	-0.1	-0.4	0.4	0.5	0.5	1	0.2	0.9	0.2	-0.8	-1.4	-0.2	0	0.2	0.5	0.4	0.8	0.7	1	0.8	0.8
Cluster Incl. U09813:Human mitochondrial ATP synthase subunit 9, P3 gene copy, mRNA, nuclear gene encoding mitochondrial protein, complete cds /cds=(254,682) /gb=U09813 /gi=1008454 /ug=Hs.429 /len=826	34811_at	0.2	0.2	0.6	0.1	0.6	-0.7	-0.5	-0.4	-0.6	0.1	-0.3	-0.4	0.6	0.7	0.6	1	0.2	0	0.7	-1.3	0.1	-0.6	-1.2	-1.4
Cluster Incl. J04739:Human bactericidal permeability increasing protein (BPI) mRNA, complete cds /cds=(30,1493) /gb=J04739 /gi=179528 /ug=Hs.89535 /len=1813	37054_at	-0.6	-0.4	-0.1	0.3	0.7	0.9	0.6	0.9	0.3	0.4	-0.5	0.1	-0.1	-0.4	-0.4	-0.6	-1.4	-1.4	0.7	0.9	0.7	0.8	0.8	0.7
Cluster Incl. AB026190:Homo sapiens mRNA for Kelch motif containing protein, complete cds /cds=(120,1949) /gb=AB026190 /gi=4650843 /ug=Hs.106290 /len=2208	37150_at	-0.1	0.2	0.3	-0.5	-1.7	0.2	-0.1	0.9	0.6	-1.4	-0.1	-1.4	0.4	0.5	-0.1	-0.1	0.6	-0.4	-0.9	0.9	-0.3	0	0	0
Cluster Incl. AI808958:wf67a09.x1 Homo sapiens cDNA, 3 end /clone=IMAGE-2360632 /clone_end=3 /gb=AI808958 /gi=5395524 /ug=Hs.18166 /len=783	41735_at	-0.5	-0.2	-0.7	-0.5	-0.5	0.4	0.9	0.7	0.4	-1.2	0.6	-1.4	-0.5	-1.2	-1.2	-0.9	-0.8	0	-0.1	0.4	0.3	0.5	0.6	0.4
Cluster Incl. AF016903:Homo sapiens agrin precursor mRNA, partial cds /cds=(0,6080) /gb=AF016903 /gi=2988421 /ug=Hs.234137 /len=7032	33454_at	-0.2	0	-0.3	-0.2	-0.3	-0.5	0.4	0.4	0.3	0.6	0.9	0.9	-0.4	-0.4	-0.4	-0.8	-0.3	-0.3	-0.8	-0.9	-0.9	-1.4	-0.8	-0.7
Cluster Incl. D32050:Human mRNA for alanyl-tRNA synthetase, complete cds /cds=(110,3016) /gb=D32050 /gi=1015320 /ug=Hs.75102 /len=3344	36185_at	-0.2	-0.6	-0.2	-0.2	-0.3	-0.4	0.1	0.9	-1	-0.7	-0.9	-0.3	-0.3	-0.3	-0.2	-0.2	-0.2	-0.4	-0.8	-0.2	-1.4	-0.7	-0.6	-0.3
Cluster Incl. AL021366:cICK0721Q.3 (Kinesin related protein) /cds=(163,2184) /gb=AL021366 /gi=3169115 /ug=Hs.20830 /len=2421	38933_at	-0.5	0.1	-1.5	-1.4	-0.7	0.1	-0.8	0.1	0.2	-1.7	0	-2.6	-0.4	-0.2	0.3	-0.3	0.5	0.8	-1	-1	0	-0.2	0	0.5
Cluster Incl. AB007928:Homo sapiens mRNA for KIAA0459 protein, partial cds /cds=(0,461) /gb=AB007928 /gi=3413879 /ug=Hs.28169 /len=5654	39621_at	-0.2	0.3	-0.3	-0.1	-1.4	-0.1	0.5	-0.3	0.1	-0.2	-0.2	-0.1	0.5	0.8	0.3	-0.3	-0.1	0	-0.7	0.3	-0.5	-0.4	0.2	0.3
Cluster Incl. X69550:H.sapiens mRNA for rho GDP-dissociation Inhibitor 1 /cds=(53,667) /gb=X69550 /gi=456190 /ug=Hs.159161 /len=1819	40164_at	0.5	0.1	0.1	0.1	0.1	-0.1	0.6	0	0.3	-0.5	-0.1	-1.4	0.3	0.1	-0.3	-0.5	-0.3	0.4	0.4	0.6	0.7	0.6	0.6	0.8
Cluster Incl. AB014512:Homo sapiens mRNA for KIAA0612 protein, partial cds /cds=(0,5212) /gb=AB014512 /gi=3327037 /ug=Hs.112499 /len=6458	34460_at	-0.1	0.6	-0.3	-0.4	-0.4	0.2	0.3	-0.4	-0.1	-0.6	-0.6	-1.3	0.1	0.4	-1.3	-1.4	-1.4	-0.4	0.2	0.6	0.5	0.2	0.7	0
Cluster Incl. AL050136:Homo sapiens mRNA; cDNA DKFZp586L141 (from clone DKFZp586L141) /cds=UNKNOWN /gb=AL050136 /gi=4884346 /ug=Hs.140945 /len=3473	31800_at	-0.1	0.1	-0.2	-0.4	-0.8	-0.2	-0.1	0.3	0	-1.4	0.2	-1	0	0.2	0.7	0.7	0.6	-0.9	-0.6	-0.2	-1.1	-0.3	-1.1	-1.2
Cluster Incl. Y00630:Human mRNA for Arg-Serpin (plasminogen activator-inhibitor 2, PAI-2) /cds=(72,1319) /gb=Y00630 /gi=35267 /ug=Hs.75716 /len=1900	37185_at	-0.4	0	0.4	0.2	0.7	-0.4	-1.1	-0.3	-0.9	-0.5	-0.3	0.5	-1.4	-2.7	-2.4	-2.6	-1.6	-1.8	-1	-1.4	-0.8	-0.6	-0.8	-1.4
Cluster Incl. U11863:Human clone HP-DAO2 diamine oxidase, copper/topa quinone containing mRNA, complete cds /cds=(73,2385) /gb=U11863 /gi=533537 /ug=Hs.75741 /len=2473	37186_s_at	0.2	0.1	0.6	0.7	0.7	0.5	0.4	-0.2	-0.2	0.1	0	0.5	0	-0.1	-0.7	-0.9	-0.6	-0.5	-0.7	-0.4	-0.5	-0.4	-1	-1.4
Cluster Incl. AL031781:dJ51J12.1 (human ortholog of zebrafish Quaking protein homolog ZKQ-1 (isoform 1)) /cds=(0,740) /gb=AL031781 /gi=4038570 /ug=Hs.15020 /len=3827	39759_at	-0.6	-0.2	-0.3	0.1	0	-0.2	-1.4	-0.5	-0.6	-0.5	-0.3	-0.3	-0.1	-0.3	0.2	0.7	0.3	0	0.1	-0.3	-0.3	-0.5	-0.1	-0.8
Cluster Incl. AF038186:Homo sapiens clone 23914 mRNA sequence /cds=UNKNOWN /gb=AF038186 /gi=2795906 /ug=Hs.177776 /len=1406	41147_at	0.1	0	0.2	-0.2	-0.1	-0.6	-1	-1.6	-1.4	-1	-1.3	-0.7	0.3	0.7	-0.1	-0.1	-0.3	-0.7	-0.4	-0.8	-0.9	-0.6	-1.5	-1
Cluster Incl. X17042:Human mRNA for hematopoetic proteoglycan core protein /cds=(24,500) /gb=X17042 /gi=32432 /ug=Hs.1908 /len=1182	32227_at	0.1	0.5	0.6	0.3	0.2	0.4	0.1	0.3	0	0.3	-0.1	0	0.4	0.4	-0.3	-0.6	-0.9	-1.4	0.4	0.7	0	0.3	-0.3	-0.1
Cluster Incl. AL031177:dJ889N15.2.1 (26S Proteasome subunit p28 (Ankyrin repeat protein)) (isoform 1) /cds=(98,778) /gb=AL031177 /gi=4071056 /ug=Hs.7756 /len=1548	37350_at	-0.3	-0.2	0.1	0.2	0.1	-0.5	-1	-1.4	-0.6	-0.4	-1.2	-0.3	0	0.4	0.3	0.7	0.1	-0.5	-0.6	-0.6	-0.6	-0.7	-0.9	-0.8
L06797 /FEATURE= /DEFINITION=HUMGPCR Human (clone L5) orphan G protein-coupled receptor mRNA, complete cds	649_s_at	0.5	0.5	0.5	0.6	0.6	0.7	0	0.4	-0.2	-0.4	-0.8	-0.5	-1.4	-1.2	-1	-0.8	-0.6	-0.2	0	0.4	0.2	0.3	0.3	0.3
Cluster Incl. AI808712:wf57c05.x1 Homo sapiens cDNA, 3 end /clone=IMAGE-2359688 /clone_end=3 /gb=AI808712 /gi=5395278 /ug=Hs.140945 /len=536	31801_at	-0.1	-0.2	-0.1	-0.1	-0.8	-0.3	0.4	0.4	0	-0.7	0.1	-0.7	-0.1	0.4	0.6	0.3	0.3	-0.8	-0.5	-0.2	-1.1	-0.4	-1.4	-0.9
Cluster Incl. X74331:H.sapiens mRNA for DNA primase (subunit p58) /cds=(87,1616) /gb=X74331 /gi=510407 /ug=Hs.74519 /len=2306	36898_r_at	-0.5	-0.6	0	0.2	0.2	-0.3	-0.8	-0.6	-0.6	-0.4	-0.4	-1	-0.5	0	0.6	0.3	0.4	-0.5	-0.6	-1.2	-0.8	-1.1	-1.4	-1.1
Cluster Incl. Z46606:H.sapiens HLTF gene for helicase-like transcription factor /cds=UNKNOWN /gb=Z46606 /gi=575250 /ug=Hs.3068 /len=5439	34327_at	-0.3	0.1	0	0	0	-0.1	-1.2	-0.8	-0.9	-0.6	-0.9	-0.8	-0.4	-0.6	0.2	0.6	0.2	-0.1	-0.6	-0.8	-0.7	-1.4	-0.8	-0.7
Cluster Incl. U24105:Homo sapiens coatomer protein (COPA) mRNA, complete cds /cds=(466,4140) /gb=U24105 /gi=1638873 /ug=Hs.75887 /len=4692	36962_at	-0.6	-0.1	-0.4	-0.3	-0.6	-0.2	-0.8	-0.4	-0.3	-1.4	-0.3	-0.7	0.1	0.1	0.3	0.5	0.6	-0.2	-0.4	-0.1	-0.8	0	-0.6	-0.9
Rad2	1515_at	0	0.2	0.1	0.1	0	-0.4	-0.4	-0.5	-0.6	-0.5	-0.9	-1.4	0	0.1	0.4	0.6	0.2	-0.1	-0.2	-0.7	-0.9	-0.8	-0.9	-0.7
Cluster Incl. M29893:Human low molecular mass GTP-binding protein (ral) mRNA, complete cds /cds=(0,629) /gb=M29893 /gi=190849 /ug=Hs.234789 /len=630	39253_s_at	-0.6	-0.5	-0.5	-0.7	-0.8	-0.6	-1.8	-0.5	-0.9	-1.4	-1.2	-1.7	-0.2	-0.3	0.5	0.3	0.1	-0.2	-1	-0.5	-0.7	-0.8	-0.5	-0.6
Cluster Incl. AB024327:Homo sapiens pt-wd mRNA for WD-40 repeat protein, complete cds /cds=(300,1352) /gb=AB024327 /gi=4519416 /ug=Hs.3727 /len=1850	34402_at	0	0.2	0.1	0.1	0	-0.4	-0.9	-0.9	-0.8	-0.7	-1.4	-0.7	0.3	0.5	0.2	0.2	-0.1	-0.7	-0.1	-0.4	-0.7	-0.5	-1	-0.7
U41745 /FEATURE= /DEFINITION=HSU41745 Human PDGF associated protein mRNA, complete cds	835_at	0.1	0.3	0	-0.4	0	-0.2	-0.8	-0.6	-0.2	-1.4	-0.5	-1.8	0.2	0.5	0.3	0.1	0	-0.3	-0.3	-0.1	-0.6	-0.2	-0.1	-0.2
Cluster Incl. U77914:Human soluble protein Jagged mRNA, partial cds /cds=(0,791) /gb=U77914 /gi=1684889 /ug=Hs.166065 /len=1589	35414_s_at	-0.5	-0.4	-0.5	-0.4	-0.6	-0.4	-0.6	-0.8	-0.9	-0.5	-1.2	-0.7	-1.4	-1.1	-1	-1.2	-1	-0.8	-1	-1	-1.4	-0.9	-0.6	-1.4
Cluster Incl. AJ005940:Homo sapiens mRNA for GTP-binding protein /cds=(65,1168) /gb=AJ005940 /gi=4127987 /ug=Hs.115242 /len=1383	41606_at	0.3	-0.3	0.3	0.1	0.4	-0.4	-0.6	-1	-0.7	-0.2	-0.5	-0.5	0.2	0.3	0.2	0.1	-0.4	-0.6	-0.6	-1.4	-0.8	-0.7	-1.2	-1.1
Cluster Incl. AF007875:Homo sapiens dolichol monophosphate mannose synthase (DPM1) mRNA, partial cds /cds=(0,761) /gb=AF007875 /gi=2258417 /ug=Hs.5085 /len=1054	34879_at	-0.4	0.1	0	0.4	-0.1	-0.4	-1.4	-0.6	-0.7	-0.9	-0.8	-0.8	0.1	0.4	0.2	0	-0.2	-0.8	-0.4	-0.6	-0.5	-0.7	-0.8	-0.9
Cluster Incl. AL096737:Homo sapiens mRNA; cDNA DKFZp434F152 (from clone DKFZp434F152) /cds=UNKNOWN /gb=AL096737 /gi=5419869 /ug=Hs.5167 /len=2310	35256_at	0.4	0.4	0.1	-0.1	-0.5	-0.4	0.1	-1	-0.9	-0.2	-0.9	-0.6	0.1	0.2	-0.9	-0.9	-1.4	-1.8	-0.7	-0.5	-1.4	-0.8	-0.8	-1
Cluster Incl. Y07604:H.sapiens mRNA for nucleoside-diphosphate kinase /cds=(11,574) /gb=Y07604 /gi=1945761 /ug=Hs.9235 /len=879	39089_at	0.3	0	0	0	0	-0.1	0.4	-0.1	-0.3	0.1	-0.7	-0.4	0.1	0.3	-0.5	-1	-1.1	-0.5	-0.8	-0.9	-1.4	-0.8	-1	-0.8
U43746 /FEATURE= /DEFINITION=HSU43746 Human breast cancer susceptibility (BRCA2) mRNA, complete cds	1990_g_at	-1	-0.3	-1.1	-1.1	-1.4	0	-0.4	0.4	-0.5	-2.1	-0.6	-2.5	-0.8	-0.8	-0.2	-0.3	0.2	-1	-2.4	-0.5	-1.5	-1.4	-1.8	-2.3
M21121 /FEATURE= /DEFINITION=HUMTCSM Human T cell-specific protein (RANTES) mRNA, complete cds	1403_s_at	-0.1	-0.2	-0.1	0.2	0.2	0.4	0	-0.2	-0.9	-0.4	-1.1	-0.9	0	-0.1	-0.2	-0.6	-0.8	-1	-1.1	-1.1	-1.6	-1.9	-1.4	-1.9
U21858 /FEATURE= /DEFINITION=HSU21858 Human transcriptional activation factor TAFII32 mRNA, complete cds	193_at	0.3	0	0	0.2	0	-0.1	-0.8	-0.8	-0.7	-0.4	-0.9	-0.6	0.2	0.4	-0.2	-0.5	-1.1	-1.1	-0.7	-1	-1.4	-1	-1	-1
Cluster Incl. AA181196:zp58f03.s1 Homo sapiens cDNA, 3 end /clone=IMAGE-624413 /clone_end=3 /gb=AA181196 /gi=1764799 /ug=Hs.234793 /len=521	35972_at	-0.1	-0.1	0.1	0.1	0	-0.1	-0.7	-0.3	-0.3	-0.1	-0.8	0	0.1	0.3	-0.5	-0.6	-0.6	-0.8	-0.5	-0.9	-0.8	-1.1	-1.1	-1.4
Cluster Incl. S75168:Matk=megakaryocyte-associated tyrosine kinase [human, Genomic, 2617 nt 13 segments] /cds=(375,1898) /gb=S75168 /gi=1683430 /ug=Hs.274 /len=2110	36264_at	0.3	-0.1	0	-0.1	0.1	0	0	-0.7	-1	-1.4	-1.4	-2.2	-0.1	-0.5	-1.4	-1.9	-2.3	-2.5	-2.6	-4.2	-4.4	-3.3	-3.7	-3.5
Cluster Incl. AF017656:Homo sapiens G protein beta 5 subunit mRNA, complete cds /cds=(99,1160) /gb=AF017656 /gi=2570403 /ug=Hs.155090 /len=1471	38176_at	-0.2	-0.3	-0.7	-1.4	-0.7	0.3	-0.4	0.3	0.1	-0.5	0.2	-0.8	-0.5	-1.3	-0.8	0.1	0.2	0.2	-0.5	0.1	-0.9	-0.3	-0.1	-0.3
Cluster Incl. AB015633:Homo sapiens mRNA for type II membrane protein, complete cds, clone-HP10481 /cds=(104,1435) /gb=AB015633 /gi=4586843 /ug=Hs.112986 /len=1451	37445_at	-0.1	0	-0.6	-0.6	-0.5	-0.8	-0.7	-1.2	-1	-0.8	-1	-0.8	0.3	-0.1	-0.3	-0.3	-0.5	-0.9	-1.4	-1.3	-0.9	-0.6	-0.8	-1.3
Cluster Incl. D86978:Human mRNA for KIAA0225 gene, partial cds /cds=(0,6043) /gb=D86978 /gi=1504029 /ug=Hs.84790 /len=6237	38728_at	-0.2	-0.1	0	0.1	0	-0.3	-0.3	-0.6	-0.8	-0.7	-0.9	-0.8	-0.2	0.1	0.3	0.3	0	-0.4	-0.7	-0.9	-1.2	-1.4	-1.1	-0.9
Cluster Incl. X53390:Human mRNA for upstream binding factor (hUBF) /cds=(147,2441) /gb=X53390 /gi=509240 /ug=Hs.89781 /len=3097	38794_at	0	-0.1	0	0	0.1	-0.1	0.3	-0.2	0	0.2	0	-0.1	-0.4	-1.4	-0.4	-0.6	-0.7	-0.5	-0.3	-0.6	-0.5	-0.4	-0.4	-0.2
Cluster Incl. AA768912:nz82h06.s1 Homo sapiens cDNA /clone=IMAGE-1302011 /gb=AA768912 /gi=2820150 /ug=Hs.923 /len=638	38846_at	-0.2	0	-0.1	0.1	0.3	-0.7	-1.2	-0.9	-1	-0.8	-1.3	-1	0	0.3	0	-0.1	-0.9	-0.9	-0.6	-1	-1.1	-0.8	-1.3	-1.4
Cluster Incl. AL050261:Homo sapiens mRNA; cDNA DKFZp547E2110 (from clone DKFZp547E2110) /cds=(192,806) /gb=AL050261 /gi=4886480 /ug=Hs.108110 /len=2357	39806_at	-0.6	-0.4	-0.1	0.1	0.2	0	-1.4	-1.1	-0.7	-0.7	-1.3	-0.2	-0.2	0.3	0.2	0.1	-0.5	-0.6	-0.5	-0.9	-1	-0.8	-1	-1.3
U65410 /FEATURE= /DEFINITION=HSU65410 Human Mad2 (hsMAD2) mRNA, complete cds	1721_g_at	-0.1	-0.1	0	0.3	0	-0.1	-1.1	-0.6	-1	-0.9	-1.1	-1.1	0.2	0	0	0.1	-0.1	-0.5	-0.2	-0.8	-1.3	-1.4	-1.2	-1
J04988 /FEATURE=cds /DEFINITION=HUMHSP90B Human 90 kD heat shock protein gene, complete cds	1161_at	0.1	-0.1	-0.1	0	0.1	-0.1	-0.7	-0.6	-0.7	-0.5	-0.8	-1	0.3	0.2	0.3	0	-0.6	-0.8	-0.5	-1.3	-1.4	-0.8	-1.2	-1.3
Cluster Incl. AB018273:Homo sapiens mRNA for KIAA0730 protein, partial cds /cds=(0,3014) /gb=AB018273 /gi=3882180 /ug=Hs.159492 /len=4318	32102_at	0	-0.2	-0.6	-0.5	-0.8	-0.6	-0.6	-1.2	-1.4	-1.3	-1.1	-1.8	0.1	0.2	-0.3	-0.3	-0.8	-0.9	-1.1	-1.4	-1.3	-1.1	-0.7	-1.1
Cluster Incl. X15804:Human mRNA for alpha-actinin /cds=(198,2876) /gb=X15804 /gi=28333 /ug=Hs.119000 /len=3022	39329_at	-0.4	-0.4	-0.2	-0.2	-0.3	-0.4	-0.6	-0.5	-0.3	-0.1	-0.2	-0.1	-0.2	-0.6	-1.4	-1	-0.9	-0.8	-0.2	-0.3	0.2	0.1	-0.2	0
Cluster Incl. AC003007:Human Chromosome 16 BAC clone CIT987SK-A-61E3 /cds=(0,1742) /gb=AC003007 /gi=2911728 /ug=Hs.181634 /len=2410	41733_at	-0.3	-0.7	-0.5	-0.4	-0.4	-0.8	-0.8	-1.1	-1.3	-0.6	-1.1	-0.7	-0.2	-0.4	-0.5	-0.8	-1.1	-1.3	-0.9	-1.4	-1.4	-1.1	-1.2	-1.4
Cluster Incl. U53003:Human GT335 mRNA, complete cds /cds=(84,890) /gb=U53003 /gi=1777902 /ug=Hs.182423 /len=1652	41749_at	-0.3	-0.2	0	0.2	-0.1	0.1	0	-0.2	-0.4	-0.1	-0.5	-0.4	-0.1	-0.4	-1.2	-1.3	-1.4	-1.3	-0.9	-1	-1	-1	-1.1	-1
Cluster Incl. D32257:Human GTF3A mRNA for Xenopus transcription factor IIIA homologue, complete cds /cds=(19,1290) /gb=D32257 /gi=1000446 /ug=Hs.75113 /len=1381	36188_at	0	-0.1	0	0.1	0	-0.3	-0.7	-1.1	-0.9	-0.6	-1.4	-0.9	0.2	0.1	-0.5	-0.7	-1.1	-1.3	-0.9	-1.2	-1.2	-1.1	-1.3	-1.1
Cluster Incl. M94362:Human lamin B2 (LAMB2) mRNA, partial cds /cds=(0,1547) /gb=M94362 /gi=186918 /ug=Hs.76084 /len=4270	36987_at	-0.1	-0.1	-0.3	-0.3	-0.3	-0.5	-0.7	-0.8	-0.8	-0.8	-1	-1.4	0.1	0.1	0.1	0.2	-0.2	-0.2	-0.5	-1.2	-1	-0.6	-0.7	-0.8
Cluster Incl. X05908:Human mRNA for lipocortin /cds=(74,1114) /gb=X05908 /gi=34387 /ug=Hs.78225 /len=1399	37403_at	-0.4	-0.3	-0.3	0	0.1	0	-1.4	-0.9	-0.1	-0.4	-1.1	-0.4	0	0	-0.8	0	0	0.2	0	0.1	-0.5	-0.7	-1.1	-0.8
Cluster Incl. AF038954:Homo sapiens vacuolar H(+)-ATPase subunit mRNA, complete cds /cds=(63,419) /gb=AF038954 /gi=3329377 /ug=Hs.90336 /len=1048	38814_at	-0.7	-0.3	-0.7	-0.9	-0.9	-0.5	-1.4	0	-0.4	-1.4	0	-0.9	-0.5	-0.6	-0.4	-0.2	0.2	-0.3	-0.4	0.2	-0.5	-0.2	-0.6	-0.8
Cluster Incl. U64028:Human NADH-ubiquinone oxidoreductase subunit B13 mRNA, complete cds /cds=(18,368) /gb=U64028 /gi=1698652 /ug=Hs.83916 /len=1461	38462_at	-0.5	-0.3	-0.1	0	-0.2	-0.7	-1.1	-1	-0.8	-0.9	-1.2	-1.1	0.2	0.1	0	-0.3	-0.6	-1.1	-1	-0.6	-1.3	-1	-0.8	-1.4
Cluster Incl. M63180:Human threonyl-tRNA synthetase mRNA, complete cds /cds=(138,2276) /gb=M63180 /gi=339679 /ug=Hs.84131 /len=2644	38473_at	-0.3	-0.2	-0.2	-0.3	-0.2	-0.5	-0.8	0.2	-0.9	-0.8	-0.7	-0.9	-0.3	-0.2	-0.3	-0.4	-0.6	-0.6	-0.9	-1.1	-1.2	-1.2	-1.2	-1.4
Cluster Incl. M95809:Human basic transcription factor 62kD subunit (BTF2), complete cds /cds=(54,1700) /gb=M95809 /gi=179568 /ug=Hs.89578 /len=1893	38782_at	-0.9	-0.6	-0.3	-0.2	-0.6	-0.4	-0.6	-0.6	-0.7	-0.8	-0.5	-0.6	-0.5	-0.6	-0.9	-0.6	-0.7	-1.1	-1.1	-0.9	-1.2	-1.1	-1.4	-1.2
Cluster Incl. AL040137:DKFZp434D1813_s1 Homo sapiens cDNA, 3 end /clone=DKFZp434D1813 /clone_end=3 /gb=AL040137 /gi=5409104 /ug=Hs.56169 /len=614	41807_at	0.2	-0.3	-0.3	-0.3	-0.4	-0.8	-0.2	-0.6	-1.1	-1.4	-1	-1.1	-0.3	-1.1	-0.6	-0.7	-0.3	-0.7	-0.5	-0.4	0	0.1	-0.1	-0.2
Cluster Incl. M58525:Homo sapiens catechol-O-methyltransferase (COMT) mRNA, complete cds /cds=(204,1019) /gb=M58525 /gi=179954 /ug=Hs.78534 /len=1206	34651_at	-0.1	-0.6	-0.4	-0.4	-0.1	-0.4	-0.4	-0.4	-0.6	-0.4	-0.5	-0.9	0.1	0	-0.7	-1.1	-1.4	-0.7	-0.4	-0.8	-0.8	-0.5	-0.6	-0.6
Cluster Incl. AA877215:ob15e02.s1 Homo sapiens cDNA, 3 end /clone=IMAGE-1323770 /clone_end=3 /gb=AA877215 /gi=2986292 /ug=Hs.199538 /len=583	35916_s_at	-0.2	-0.3	-0.6	-0.2	-0.4	-0.1	-1	-1	-0.7	-1	-1	-0.8	0.1	-0.2	-0.8	-0.2	0	-0.1	-0.8	-1	-1.4	-0.9	-0.8	-0.7
Cluster Incl. AI263885:qi08d08.x1 Homo sapiens cDNA, 3 end /clone=IMAGE-1855887 /clone_end=3 /gb=AI263885 /gi=3872088 /ug=Hs.132781 /len=436	37844_at	0.1	-0.8	-0.7	-0.7	-0.8	-1.4	-0.2	-0.3	-0.6	-0.1	-0.8	-0.6	-0.1	-0.5	-0.7	-0.6	-0.8	-0.2	-0.3	-0.7	-0.1	-0.3	0	0
Cluster Incl. D38550:Human mRNA for KIAA0075 gene, partial cds /cds=(0,524) /gb=D38550 /gi=559708 /ug=Hs.1189 /len=3805	41632_at	-0.2	-0.1	-0.4	-0.3	-1	0	-0.2	-0.3	-0.4	-1.2	-0.5	-1.4	-0.1	0.1	0	-0.4	-0.1	-0.8	-0.6	-0.5	-0.8	-0.3	-0.5	-0.6
Cluster Incl. Z97632:dJ196E23.2 (HIV-1 transcriptional elongation factor TAT cofactor TAT-SF1) /cds=(111,2378) /gb=Z97632 /gi=2808417 /ug=Hs.171595 /len=2712	32695_at	-0.4	-0.3	-0.5	-0.1	-0.5	-0.6	-0.9	-1	-1	-0.8	-1.2	-0.9	-0.4	-0.4	-0.3	-0.6	-0.8	-1.1	-1	-0.9	-1.4	-0.9	-0.9	-0.8
Cluster Incl. X16901:Human mRNA for RAP30 subunit of transcription initiation factor RAP30/74 /cds=(119,868) /gb=X16901 /gi=35864 /ug=Hs.58593 /len=1408	36510_at	-0.4	-0.8	-0.2	0.1	-0.2	-0.1	-1.2	-0.9	-0.6	-1	-1.4	-0.8	-0.4	-0.1	0.1	0.1	-0.2	-0.3	-0.3	-0.8	-0.6	-0.8	-1	-0.8
Cluster Incl. X80692:H.sapiens ERK3 mRNA /cds=(478,2643) /gb=X80692 /gi=763112 /ug=Hs.75465 /len=3908	36926_at	-0.3	-0.3	-0.3	-0.3	-0.6	-0.9	-1.1	-1.2	-0.9	-0.7	-0.6	-0.6	-0.6	-0.6	-0.1	-0.1	-0.5	-1.1	-0.5	-0.9	-1.2	-1	-1.4	-1.3
Cluster Incl. AL035291:H.sapiens gene from PACs 125H23 and 105D12 /cds=(219,3983) /gb=AL035291 /gi=4200227 /ug=Hs.108636 /len=5556	38712_at	-1	-0.7	-0.7	-0.9	-0.9	-0.3	-0.4	-0.3	-0.3	-0.4	-0.6	-1.1	-1	-0.4	-0.9	-0.8	-1.1	-1.4	-0.8	-0.1	-0.7	-0.5	-0.8	-0.6
Cluster Incl. X16396:Human mRNA for NAD-dependent methylene tetrahydrofolate dehydrogenase cyclohydrolase (EC 1.5.1.15) /cds=(15,1049) /gb=X16396 /gi=35070 /ug=Hs.154672 /len=2102	40074_at	-0.2	-0.1	-0.1	0	-0.2	-0.4	-0.8	0.1	-1.4	-1.1	-1.3	-1.3	-0.2	0	-0.3	-0.2	-0.3	-0.9	-0.6	-0.7	-1.2	-1.1	-1.3	-1.1
Cluster Incl. Z24724:H.sapiens polyA site DNA /cds=UNKNOWN /gb=Z24724 /gi=505034 /ug=Hs.4934 /len=1870	34857_at	-0.2	-0.1	-0.2	-0.1	-0.5	-1	-0.5	-0.7	-1	-1.1	-1.4	-0.9	-0.2	-0.3	-0.2	0.1	-0.5	-1	-0.6	-0.9	-0.9	-1	-0.8	-0.9
Cluster Incl. X54326:H.sapiens mRNA for glutaminyl-tRNA synthetase /cds=(58,4380) /gb=X54326 /gi=31957 /ug=Hs.55921 /len=4586	35300_at	0.1	-0.4	-0.1	0	-0.3	-0.2	-0.5	-0.1	-0.6	-0.7	-1.1	-0.7	0.1	0.1	0	-0.1	-0.5	-0.9	-0.7	-0.4	-1.4	-1.2	-1.1	-1
Cluster Incl. X70649:Homo sapiens DDX1 gene, complete CDS /cds=(288,2510) /gb=X70649 /gi=3123573 /ug=Hs.78580 /len=2706	37663_at	-0.1	-0.4	-0.1	-0.1	-0.3	-0.6	-1	-1.1	-1.1	-0.8	-1.3	-1.1	0.1	-0.2	-0.2	-0.2	-0.7	-0.9	-1.2	-1.1	-1.1	-1.2	-1.4	-1.1
Cluster Incl. M23161:Human transposon-like element mRNA /cds=UNKNOWN /gb=M23161 /gi=339899 /ug=Hs.84775 /len=3816	38727_at	-0.5	-0.3	-0.2	-0.2	-0.1	-0.7	-0.8	-0.9	-0.7	-0.4	-0.2	0	-0.7	-0.4	0.1	-0.2	-0.8	-0.9	-0.3	-1	-1.3	-1.4	-1.2	-1.1
Cluster Incl. D31887:Human mRNA for KIAA0062 gene, partial cds /cds=(0,1597) /gb=D31887 /gi=505101 /ug=Hs.89868 /len=4573	38797_at	0.1	-0.1	-0.4	-0.7	-0.6	-0.8	-1.5	-0.9	-1.2	-1.4	-1.6	-1.8	0	-0.6	-1	-0.5	-1	-1.4	-0.8	-1	-1.2	-1.5	-1.4	-1.8
U37689 /FEATURE= /DEFINITION=HSU37689 Human RNA polymerase II subunit (hsRPB8) mRNA, complete cds	1248_at	-0.3	-0.4	-0.1	-0.3	0	-0.4	-0.9	-1	-1.1	-0.6	-1.4	-1	0.1	-0.2	-0.2	-0.2	-0.8	-0.5	-0.8	-0.8	-1.3	-0.8	-0.7	-0.8
M21154 /FEATURE=mRNA /DEFINITION=HUMAMD Human S-adenosylmethionine decarboxylase mRNA, complete cds	262_at	-0.3	0	-0.3	0.1	0.1	-0.1	-1.2	-0.5	-0.7	-1.4	-0.9	-1.1	-0.3	0.1	0	-0.1	-0.1	-0.4	-0.3	-0.7	-1	-0.3	-0.4	-1.2
Cluster Incl. AI867349:wi24g10.x1 Homo sapiens cDNA, 3 end /clone=IMAGE-2391234 /clone_end=3 /gb=AI867349 /gi=5540365 /ug=Hs.234787 /len=438	34171_at	-0.1	-0.3	-0.2	-0.2	-0.3	-0.3	-0.5	-1.2	-0.8	-0.9	-1.4	-1.4	0	-0.7	-1.3	-0.9	-1.1	-0.9	-0.9	-0.7	-1	-0.8	-0.4	-0.4
Cluster Incl. Y07707:H.sapiens mRNA for ITBA4 gene /cds=(0,716) /gb=Y07707 /gi=2274971 /ug=Hs.119018 /len=1725	37501_at	-0.4	-0.6	-0.4	-0.5	-0.7	-0.5	-0.7	-0.5	-1	-0.9	-0.8	-1.4	-1.1	-0.9	-0.7	-0.8	-1.1	-1.3	-1.2	-0.7	-1.4	-1.3	-0.9	-0.8
Cluster Incl. X04434:Human mRNA for insulin-like growth factor I receptor /cds=(45,4148) /gb=X04434 /gi=33058 /ug=Hs.239176 /len=4989	34718_at	-0.6	-0.7	-0.3	-0.2	-0.7	-0.7	-0.9	-1.3	-0.9	-1.1	-1.1	-1.6	-0.9	-0.6	-1.4	-0.3	-1.2	-0.8	-0.6	-0.7	-0.8	-0.3	-0.9	-1.1
Cluster Incl. AL050205:Homo sapiens mRNA; cDNA DKFZp586F1323 (from clone DKFZp586F1323) /cds=UNKNOWN /gb=AL050205 /gi=4884444 /ug=Hs.26613 /len=2302	35180_at	-0.5	-0.1	0	0	-0.2	-0.5	-0.6	-0.6	-0.6	-0.6	-0.4	-0.4	-0.3	-0.2	-0.5	-0.1	-0.2	-0.7	-0.9	-1.4	-1.1	-1	-1.1	-1
Cluster Incl. X70394:H.sapiens OZF mRNA /cds=(856,1734) /gb=X70394 /gi=468707 /ug=Hs.75471 /len=3186	36928_at	-0.3	0	-0.5	-0.3	-0.5	-0.1	-0.3	-0.3	-0.5	-0.2	-0.5	-0.3	-0.2	-0.2	-0.3	-0.6	-0.6	-1.2	-0.9	-0.5	-1.4	-0.8	-1.2	-1.2
Cluster Incl. X74801:H.sapiens Cctg mRNA for chaperonin /cds=(0,1634) /gb=X74801 /gi=671526 /ug=Hs.1708 /len=1865	40774_at	-0.1	-0.3	0	-0.1	-0.1	-0.6	-1.1	-1.3	-1.1	-1	-1.3	-1.1	0	-0.2	-0.5	-0.5	-0.8	-0.9	-0.8	-1.3	-1.3	-1.1	-1.4	-1.4
Cluster Incl. AJ007398:Homo sapiens mRNA for PBK1 protein /cds=(5,1558) /gb=AJ007398 /gi=3668140 /ug=Hs.129849 /len=1908	39418_at	-0.3	-0.2	-0.2	-0.1	0	0	-0.4	0	-0.5	-0.3	-0.4	-0.2	0	-0.2	-0.4	-0.5	-0.8	-1	-0.9	-0.7	-1.2	-0.8	-1.3	-1.4
Cluster Incl. Z35491:H.sapiens mRNA for novel glucocorticoid receptor-associated protein /cds=(278,1102) /gb=Z35491 /gi=1143475 /ug=Hs.41714 /len=1296	34798_at	-0.2	-0.5	-0.1	-0.1	0	-0.4	-0.5	-1	-0.9	-0.5	-0.8	-0.6	-0.2	-0.2	-0.5	-0.8	-1.4	-0.8	-0.6	-1.3	-0.8	-1	-1.1	-1
Cluster Incl. AF091078:Homo sapiens clone 559 unknown mRNA, complete sequence /cds=(151,528) /gb=AF091078 /gi=3859993 /ug=Hs.125819 /len=1014	39884_g_at	-0.2	-0.1	-0.6	-0.2	-0.3	-0.5	-0.8	-0.6	-1	-1.4	-1.5	-1.1	0	-0.4	-0.5	-0.7	-0.8	-0.9	-0.7	-0.8	-1.3	-1.2	-1.3	-1.4
Cluster Incl. U24169:Human JTV-1 (JTV-1) mRNA, complete cds /cds=(113,1051) /gb=U24169 /gi=1215668 /ug=Hs.220502 /len=1222	41250_at	0	-0.3	-0.1	-0.2	-0.4	-0.4	-0.5	-0.8	-0.8	-0.6	-0.9	-0.9	0	-0.4	-1	-1.1	-1.3	-1.4	-0.8	-0.7	-1.1	-0.8	-0.8	-0.9
Cluster Incl. AI040379:ox16c05.x1 Homo sapiens cDNA, 3 end /clone=IMAGE-1656488 /clone_end=3 /gb=AI040379 /gi=3279573 /ug=Hs.132763 /len=565	33017_at	0.9	0.8	0	0.1	-0.5	1.3	0.1	0.1	-0.3	-0.1	0.7	0.7	-0.3	0.2	0.8	-0.2	0.9	0.3	0.5	-0.2	0.6	0.3	0.1	-0.2
Cluster Incl. L20941:Human ferritin heavy chain mRNA, complete cds /cds=(208,759) /gb=L20941 /gi=507251 /ug=Hs.62954 /len=1198	33943_at	-0.4	-0.9	-0.5	-0.7	-0.6	-0.4	-0.6	-0.2	-0.6	-0.4	-0.4	0.3	0.2	0.2	0.1	0.3	0.5	1.3	0.7	1	1.3	1.1	1.3	1.3
Cluster Incl. S60099:APPH=amyloid precursor protein homolog [human, placenta, mRNA, 3727 nt] /cds=(72,2363) /gb=S60099 /gi=300168 /ug=Hs.64797 /len=3727	33944_at	0.3	0.3	0.7	0.8	1	1	1.1	1.1	1.2	1.2	0.8	1.3	0	0.2	0	-0.1	-0.3	0	0.4	0.2	0.5	0.4	0.1	0.1
Cluster Incl. U22963:Human class I histocompatibility antigen-like protein mRNA, complete cds /cds=(5,1030) /gb=U22963 /gi=940353 /ug=Hs.101840 /len=1263	34427_g_at	0.4	0.1	0.4	0.7	0.6	0.7	0.4	0.8	0.7	0.9	1.2	1.3	0.4	0.6	0.8	1.1	1	1.2	0.8	-0.1	0.9	0.8	0.6	0.8
Cluster Incl. AF035299:Homo sapiens clone 23863 mRNA, partial cds /cds=(0,1531) /gb=AF035299 /gi=2661055 /ug=Hs.103854 /len=1953	34433_at	-0.2	0	0	-0.1	-0.1	0	0.9	0.9	1	1.1	1.3	1.2	-0.9	-0.6	-0.3	-0.1	0.4	0.5	0.7	0.9	0.9	0.7	0.6	0.9
Cluster Incl. AJ001699:Homo sapiens mRNA for Brachyury (T) protein /cds=(159,1466) /gb=AJ001699 /gi=2558580 /ug=Hs.143507 /len=2180	34966_at	1	0	0.2	-0.1	0.2	1	0.8	0.3	0.6	-0.4	0.2	0.8	0.5	-0.3	0.3	0.1	0.8	0.7	-0.2	1.3	0.5	0.7	0.2	0.3
Cluster Incl. U78082:Human RNA polymerase transcriptional regulation mediator (h-MED6) mRNA, complete cds /cds=(50,523) /gb=U78082 /gi=2618737 /ug=Hs.167738 /len=885	35431_g_at	0.9	0.7	0	0.5	0.5	0.1	0.1	1	0.3	0.4	0.3	0.1	0.7	0.5	0.9	1.1	1.1	0.1	0.2	1.3	0.4	0.7	0.6	-0.3
Cluster Incl. U34995:Human normal keratinocyte substraction library mRNA, clone H22a, complete sequence /cds=UNKNOWN /gb=U34995 /gi=1497857 /ug=Hs.195188 /len=1626	35905_s_at	0.5	0.4	0.5	0	0.3	0.8	0.9	0.9	0.5	0.8	0.4	0.4	0.6	0.3	0.4	0.3	0.7	0.9	0.8	1.3	0.9	0.7	0.5	0.8
Cluster Incl. AI955897:wt31b09.x1 Homo sapiens cDNA, 3 end /clone=IMAGE-2509049 /clone_end=3 /gb=AI955897 /gi=5748207 /ug=Hs.203715 /len=346	35924_at	0.7	0.8	0.4	0.4	0.5	0.6	-0.1	0.6	0.8	0.5	0.6	0.2	0.2	0.8	0.1	0.5	1.3	0.6	0.7	0.3	0.7	1.2	0.8	0.8
Cluster Incl. AI827895:wf12b02.x1 Homo sapiens cDNA, 3 end /clone=IMAGE-2350347 /clone_end=3 /gb=AI827895 /gi=5448566 /ug=Hs.238747 /len=649	36224_g_at	0.3	0.3	-0.1	-0.3	-0.6	0.4	1.3	1.1	0.8	1.1	0.6	1.2	0.7	0.6	0.1	0	0.2	0.6	0.5	1.1	0.9	1	1.3	1.1
Cluster Incl. W27611:35b9 Homo sapiens cDNA /gb=W27611 /gi=1307559 /ug=Hs.238747 /len=699	36225_s_at	0.6	0.8	-0.1	-0.9	-1.3	0.8	0.5	1	1	-0.6	0.7	-0.1	0.6	0.2	-0.3	0.2	1.2	0.3	-0.5	1.3	0.7	0.7	0.7	0.8
Cluster Incl. AF070528:Homo sapiens clone 24631 mRNA sequence /cds=UNKNOWN /gb=AF070528 /gi=3387883 /ug=Hs.180566 /len=1568	38575_at	0.1	-0.1	0.2	-0.1	-0.1	0.2	-0.4	0.6	0	0.4	0.2	0.6	0.3	0.9	1.3	1.3	0.8	0.9	0.3	0.4	0.6	0.9	0.7	0.5
Cluster Incl. AF020044:Homo sapiens lymphocyte secreted C-type lectin precursor, mRNA, complete cds /cds=(179,1150) /gb=AF020044 /gi=2828595 /ug=Hs.105927 /len=1391	37147_at	0.3	0.5	0.2	-0.1	-0.1	0.1	1	0.8	1.1	1.3	1.2	1	0.1	0.2	-0.4	-1.1	-1.2	-1.1	-0.6	0	0	0.1	0.2	0.5
Cluster Incl. AB029343:Homo sapiens HCR (a-helix coiled-coil rod homologue) gene, complete cds /cds=(22,2292) /gb=AB029343 /gi=5360900 /ug=Hs.110746 /len=2445	37425_g_at	-0.2	0.4	-0.4	0.1	-0.2	1.2	0.6	0.6	0.7	0.7	0.3	0.1	0.4	0	0.5	0.7	0.5	0.7	0	1.3	0.7	0.4	1.1	0.6
Cluster Incl. AF020761:Homo sapiens stimulator of Fe transport mRNA, complete cds /cds=(85,1101) /gb=AF020761 /gi=2738924 /ug=Hs.129683 /len=1404	37826_at	-3.3	-2.4	-0.3	0.1	0.4	0.4	-2.8	0.1	0.5	0.9	1	1.3	0.6	1.2	0.6	0.5	0.6	0.2	-0.1	0.8	0.4	0.9	0.7	0.6
Cluster Incl. L28821:Homo sapiens alpha mannosidase II isozyme mRNA, complete cds /cds=(68,2458) /gb=L28821 /gi=945214 /ug=Hs.155961 /len=4917	38188_s_at	0	0.7	0.2	-0.1	-0.1	0.4	1	0.6	0.5	0.6	0.2	0.8	-0.3	-0.2	-0.2	-0.2	0	0.3	0.2	0.8	0.9	1	1.3	1.1
Cluster Incl. AB024057:Homo sapiens mRNA for vascular Rab-GAP/TBC-containing protein, complete cds /cds=(1117,3810) /gb=AB024057 /gi=4514652 /ug=Hs.164170 /len=4404	38223_at	0	0.6	0.8	0.4	0	0.3	0.9	0.4	1.1	1	1.3	1.3	-0.2	0	0.8	0.8	1.2	1.1	0.8	0.6	1	0.3	0.9	0.6
Cluster Incl. Y00796:Human mRNA for leukocyte-associated molecule-1 alpha subunit (LFA-1 alpha subunit) /cds=(88,3600) /gb=Y00796 /gi=31421 /ug=Hs.174103 /len=5121	38547_at	-0.3	0.3	0	0.4	0.6	0.7	1	1.2	1	0.6	1.2	0.7	-0.2	-0.9	-0.4	0.3	0.9	1.3	1.2	0.8	0.9	1.2	1	0.9
Cluster Incl. M29273:Human myelin-associated glycoprotein (MAG) mRNA, complete cds /cds=(120,2000) /gb=M29273 /gi=187292 /ug=Hs.1780 /len=2350	38558_at	0.3	1.1	0.4	0.1	0.2	0.5	0.5	0.6	0.2	0.2	0.6	0.6	0.2	-0.2	0	-0.2	1.3	0.2	-0.3	0.5	0.6	0.2	0.6	0.7
Cluster Incl. U12707:Human Wiskott-Aldrich syndrome protein (WASP) mRNA, complete cds /cds=(34,1542) /gb=U12707 /gi=695150 /ug=Hs.2157 /len=1806	38964_r_at	0.4	0.6	0.4	0.3	0.3	0.4	0.7	0.5	1	1.2	1.2	1.3	0.2	0.2	0.1	0.1	0.7	0.6	0.8	1	1.1	0.9	0.9	0.8
Cluster Incl. AL022318:bK150C2.2 (Phorbolin 3) /cds=(29,1177) /gb=AL022318 /gi=4826439 /ug=Hs.226307 /len=1512	39230_at	-0.2	0.3	0.2	-0.1	0.2	0.6	-0.4	1.1	1.3	1.2	0.6	1.3	0.1	-0.3	0.4	0.1	0.4	0.7	0.5	0.7	0.7	0	0.1	-1.6
Cluster Incl. L20826:Human I-plastin mRNA, complete cds /cds=(97,1986) /gb=L20826 /gi=405229 /ug=Hs.430 /len=3639	39951_at	-1.3	0.1	-0.1	0.3	-0.7	0.5	-2.2	0.6	0.1	-0.9	-0.8	-0.1	0	0.3	0.7	1.3	0.2	0.3	0.2	-0.4	-1	-0.1	-0.3	-1.1
Cluster Incl. AF017790:Homo sapiens retinoblastoma-associated protein HEC mRNA, complete cds /cds=(104,2032) /gb=AF017790 /gi=2501872 /ug=Hs.58169 /len=2086	40041_at	-0.5	-0.3	0.1	0.2	0.2	0.2	0.2	0.4	0.3	0.1	0	-0.2	0	0.8	1.1	1.2	1.3	1	0.2	0.2	-0.1	-0.1	-0.2	0.3
Cluster Incl. U37426:Human kinesin-like spindle protein HKSP (HKSP) mRNA, complete cds /cds=(90,3260) /gb=U37426 /gi=1171152 /ug=Hs.8878 /len=4858	40726_at	0	0	0.1	0.5	0.3	0.3	-0.2	-0.1	0.1	-0.2	-0.4	-0.5	0.3	0.8	0.9	1.3	1.3	0.8	0.5	0.3	-0.1	-0.2	-0.3	0.1
Cluster Incl. AL096780:Novel human gene mapping to chomosome 22p13.33 similar to mouse Choline/Ethanolamine Kinase (O55229) /cds=(143,1330) /gb=AL096780 /gi=5420184 /ug=Hs.154886 /len=1540	32033_at	-0.1	-0.1	0.2	-0.1	0	0.4	1.2	0.8	0.5	0.9	1.2	1.3	0	-0.2	-0.1	-0.3	0.3	0.6	0.6	0.7	1	0.6	0.9	1.1
Cluster Incl. AB002344:Human mRNA for KIAA0346 gene, partial cds /cds=(0,4852) /gb=AB002344 /gi=2280479 /ug=Hs.103915 /len=6121	41386_i_at	-0.2	0.2	-0.1	-0.7	-0.4	0.1	0.1	0.4	0.5	-0.4	0.4	-0.1	-0.5	-0.9	-0.4	-0.1	0.2	0.5	0.3	1.3	0.8	0.7	0.9	0.9
Cluster Incl. M91669:Human Bullous pemphigoid autoantigen BP180 gene, 3 end /cds=(0,4598) /gb=M91669 /gi=179516 /ug=Hs.117938 /len=4669	41618_at	0.3	0	0.7	0.4	0.9	-0.1	-0.6	0.5	-0.7	0.4	-0.7	0.2	0.2	-0.1	-0.4	-0.7	-1.3	-1.1	0.7	1	0.9	1.3	0.8	0.5
Cluster Incl. D87445:Human mRNA for KIAA0256 gene, complete cds /cds=(1424,3331) /gb=D87445 /gi=1665778 /ug=Hs.118978 /len=6935	41634_at	-0.6	-0.2	0.2	0.1	-0.4	-0.1	0	0.2	0.5	0.3	0.7	1.2	-0.7	0.3	0.9	1	0.8	0.2	0.8	1.1	1.3	0.8	1.3	1
Cluster Incl. AB014539:Homo sapiens mRNA for KIAA0639 protein, partial cds /cds=(0,1724) /gb=AB014539 /gi=3327091 /ug=Hs.15711 /len=4950	32079_at	0.3	0.2	-0.7	0.1	0.2	-0.2	1	0.5	1.5	-0.2	0.8	1.1	0.5	0.6	0.6	1.2	1.3	1	1	1.1	1.1	0.8	0.9	0.4
Cluster Incl. U66063:Homo sapiens calcium/calmodulin-dependent protein kinase II mRNA, partial cds /cds=(0,845) /gb=U66063 /gi=2511437 /ug=Hs.159519 /len=1064	32104_i_at	0.5	0.9	0.5	0.3	0.6	0.6	0.7	0.7	1	0.9	1.2	0.7	0.5	0.5	0.9	0.9	1.3	0.9	0.9	1.3	1	1.1	1	1.1
Cluster Incl. AB011161:Homo sapiens mRNA for KIAA0589 protein, partial cds /cds=(0,2063) /gb=AB011161 /gi=3043701 /ug=Hs.1659 /len=5047	32133_at	-0.1	0.3	0	0.2	0	0.2	0.6	0.1	0.8	0.9	0.6	0.9	-0.2	0.2	0.6	0.6	0.3	1	0.5	0.9	1.1	0.9	1.3	1.2
Cluster Incl. U00968:Human SREBP-1 mRNA, complete cds /cds=(166,3609) /gb=U00968 /gi=409404 /ug=Hs.166 /len=4154	32135_at	0	0.3	0	0	0.3	0.7	1.3	1	0.4	0.7	0.7	0.4	-0.3	-0.5	-0.8	-0.6	-0.2	0.7	0.2	0.6	-0.3	-0.5	0.3	0.8
Cluster Incl. J03060:Human glucocerebrosidase (GCB) gene /cds=(229,1774) /gb=J03060 /gi=183011 /ug=Hs.167886 /len=2390	32632_g_at	-0.1	-0.3	0.2	0.4	0.3	0.2	0.5	0.2	0.8	1.1	0.7	1.3	0.1	-0.8	-0.9	-0.1	0.2	0.6	0.7	0.7	0.6	0.8	0.6	1
Cluster Incl. S68616:Na+/H+ exchanger NHE-1 isoform [human, heart, mRNA, 4516 nt] /cds=(577,3024) /gb=S68616 /gi=544775 /ug=Hs.170222 /len=4516	32681_at	0.4	0.2	0.2	0.3	0	0.4	0.8	0.9	1.1	0.6	1	0.8	0.2	0.6	0.9	0.6	1.2	0.7	0.9	1.3	1.3	1	1.3	1.1
Cluster Incl. AA478904:zv20c05.r1 Homo sapiens cDNA, 5 end /clone=IMAGE-754184 /clone_end=5 /gb=AA478904 /gi=2207538 /ug=Hs.21599 /len=577	34216_at	-0.2	-0.3	-0.4	-0.4	-1.7	-0.1	0.1	1	0.6	-1.8	0.6	-3	-0.2	-0.5	-0.6	-0.7	0.3	-0.6	-0.8	1.3	0.1	0.8	0.4	0.6
Cluster Incl. U51587:Homo sapiens Golgi complex autoantigen golgin-97 mRNA, complete cds /cds=(334,2637) /gb=U51587 /gi=1669823 /ug=Hs.172647 /len=4797	32713_at	0.2	0.8	0.3	-0.1	0	0.1	0.9	0.8	0.7	0.4	0.8	1	0	0.3	0.5	0.3	0.5	0.7	0.7	0.7	1.3	1	1.2	0.5
Cluster Incl. X04327:Human erythrocyte 2,3-bisphosphoglycerate mutase mRNA EC 2.7.5.4 /cds=(110,889) /gb=X04327 /gi=29480 /ug=Hs.198365 /len=1673	33759_at	-2.6	-0.3	-0.1	0.3	0.3	0.1	-1	0	-0.4	0.1	0.1	0.3	0.3	1	1.1	1.3	0.6	0.3	0.2	0.7	0.9	0.5	0.6	0.7
Cluster Incl. AB002390:Human mRNA for KIAA0392 gene, partial cds /cds=(0,1652) /gb=AB002390 /gi=2280487 /ug=Hs.201377 /len=5422	33788_at	-0.3	-0.1	-0.3	-0.1	-0.4	-0.1	0.7	0.5	0.8	0.8	0.7	1.3	-0.5	-0.4	0.5	0.2	0.4	0.6	0.7	1.1	0.9	1.1	1.2	1
Cluster Incl. U66616:Human SWI/SNF complex 170 KDa subunit (BAF170) mRNA, complete cds /cds=(22,3663) /gb=U66616 /gi=1549240 /ug=Hs.236030 /len=4004	34690_at	0.5	0.7	0.1	0.5	0.2	-0.3	0.7	0.6	1.3	0.8	0.9	0.8	0.1	0.5	0.3	0.8	1.1	0.8	0.8	1	0.3	0.7	1	0.9
Cluster Incl. D87343:Homo sapiens mRNA for DCRA, complete cds /cds=(239,1132) /gb=D87343 /gi=2589159 /ug=Hs.26146 /len=3252	35166_at	0	0.5	0.4	0.4	0.2	0.7	0.5	0.8	0.5	0.3	0.4	0.7	-0.1	0.6	0.8	0.9	0.8	0.6	0.5	1.3	0.7	0.9	0.8	0.8
Cluster Incl. Z35093:H.sapiens mRNA for SURF-1 /cds=(14,916) /gb=Z35093 /gi=895848 /ug=Hs.3196 /len=1019	35646_at	0.2	-0.2	0.6	0.6	0.8	0.4	0.9	0.8	0.9	1.2	0.9	1.3	0.2	0.6	0.6	0.6	0.7	0.6	0.8	0.7	0.8	0.6	0.6	0.4
Cluster Incl. AB002377:Human mRNA for KIAA0379 gene, partial cds /cds=(0,2649) /gb=AB002377 /gi=2224698 /ug=Hs.32556 /len=5457	35655_at	-0.3	0.5	-0.5	0	-0.2	0.1	0.7	1.3	0.7	-0.5	-0.8	0.8	-0.2	0.5	-1.4	0.2	-0.1	-0.4	-1.9	-1.6	-1.3	-0.2	0.3	-3.8
Cluster Incl. D87447:Human mRNA for KIAA0258 gene, complete cds /cds=(85,1260) /gb=D87447 /gi=1665782 /ug=Hs.47313 /len=6313	36034_at	0	0.7	0.6	0.3	-0.1	0.7	0.4	1.1	0.9	0.5	0.6	0.9	0.7	0.2	0.7	0.4	1.2	0.6	0.6	1.3	0.1	0.6	0.5	0.5
Cluster Incl. U33052:Human lipid-activated, protein kinase PRK2 mRNA, complete cds /cds=(9,2963) /gb=U33052 /gi=1000124 /ug=Hs.69171 /len=3255	36835_at	-0.8	0	-0.8	-0.8	-0.9	0.5	-1.1	1.3	0.8	-2.9	0.5	-2.6	0	-0.4	-1.5	-1	-0.2	-0.9	-0.8	0.3	-0.3	-0.3	0.6	-0.5
Cluster Incl. U77949:Human Cdc6-related protein (HsCDC6) mRNA, complete cds /cds=(210,1892) /gb=U77949 /gi=1684902 /ug=Hs.69563 /len=2653	36839_at	0.4	0.2	0.3	0.4	0.1	1	0.4	0	-0.2	0	-0.3	-0.5	0.3	1.3	0.8	0.6	0.8	0.3	0	0.5	-0.7	0.5	0.1	0.1
Cluster Incl. U02556:Human RP3 mRNA, complete cds /cds=(68,418) /gb=U02556 /gi=413824 /ug=Hs.75307 /len=2156	36921_at	-0.4	-0.3	-0.3	-0.2	-0.3	-0.3	-0.3	0.1	0.1	-0.1	-0.2	0	-0.2	0.2	0.9	1.3	1.2	0.5	1	0.9	1	1.2	1.1	0.7
Cluster Incl. AJ001612:Homo sapiens mRNA for L-3-phosphoserine-phosphatase homologue /cds=(161,379) /gb=AJ001612 /gi=2407908 /ug=Hs.76845 /len=828	37209_g_at	-1.1	0	0.3	-0.4	-0.1	-0.5	-1.3	0.8	0.8	0	-1	0.6	0.8	0.7	0.5	1.3	0.1	0.3	-0.4	-1.2	-0.3	0.2	0.2	0.5
Cluster Incl. U43368:Human VEGF related factor isoform VRF186 precursor (VRF) mRNA, complete cds /cds=(2,625) /gb=U43368 /gi=1216395 /ug=Hs.78781 /len=1079	37268_at	-0.1	-0.1	0	0	0.3	0.4	0.5	0.7	0.6	1	0.7	1.3	-0.1	-0.1	-0.7	-0.7	-0.3	0.1	-0.2	-0.2	0.2	-0.5	0	-0.3
Cluster Incl. X64318:H.sapiens E4BP4 gene /cds=(213,1601) /gb=X64318 /gi=30955 /ug=Hs.79334 /len=1904	37544_at	0	0	0.1	0.2	0.8	0.7	-0.4	0.8	0.2	0.5	0.6	1	-0.1	0.4	0.5	1.3	0.8	1.3	0.9	0.2	1.2	0.6	0.5	0.1
Cluster Incl. AB014591:Homo sapiens mRNA for KIAA0691 protein, complete cds /cds=(1598,3859) /gb=AB014591 /gi=3327195 /ug=Hs.94781 /len=4133	38310_at	0.4	0.4	-0.1	0.3	0	0	0.3	0.2	0.3	-1.3	0.6	-1.1	0.2	0.8	0.7	0.5	0.4	1.3	0.6	0.7	1.1	0.5	1	1
Cluster Incl. AB007934:Homo sapiens mRNA for KIAA0465 protein, partial cds /cds=(0,5093) /gb=AB007934 /gi=3413891 /ug=Hs.108258 /len=6282	38704_at	-0.1	0	0.2	0.3	0.1	0.5	0.9	0.6	1.1	1	1	1.3	-0.3	-0.8	-0.5	-0.1	0.1	0.3	-0.1	-0.1	-0.1	0.2	0.2	0.2
Cluster Incl. U90907:Human clone 23907 mRNA sequence /cds=UNKNOWN /gb=U90907 /gi=1913886 /ug=Hs.88051 /len=1655	37961_at	0.2	0.6	0.2	0.4	0.2	0.2	0.6	0.4	0.7	0.5	1.3	1.1	0.1	0.4	1.3	1.2	0.9	0.7	1.1	1	0.3	0.5	0.5	0.8
Cluster Incl. W25798:13f12 Homo sapiens cDNA /gb=W25798 /gi=1305939 /ug=Hs.91065 /len=757	38266_at	-0.1	-0.2	-0.2	0.1	-1.2	0.3	0.6	0.1	0	-0.9	0	-2.8	1.2	1.3	0.5	0.8	0.5	0.2	-0.6	0.5	-0.6	-0.2	0.7	0
Cluster Incl. U88620:Human 8-hydroxyguanine glycosylase (hMMH) mRNA, complete cds /cds=(310,1584) /gb=U88620 /gi=2351705 /ug=Hs.96398 /len=2108	38335_at	-0.1	0.1	0.1	-0.5	-0.2	0.5	0.7	0.4	0.2	-0.4	0.2	-0.2	-0.1	-0.4	-0.6	-0.3	0.7	0.5	0	1.3	0.3	0.7	0.6	0.6
Cluster Incl. X14487:Human gene for acidic (type I) cytokeratin 10 /cds=(25,1806) /gb=X14487 /gi=28316 /ug=Hs.99936 /len=2166	38610_s_at	0.2	0.2	0.3	0.2	0.4	0.1	-0.1	-0.2	0.2	0.3	0.1	0.3	0.9	1.3	1.1	1.3	0.8	0.7	0.9	0.4	0.5	0.3	0.3	0.4
Cluster Incl. Z50022:H.sapiens mRNA for surface glycoprotein /cds=(93,635) /gb=Z50022 /gi=1107702 /ug=Hs.111126 /len=2617	39003_at	0	-0.2	-0.2	-0.1	-0.2	0.1	0.4	0.7	0.5	0.8	0.7	1.1	0.1	0.2	0.6	0.8	0.7	1.1	1	0.9	1.3	1.2	1.2	1.3
Cluster Incl. AL080122:Homo sapiens mRNA; cDNA DKFZp564O123 (from clone DKFZp564O123) /cds=(233,874) /gb=AL080122 /gi=5262500 /ug=Hs.11449 /len=1966	39034_at	0	0.3	0.1	-0.3	0	0.3	-0.4	0.3	0.7	0	0.9	0	0	0.8	1.3	0.8	0.9	0.2	0.7	0.4	0.5	0.6	0.9	-0.1
Cluster Incl. AB018335:Homo sapiens mRNA for KIAA0792 protein, complete cds /cds=(250,2673) /gb=AB018335 /gi=3882304 /ug=Hs.119387 /len=4074	39339_at	0	0.4	0.1	0.1	0	0.7	1.2	0.8	1.3	1	1.2	0.9	-0.2	-2.1	0	0.1	0.4	0.7	0.5	1.1	1	0.8	0.7	1
Cluster Incl. U43185:Human signal transducer and activator of transcription Stat5A mRNA, complete cds /cds=(640,3024) /gb=U43185 /gi=1151169 /ug=Hs.167503 /len=4279	40458_at	0.5	0.8	0.1	0.3	0.6	0.1	0.5	0.7	-0.5	0.6	0.3	1.3	-0.1	0.2	0	-0.3	0.6	0.7	0.9	1	0.9	0.6	0.3	0.9
Cluster Incl. U59919:Human Smg GDS-associated protein SMAP mRNA, complete cds /cds=(188,2566) /gb=U59919 /gi=1633620 /ug=Hs.171374 /len=2648	40779_at	0.1	-0.3	0.4	0.3	0.7	0.4	-0.1	0.2	-0.7	-0.1	0.2	0.4	0.6	0.6	1.3	1.1	0.7	0.7	0.4	0.5	-0.1	0.3	0.1	0.1
Cluster Incl. L36151:Homo sapiens phosphatidylinositol 4-kinase mRNA, complete cds /cds=(117,2681) /gb=L36151 /gi=598192 /ug=Hs.171625 /len=3034	40783_s_at	0	0.2	-0.1	0	0	0.2	0.7	0.4	0.7	1.1	0.7	1.3	0.1	0.1	-0.2	0.1	-0.2	0.5	0.2	0.4	0.7	0.6	1	0.9
Cluster Incl. M15330:Human interleukin 1-beta (IL1B) mRNA, complete cds /cds=(86,895) /gb=M15330 /gi=186283 /ug=Hs.126256 /len=1497	39402_at	0.1	0	-0.1	-0.2	-0.6	0	-2.1	-0.1	-1.1	-0.6	-1.1	-0.2	-0.3	-0.3	-0.5	-0.1	0.3	0.8	0.7	0.9	1.3	1.3	1.2	1
Cluster Incl. AB014600:Homo sapiens mRNA for KIAA0700 protein, partial cds /cds=(0,3393) /gb=AB014600 /gi=3327213 /ug=Hs.13999 /len=5020	39705_at	0.3	0.8	0.4	0.2	0	0.1	0.7	0.5	1	1	1.1	1	0	0.2	0.4	0.1	0.3	0.4	0.5	0.7	1.3	0.5	1.3	1
Cluster Incl. AB011121:Homo sapiens mRNA for KIAA0549 protein, partial cds /cds=(0,1409) /gb=AB011121 /gi=3043621 /ug=Hs.154248 /len=4745	40064_at	0.4	-0.3	0.1	-0.3	0.3	0.1	0.1	1.3	0.3	0	0.5	0.8	0	0.7	0.6	0.9	1	0.7	0.8	1.1	0.9	0.5	0.3	0.6
Cluster Incl. X57522:H.sapiens RING4 cDNA /cds=(30,2456) /gb=X57522 /gi=36060 /ug=Hs.158164 /len=2824	40153_at	0.2	0.6	0.4	0.4	0.3	0.5	0.2	0.6	0.3	0.6	0.3	0.3	0.1	0.4	0.8	0.9	1.1	1.3	0.8	1.1	0.8	0.8	0.8	0.8
Cluster Incl. AL021366:cICK0721Q.4.1 (PHD finger protein 2) (isoform 2) /cds=(215,1918) /gb=AL021366 /gi=3169115 /ug=Hs.166204 /len=2260	40446_at	-0.2	0.4	0.1	0	-0.1	0.2	0.4	0.3	0.2	0.4	0.4	0.7	-0.2	-0.4	0.1	0.2	0.4	0.5	0.4	1	1.1	0.7	1.3	1.3
Cluster Incl. AA883502:am25h07.s1 Homo sapiens cDNA, 3 end /clone=IMAGE-1467901 /clone_end=3 /gb=AA883502 /gi=2993032 /ug=Hs.169895 /len=939	40505_at	-0.4	-0.3	-0.1	0.1	0.3	0.2	0.6	0.6	0.5	0.9	0.8	1.3	-0.4	-0.4	-0.6	-0.1	0.2	0.6	0.8	0.3	0.5	0.3	-0.1	0.1
Cluster Incl. M96824:Human nucleobindin precursor mRNA, complete cds /cds=(39,1421) /gb=M96824 /gi=189307 /ug=Hs.172609 /len=1650	40817_at	0.1	-0.2	0.1	0	0	0.2	0.8	0.6	0.8	1	0.9	1.1	0	0.2	0.3	0	0.6	0.8	0.6	1	1.2	1	1	1.3
Cluster Incl. AF029750:Homo sapiens tapasin (NGS-17) mRNA, complete cds /cds=(38,1384) /gb=AF029750 /gi=2587057 /ug=Hs.179600 /len=3452	41168_at	-0.2	-0.2	-0.1	0.2	0.2	0.4	0.8	0.8	1.2	1	1.3	1	0	0.1	0	0.1	0.3	0.8	0.4	0.6	0.7	0.7	0.7	0.8
Cluster Incl. AF041080:Homo sapiens D15F37 pseudogene, S3 allele, mRNA sequence /cds=UNKNOWN /gb=AF041080 /gi=3660662 /ug=Hs.174087 /len=6052	40877_s_at	-0.1	0.3	0.2	0	-0.2	0.5	1.3	0.9	0.7	1.1	0.6	1.3	-0.7	0	0.1	0.2	0.2	0.7	0	0.8	0.7	0.5	1.1	1.1
Cluster Incl. X57352:Human 1-8U gene from interferon-inducible gene family /cds=(237,638) /gb=X57352 /gi=311374 /ug=Hs.182241 /len=808	41745_at	0.3	0.6	0.2	0.1	0.5	0	0.2	0.2	0.6	1	1.1	1.3	0.2	0.2	0	-0.7	0.1	0.5	0.5	0.5	0.8	0.6	0.8	0.7
Cluster Incl. X58141:Human mRNA for erythrocyte adducin alpha subunit /cds=(154,2367) /gb=X58141 /gi=28381 /ug=Hs.183706 /len=3905	32145_at	0.3	0	0.2	0.1	0.2	0.3	0.9	0.7	0.9	1.1	0.8	1.3	0	0.3	0.7	0.7	0.7	0.7	0.7	0.9	0.8	1	0.9	1
Cluster Incl. M64925:Human palmitoylated erythrocyte membrane protein (MPP1) mRNA, complete cds /cds=(103,1503) /gb=M64925 /gi=189785 /ug=Hs.1861 /len=1989	32207_at	-0.1	-0.2	0.3	0.6	0.7	0.2	-0.1	0.4	0.6	1.1	0.8	1.3	-0.1	-0.3	-0.5	-0.1	-0.4	-0.2	0.2	-0.4	0.1	-0.1	0.1	-0.5
Cluster Incl. J05243:Human nonerythroid alpha-spectrin (SPTAN1) mRNA, complete cds /cds=(102,7520) /gb=J05243 /gi=179105 /ug=Hs.237180 /len=7787	33833_at	-0.2	0	0.1	-0.2	-0.1	-0.3	0	-0.4	0.2	0.4	0.4	0.7	0	0.4	0.7	0.4	0.6	1.3	0.5	0.8	1.2	0.6	0.6	1.1
Cluster Incl. AI687419:tp95h03.x1 Homo sapiens cDNA, 3 end /clone=IMAGE-2207093 /clone_end=3 /gb=AI687419 /gi=4898713 /ug=Hs.203410 /len=286	32815_at	-1.1	-0.8	-0.2	-0.5	-0.1	1.1	-1.1	1.3	0.9	0.6	0.7	-1.3	0.6	-0.9	-0.2	-0.2	0.8	-1.5	0.2	0.9	-1.2	0.8	-0.2	-1.7
Cluster Incl. AL049981:Homo sapiens mRNA; cDNA DKFZp564D012 (from clone DKFZp564D012) /cds=UNKNOWN /gb=AL049981 /gi=4884232 /ug=Hs.231840 /len=1123	33438_at	-0.1	-0.1	0	0.1	0.2	-0.1	0.2	0.5	0.6	1	0.9	1.3	-0.3	-0.2	0.3	0.3	0.4	0.9	0.7	0.6	1.2	0.8	1.1	1.3
Cluster Incl. X77494:H.sapiens MSSP-2 mRNA /cds=(231,1400) /gb=X77494 /gi=453412 /ug=Hs.239870 /len=1709	33867_s_at	-0.1	0	0.2	0.3	0.1	0.1	0	0.3	0.4	0.2	0.6	0.3	0	0	0.9	1.1	1.3	0.7	1	1	0.6	1	0.8	0.6
Cluster Incl. W25986:17e7 Homo sapiens cDNA /gb=W25986 /gi=1306253 /ug=Hs.4750 /len=769	34830_at	0	-0.3	0	0.2	0.2	0.4	0.5	0.4	0.9	1.1	1	1.3	-0.1	-0.2	0	0.4	0.3	0.3	0.4	0.4	0.6	0.6	0.5	0.7
Cluster Incl. AL049288:Homo sapiens mRNA; cDNA DKFZp564M053 (from clone DKFZp564M053) /cds=UNKNOWN /gb=AL049288 /gi=4500049 /ug=Hs.5300 /len=2018	35267_g_at	-0.1	-0.1	0.1	0.2	-0.1	0.1	0.7	0.7	0.8	0.9	0.9	1.3	0.2	0.5	0.6	0.4	0.2	0.6	0.6	0.8	0.7	0.5	0.5	0.9
Cluster Incl. AL080113:Homo sapiens mRNA; cDNA DKFZp586K2322 (from clone DKFZp586K2322) /cds=UNKNOWN /gb=AL080113 /gi=5262540 /ug=Hs.6179 /len=1665	35363_at	-0.2	0.3	0	0	-0.2	0.3	0.9	1	0.8	1	0.8	1.3	-0.6	-0.3	-0.2	0.2	0.4	0.6	0.4	1	1	0.9	1.2	1
Cluster Incl. AB014610:Homo sapiens mRNA for KIAA0710 protein, complete cds /cds=(203,3550) /gb=AB014610 /gi=3327233 /ug=Hs.4198 /len=4607	34801_at	-0.4	0	0.1	0	-0.2	0.7	1.3	0.8	0.9	0.8	0.6	0.8	-0.5	-0.3	0.3	0.7	0.4	1.3	0.1	0.2	0.7	0.3	0.8	0.6
Cluster Incl. AB017644:Homo sapiens mRNA for ubiquitin-conjugating enzyme E2, complete cds /cds=(61,684) /gb=AB017644 /gi=4586929 /ug=Hs.4890 /len=1216	34850_at	0.3	0.2	0.2	0.4	0.6	0.3	-0.1	0.3	0.3	0.4	0.5	0.6	0.1	0.4	0.7	1.3	1	1	0.8	0.2	0.7	0.6	0.9	0.6
Cluster Incl. U65090:Human carboxypeptidase D mRNA, complete cds /cds=(35,4168) /gb=U65090 /gi=2462776 /ug=Hs.5057 /len=5773	34876_at	-0.2	-0.1	0.3	0.3	0.5	0.3	0.1	0.6	0.9	0.7	0.9	1.3	-0.2	-0.1	-0.5	0	0.2	0.1	0.5	0.4	0.3	0.1	0.3	0.2
Cluster Incl. AF055023:Homo sapiens clone 24723 mRNA sequence /cds=UNKNOWN /gb=AF055023 /gi=3005751 /ug=Hs.58220 /len=1834	35328_at	0.5	1.3	0.2	0.4	0.3	0.6	0	0.5	0.8	0.3	0.3	0.4	0.1	0.4	0.4	0.4	1	0.2	0.8	0.6	0.6	0	0.7	0.5
Cluster Incl. AL021707:Human DNA sequence from clone 508I15 on chromosome 22q12-13 Contains gene for GTPBP1 (GTP binding protein 1), two novel genes KIAA0063 and KIAA0668, an mRNA, ESTs, STSs, GSSs, a CA repeat (D22S272) and CpG islands /cds=(0,2229) /gb=	35336_at	0.2	0.1	0.2	0.3	0.4	0.5	0.7	0.8	1.2	1.1	1.3	1.3	0	0.1	0	0.5	0.9	1.2	1.2	1	1.1	0.8	0.5	0.9
Cluster Incl. AI565760:tn20b01.x1 Homo sapiens cDNA, 3 end /clone=IMAGE-2168137 /clone_end=3 /gb=AI565760 /gi=4524217 /ug=Hs.6518 /len=844	35767_at	-0.1	-0.1	0	0.2	0.3	-0.2	-0.5	-0.2	0.1	0.3	0.5	0.6	0.3	0.7	0.9	1.3	0.9	0.9	0.9	0.5	0.9	0.8	0.7	0.5
Cluster Incl. X95735:Homo sapiens mRNA for zyxin /cds=(71,1789) /gb=X95735 /gi=1545953 /ug=Hs.75873 /len=2217	36958_at	0.4	0.1	0.2	0.1	0.6	-0.1	0.4	0.5	1	0.8	1	0.6	0	-0.5	-0.1	0.1	0.3	0.8	0.6	0.4	1.3	0.8	0.9	0.9
Cluster Incl. AF002020:Homo sapiens Niemann-Pick C disease protein (NPC1) mRNA, complete cds /cds=(123,3959) /gb=AF002020 /gi=2276462 /ug=Hs.76918 /len=4663	37047_at	-0.6	-0.3	0.3	0.3	0.3	0.5	0.2	0.3	0.5	0.8	0.5	1.1	-0.3	0.9	1.2	1.3	0.8	1	0.2	0.9	0.4	0.6	0.8	1
Cluster Incl. X61123:Human BTG1 mRNA /cds=(308,823) /gb=X61123 /gi=29508 /ug=Hs.77054 /len=1783	37294_at	0.2	0.2	0.4	0.6	0.5	1	0.4	1.3	1	1.1	1	0.9	-0.6	-0.4	-0.9	-0.7	-0.7	-0.6	0.4	0.7	0.8	0.7	0.3	0.4
Cluster Incl. D13640:Human mRNA for KIAA0015 gene, complete cds /cds=(106,1470) /gb=D13640 /gi=286006 /ug=Hs.77961 /len=5134	37384_at	0	-0.3	-0.4	-0.3	-0.1	-0.2	0.3	0.2	0.3	0.8	0.9	1.1	-0.3	-0.7	-0.6	-0.2	0.1	0.6	0.4	0.8	1.2	0.9	1.3	1.1
Cluster Incl. M31932:Human IgG low affinity Fc fragment receptor (FcRIIa) mRNA, complete cds /cds=(7,960) /gb=M31932 /gi=182473 /ug=Hs.78864 /len=2372	37688_f_at	-1.1	-1.5	-1.3	-0.9	-0.8	-0.3	-1.6	-0.4	-1.8	-1.3	-1	0	-0.3	-0.7	-0.8	-0.2	0.3	0.8	1.1	0.9	1	0.9	1.3	1.2
Cluster Incl. U78302:Human 2,4-dienoyl-CoA reductase gene /cds=(73,1080) /gb=U78302 /gi=2673978 /ug=Hs.81548 /len=1183	38104_at	-0.5	0	0.3	0.2	0.3	0	0.3	0.6	0.2	-0.1	0	0.1	-0.1	0.6	0.6	0.9	1	1.2	0.9	1.3	0.6	0.9	1	0.6
Cluster Incl. X59892:H.sapiens mRNA for IFN-inducible gamma2 protein /cds=(111,1526) /gb=X59892 /gi=30820 /ug=Hs.82030 /len=2608	38121_at	0.3	0	0.4	0.3	0	0.1	0.6	1.3	0.5	0.7	0.5	1	0.2	0.4	-0.2	-0.3	-0.6	-0.4	-0.4	-0.2	-0.2	-0.3	-0.1	-0.2
Cluster Incl. U69559:U69559 Homo sapiens cDNA /clone=26077 /gb=U69559 /gi=2731390 /ug=Hs.96334 /len=1969	39150_at	-0.5	-0.5	0.1	0.4	0.1	0.1	0	0.2	0.2	0.7	0.5	1.3	0.2	0.1	0.7	0.7	0.5	-0.2	0.9	0.6	0.4	0.5	0.3	0.2
Cluster Incl. L42025:Homo sapiens cellular co-factor (RAB) gene, complete cds /cds=(243,1931) /gb=L42025 /gi=945222 /ug=Hs.171545 /len=2583	40579_at	-1.7	-1.8	0.1	0.1	0.6	-0.4	-2.7	0.4	-0.2	-0.8	0.4	0.1	-0.1	-0.4	0.2	0.7	-0.3	-0.6	-0.2	0.5	0.1	1.3	0.9	-0.6
Cluster Incl. L41498:Homo sapiens longation factor 1-alpha 1 (PTI-1) mRNA, complete cds /cds=(620,1816) /gb=L41498 /gi=927066 /ug=Hs.181165 /len=2106	40887_g_at	0.4	0.5	0.3	0	0.3	0.9	0.9	1.2	0.7	0.9	0.6	0.7	0.5	0.3	0.4	0.3	0.6	0.8	0.7	1.3	0.7	0.7	0.6	0.8
Cluster Incl. AL031588:dJ1163J1.3 (novel protein similar to mouse B99) /cds=(0,2140) /gb=AL031588 /gi=4007108 /ug=Hs.122552 /len=2821	39872_at	0.2	0	0.1	0	0.5	0.3	0.4	0.1	0.3	0.5	0.1	0.3	-0.2	-0.1	0.8	0.9	1	1.3	0.5	0.4	0.4	-0.1	0.3	0.8
Cluster Incl. L13738:Human activated p21cdc42Hs kinase (ack) mRNA, complete cds /cds=(450,3725) /gb=L13738 /gi=307304 /ug=Hs.153937 /len=4545	40235_at	0.2	0.5	-0.3	-0.2	-0.2	0	0.6	0.2	-0.1	0	0	-0.2	-0.2	-0.6	-0.2	0	0.6	0.8	0.4	0.7	1	0.9	1.3	1.3
Cluster Incl. H18080:ym38h10.s1 Homo sapiens cDNA, 3 end /clone=IMAGE-50768 /clone_end=3 /gb=H18080 /gi=884320 /ug=Hs.19066 /len=586	40932_at	0.5	0.5	0.2	0.3	0.2	-0.1	0.3	0.4	0.6	0.4	0.6	1.3	0.1	0.3	0.6	0.3	0.4	0.3	0.6	1	0.7	0.5	0.9	0.8
Cluster Incl. AL036744:DKFZp564I1663_r1 Homo sapiens cDNA, 5 end /clone=DKFZp564I1663 /clone_end=5 /gb=AL036744 /gi=5927888 /ug=Hs.236327 /len=617	41288_at	-0.4	-0.2	-0.1	-0.3	-0.4	-0.5	-0.4	0	0.2	0.4	0.3	0.7	0.5	1.3	0.7	0.7	0.8	0.8	0.8	1.1	0.6	1.3	1	1
Cluster Incl. L38933:Homo sapiens GT198 mRNA, complete ORF /cds=(133,744) /gb=L38933 /gi=1008841 /ug=Hs.78185 /len=1436	32577_s_at	0.5	0.4	0.3	0.1	0.2	0.2	0.3	0.7	0.2	0.3	0.1	-0.6	-0.1	0.8	0.6	0.4	1.3	0.7	0	0.4	0.1	-0.1	0.2	0.4
X74594 /FEATURE=cds /DEFINITION=HSRB2P130 H.sapiens mRNA for Rb2/p130 protein	1986_at	-0.2	0	-0.1	-0.4	-0.7	0	0.7	0.7	-0.2	-0.8	0.2	-0.4	-1.1	0	0.2	0.5	0.4	0.4	0.3	0.9	0.5	1.1	1.3	1
AF005775 /FEATURE= /DEFINITION=AF005775 Homo sapiens caspase-like apoptosis regulatory protein 2 (clarp) mRNA, alternatively spliced, complete cds	1868_g_at	0.2	-0.3	-0.7	-0.3	-0.2	0.1	-1	0.8	0.6	-0.1	1	0.1	-0.1	-0.6	0.2	-0.5	0.4	0.5	0.7	1.1	0.4	1.3	0.8	0.8
D10495 /FEATURE= /DEFINITION=HUMPKSCD Homo sapiens mRNA for protein kinase C delta-type, complete cds	1810_s_at	0.3	0.1	-0.1	0.2	-0.1	0.4	0.5	0.9	1.1	0.3	1.2	-0.1	-0.7	-1.1	0	0.4	0.7	0.8	0.8	1.1	0.8	1.3	1	1
L33075 /FEATURE= /DEFINITION=HUMIQGA Homo sapiens ras GTPase-activating-like protein (IQGAP1) mRNA, complete cds	1825_at	0	-0.2	-0.2	0	0	0.1	-0.2	0	0.2	0.4	0.4	0.5	0.1	0.5	0.8	1.3	1.3	1.1	1	1	0.9	1.3	1.1	1
X95152 /FEATURE=mRNA /DEFINITION=HSBRCA22 H.sapiens brca2 gene exon 2 (and joined coding region)	1503_at	-0.4	0.2	0	0.3	-0.1	0.1	-0.5	0.2	-0.2	-0.5	-0.5	-0.9	-0.3	0.5	1.1	1.3	1	0.2	-0.8	0.1	-0.6	-0.6	-0.4	-0.6
D00596 /FEATURE=cds /DEFINITION=HUMTS1 Homo sapiens gene for thymidylate synthase, exons 1, 2, 3, 4, 5, 6, 7, complete cds	1505_at	0.3	0.4	0.2	0.3	0.8	0.1	-0.8	-0.5	0	-0.2	-0.7	-0.8	0.5	0.7	0.8	1.3	1.2	1	0.5	0	-0.3	0.1	-0.1	-0.2
U92436 /FEATURE= /DEFINITION=HSU92436 Human mutated in multiple advanced cancers protein (MMAC1) mRNA, complete cds	1434_at	0.7	0.6	0.4	0.5	0.5	0.3	0.5	0.7	0.5	0.3	0.5	1	0.2	0.3	0.4	0.6	0.7	0.9	1	1.3	0.8	1	1.2	0.9
M84820 /FEATURE= /DEFINITION=HUMRXRB Human retinoid X receptor beta (RXR-beta) mRNA, complete cds	1362_s_at	0.2	0.9	-0.2	0.2	0.5	0.7	1.2	0.7	0.3	-0.5	0.6	-0.1	0.3	0.4	0.3	0.5	0.4	0.6	0.4	0.4	0.8	0.9	1.3	0.4
J04617 /FEATURE=cds /DEFINITION=HUMEF1A Human elongation factor EF-1-alpha gene, complete cds	1288_s_at	0.4	0.6	0.4	0	0.3	0.8	0.9	1.1	0.7	0.8	0.6	0.6	0.5	0.3	0.5	0.4	0.7	0.8	0.8	1.3	0.8	0.7	0.5	0.8
D78151 /FEATURE= /DEFINITION=HUM26SPSP Human mRNA for 26S proteasome subunit p97, complete cds	1166_at	0.3	0.4	0.3	0.3	0.3	-0.1	-0.4	-0.1	-0.2	-0.2	-0.2	0.2	0.5	1	1	1.3	0.5	0.3	0.5	0.2	0.1	0.3	0.1	0.1
M21985 /FEATURE= /DEFINITION=HUMSRTR2A Human steroid receptor TR2 mRNA, complete cds	1407_g_at	1	0.9	0.4	0.5	0.2	0.7	0.9	0.9	0.8	0.5	0.3	0.7	0.2	0.2	1.3	0.6	1.2	0.3	0.3	1	0.5	0.6	0.4	-0.1
U18300 /FEATURE= /DEFINITION=HSU18300 Human damage-specific DNA binding protein p48 subunit (DDB2) mRNA, complete cds	1243_at	-0.1	0.2	-0.1	0.1	0.3	0.6	0.8	0.7	0.1	0	-0.2	-0.2	0.1	0.6	0.7	0.8	1	1.3	0.3	0.3	0.2	0	0.3	0.5
M28170 /FEATURE= /DEFINITION=HUMCSPC Human cell surface protein CD19 (CD19) gene, complete cds	1116_at	0.1	0.4	0.1	-0.4	-0.7	0.4	1.3	1.1	0.8	0.1	0.7	0.1	-0.1	0.3	0.4	0.1	0.7	-0.5	0.2	1	-0.3	0.9	0.3	-0.1
M13792 /FEATURE=cds /DEFINITION=HUMADAG Human adenosine deaminase (ADA) gene, complete cds	907_at	0	0.3	0.5	0.7	1.3	0.9	0.6	0.5	0.7	0.5	0.1	0	0.1	-0.1	-0.8	-1.1	-1.1	-1.2	-1.2	-0.9	-1.3	-1	-1	-1.3
U13991 /FEATURE= /DEFINITION=HSU13991 Human TATA-binding protein associated factor 30 kDa subunit (tafII30) mRNA, complete cds	868_at	0.3	0	0.4	0.5	0.9	0.4	0.4	0.4	0.6	1.1	0.6	1.1	0.2	0.4	0.2	0.2	0.1	0.9	1	0.6	1.3	0.6	0.7	0.7
U16031 /FEATURE= /DEFINITION=HSU16031 Human transcription factor IL-4 Stat mRNA, complete cds	845_at	0.4	0.9	0.3	0.1	0.4	0.6	1	1	0.7	-0.4	1.1	-0.1	0.1	-0.5	-0.1	0.2	0.6	0.9	0.6	1.1	1	1.3	1.2	1.1
X84002 /FEATURE=cds /DEFINITION=HSTAFII20 H.sapiens TAFII20 mRNA for transcription factor TFIID	802_at	-0.7	-0.1	0	0.4	0.5	0.4	0.3	0.5	0.2	0.5	0.1	0.5	0.5	1.1	1.3	1.3	0.7	0.9	-0.1	0.7	0.4	0.8	0.6	0.6
L07540 /FEATURE= /DEFINITION=HUMPOLACCA Human replication factor C, 36-kDa subunit mRNA, complete cds	653_at	0.4	0.3	0	0.5	0.8	0.6	0.4	0.7	0.1	-0.6	-0.8	-3	0.4	0.9	1.3	1.1	0.7	0.3	0.1	0.4	-2.7	-0.2	-0.3	-0.4
Protein Kinase	292_s_at	0.2	0.7	0.4	0.3	0.2	0.3	1.3	0.6	0.9	1	0.4	1.1	0	0.5	0.6	0.6	0.8	0.7	1	0.9	0.8	0.7	0.9	0.6
L76517 /FEATURE= /DEFINITION=HUMPS1MRNA Homo sapiens (clone cc44) senilin 1 (PS1; S182) mRNA, complete cds	641_at	0.1	0.4	0.2	0.2	0.3	0.4	0.6	0.7	0.9	0.9	0.9	1.2	0.3	1.2	1.3	1.1	0.9	1	1.1	0.9	1	1.1	1	1
M87507 /FEATURE= /DEFINITION=HUMIL1BCE Homo sapien interleukin-1 beta convertase (IL1BCE) mRNA, complete cds	574_s_at	0.1	-0.4	0.1	0.2	0.3	0	-0.3	-0.1	0.3	0.2	-0.1	0.4	0.1	0.5	1	1.3	0.8	1.2	1	1.1	0.8	0.6	0.8	0.4
X52425 /FEATURE=mRNA /DEFINITION=HSIL4R Human IL-4-R mRNA for the interleukin 4 receptor	404_at	0	0	-0.1	0.1	0	0.1	0.6	0.5	0.6	0.5	0.7	0.9	-0.5	-0.6	-0.3	0.2	0.2	0.7	0.9	1.3	1.2	1.3	1.1	1.3
X69819 /FEATURE=cds /DEFINITION=HSICAM3RN H.sapiens ICAM-3 mRNA	402_s_at	-0.2	-0.4	0.1	0.2	0.4	0.3	0.4	0.5	0.5	0.7	0.4	0.7	0	0.1	0.2	0	0.1	0.6	1.1	1.2	1.2	1.3	1.1	1.2
Y09305 /FEATURE=cds /DEFINITION=HSDYRK4 H.sapiens mRNA for protein kinase, Dyrk4, partial	101_at	0.4	-0.1	-0.1	0.2	0.3	0.3	0.5	0.6	0.4	1	0.6	1.3	0.2	0.6	0.2	0.1	-0.2	0.1	0.1	-0.5	-0.2	-0.1	-0.3	-0.2
U07349 /FEATURE= /DEFINITION=HSU07349 Human B lymphocyte serine/threonine protein kinase mRNA, complete cds	187_at	0.3	0.3	0.5	0.3	0.2	0.2	1.1	0.8	1	0.6	0.7	0.6	0.1	0.1	0.3	0.5	0.7	1.2	0.7	1	1	0.8	1.3	1.3
U49436 /FEATURE= /DEFINITION=HSU49436 Human translation initiation factor 5 (eIF5) mRNA, complete cds	167_at	0	0.2	0.3	0.5	0.7	0.1	-0.4	-0.8	-0.4	-0.3	-0.5	-0.3	0.2	0.6	1.3	1.3	1.1	0.6	0.4	0.4	-0.2	0.3	0.5	0.1
Cluster Incl. X78817:H.sapiens partial C1 mRNA /cds=(42,2882) /gb=X78817 /gi=840785 /ug=Hs.3109 /len=3236	39649_at	0.3	0.6	0.6	0.6	0.5	0.4	1.2	0.6	0.7	0.7	0.6	0.5	0	-0.3	-0.9	-1.3	-0.5	0.4	0.4	0.2	1	0.6	1.1	1
Cluster Incl. AF109134:Homo sapiens 7-60 mRNA, complete cds /cds=(205,2061) /gb=AF109134 /gi=4139227 /ug=Hs.67896 /len=2412	40332_at	0	-0.1	0.5	0.6	0.4	0.3	1	0.7	0.9	0.9	1.2	1	-0.8	-1.3	-0.3	-0.5	-0.1	0.5	0.3	0.1	0.6	0.1	0.5	0.6
D28118 /FEATURE= /DEFINITION=HUMDB1 Human mRNA for DB1, complete cds	350_at	-0.8	-0.2	-1	-1.3	-2.8	0.2	-0.3	1.1	0.3	-3.2	1	-4.3	-0.9	-1.1	-0.8	-0.8	0.7	-0.2	-1.9	0.5	-0.7	0.4	-0.1	-0.8
Cluster Incl. X01703:Human gene for alpha-tubulin (b alpha 1) /cds=(213,1568) /gb=X01703 /gi=37491 /ug=Hs.169476 /len=1764	40567_at	-1.3	-1.1	-0.7	-0.6	0.1	0.2	-0.5	0.3	-0.4	-0.2	0	0.1	-0.7	-0.7	-0.3	0.4	0.7	1	0.9	0.8	-0.1	-0.2	0	0.4
U68111 /FEATURE=mRNA /DEFINITION=HSPPP1R2E6 Human protein phosphatase inhibitor 2 (PPP1R2) gene, exon 6 and complete cds	812_at	-0.6	-0.4	-0.4	-0.1	0.2	0	-1.4	-1.3	-0.4	-0.5	-0.6	-0.6	0.3	0.6	1	0.9	0.7	0.2	-0.4	-0.4	-0.5	0	0.1	-0.3
U29656 /FEATURE= /DEFINITION=HSU29656 Human DR-nm23 mRNA, complete cds	198_g_at	-0.2	-0.3	-0.5	-0.4	-0.3	0.2	0.7	0.5	0.6	1	1	0.9	-0.2	-0.6	-0.8	-1	-1.3	-0.3	-0.1	0.2	0.3	0.5	0.9	0.7
Cluster Incl. AF030424:Homo sapiens histone acetyltransferase 1 mRNA, complete cds /cds=(36,1295) /gb=AF030424 /gi=2623155 /ug=Hs.13340 /len=1568	41855_at	-0.1	-0.1	0.1	0.2	0.2	-0.6	-1	-0.7	-0.5	-0.8	-1.3	-1.3	0.2	0.1	0.5	0.9	0.4	0	-0.2	-1.2	-0.8	-0.9	-0.5	-0.6
Cluster Incl. Y08110:H.sapiens mRNA for mosaic protein LR11 /cds=(80,6724) /gb=Y08110 /gi=1552323 /ug=Hs.166294 /len=6840	32140_at	-0.2	-0.6	-0.4	-0.5	-1.3	0	0.1	0.5	0.3	-0.4	0.7	-0.6	-0.3	-0.7	-0.8	-0.8	-0.3	-0.6	-0.4	0.6	0	0.9	0.3	0.4
D28423 /FEATURE= /DEFINITION=HUMPSF82 Human mRNA for pre-mRNA splicing factor SRp20, 5 UTR (sequence from the 5 cap to the start codon)	351_f_at	-0.2	-0.1	-0.1	0.1	0.4	-0.1	-1.3	-0.7	-0.5	-0.7	-0.5	-1.2	0.2	0.1	0.9	0.7	0	0.2	0.2	-0.4	-0.7	-0.2	-0.6	-0.7
Cluster Incl. AB014540:Homo sapiens mRNA for KIAA0640 protein, partial cds /cds=(0,1812) /gb=AB014540 /gi=3327093 /ug=Hs.153026 /len=4824	31869_at	-0.4	-0.1	0	-0.1	-0.2	-0.1	-1.3	-0.8	-1.1	-1	-0.1	-0.2	-0.5	-0.7	-0.1	0.8	0.3	0.2	-0.1	-0.6	-0.1	-0.8	-0.8	-0.8
Cluster Incl. Y00451:Human mRNA for 5-aminolevulinate synthase /cds=(83,2011) /gb=Y00451 /gi=36648 /ug=Hs.78712 /len=2156	37674_at	0.4	0.5	0.6	0.6	0.8	0.6	0.6	0.7	0.6	0.6	0.3	0.7	-1.3	-0.7	-0.3	-0.4	-1	-0.4	0	0	-0.3	0.1	0.2	0
Cluster Incl. AF050110:Homo sapiens TGFb inducible early protein and early growth response protein alpha genes, complete cds /cds=(123,1565) /gb=AF050110 /gi=3523144 /ug=Hs.82173 /len=2899	38374_at	-1.1	-0.7	-1	-0.5	-0.9	0.1	-0.6	0.5	0.1	-0.3	0.5	0.1	-1.3	-0.8	-0.3	-0.1	0	0.5	-0.3	0.1	0.6	0.2	0.8	0.6
J04102 /FEATURE= /DEFINITION=HUMETS2A Human erythroblastosis virus oncogene homolog 2 (ets-2) mRNA, complete cds	1519_at	0.2	-0.3	-0.5	-0.4	-0.1	0	0.3	0.3	0.4	0.1	0.7	0.1	-1.1	-0.8	-1.3	-0.1	-0.7	-0.6	-0.4	-0.1	0.1	0.3	0.8	0.2
M87338 /FEATURE= /DEFINITION=HUMA1SBU Human replication factor C, 40-kDa subunit (A1) mRNA, complete cds	1053_at	-0.1	0	0.1	0.2	0.3	-0.3	-0.4	0	-0.7	-0.7	-0.8	-1.4	0.1	0.5	0.8	0.8	0.2	-0.4	-0.1	-0.3	-1.3	-0.6	-1.1	-0.7
Cluster Incl. AJ012755:Homo sapiens mRNA for TL132 /cds=(1241,2305) /gb=AJ012755 /gi=4128038 /ug=Hs.234573 /len=4328	34677_f_at	-0.5	-0.7	-0.6	-0.4	-0.3	-0.5	-0.6	-0.2	-0.2	0.4	0.1	0.7	-0.4	-1.3	-0.6	-0.5	-0.5	-0.6	-0.3	0.1	-0.2	0	0	-0.2
Cluster Incl. X85133:H.sapiens RBQ-1 mRNA /cds=UNKNOWN /gb=X85133 /gi=728590 /ug=Hs.85273 /len=2994	37933_at	-0.9	-1	-1	-2.4	-5.5	0.1	-1	0.6	0.1	-5.3	0.1	-4.2	0	-0.4	-0.9	-1.3	0	-0.5	-4.4	0.7	-1.3	-0.3	-0.6	-0.5
Cluster Incl. AB023208:Homo sapiens mRNA for KIAA0991 protein, complete cds /cds=(732,2000) /gb=AB023208 /gi=4589625 /ug=Hs.181002 /len=3938	41220_at	0.1	-0.1	-0.2	-0.2	-0.1	0	0.1	0.2	0	0.3	0.3	0.7	0.1	-0.2	-1.3	-0.9	-0.4	0.1	-0.1	-0.4	0.1	-0.1	0	0.1
Cluster Incl. AF007551:Homo sapiens Bet1p homolog (hbet1) mRNA, complete cds /cds=(119,475) /gb=AF007551 /gi=2253425 /ug=Hs.23103 /len=617	33434_at	-0.3	0	-0.2	-0.3	0.5	-0.1	-1.1	-1.3	-0.8	-1	-0.8	-1	0.1	0.4	0.7	0.7	-0.3	-0.3	0	-0.5	-0.9	-0.3	-0.6	-1
U03911 /FEATURE= /DEFINITION=HSU03911 Human mutator gene (hMSH2) mRNA, complete cds	861_g_at	-0.3	0	-0.1	0.4	-0.1	0	-0.8	-0.7	-0.7	-1	-1.1	-1.1	-0.1	-0.1	0.5	0.7	0.3	-0.3	-0.6	-1.1	-1.3	-0.8	-0.5	-0.7
Cluster Incl. U90268:Human Krit1 mRNA, complete cds /cds=(25,1614) /gb=U90268 /gi=2149601 /ug=Hs.93810 /len=1986	34031_i_at	-0.3	0.2	0.3	0	-0.9	0.1	0.2	0.3	0.3	-1.3	0.5	-1.1	-0.5	-0.2	0.2	0.2	0.6	-0.5	-0.4	0.1	-0.8	0.2	-0.7	-1
Cluster Incl. D83702:Homo sapiens mRNA for photolyase, complete cds /cds=(586,2346) /gb=D83702 /gi=1304106 /ug=Hs.151573 /len=2981	38148_at	-0.3	-0.4	0	-0.1	-0.3	-0.6	-1	-0.9	-0.8	-0.8	-1.3	-1	0	0.5	0.6	0.5	-0.4	-1	-0.6	-0.6	-0.9	-1	-0.7	-0.8
Cluster Incl. AB006626:Homo sapiens mRNA for KIAA0288 gene, complete cds /cds=(1143,4046) /gb=AB006626 /gi=2564323 /ug=Hs.91400 /len=8459	38271_at	-0.4	-0.3	-0.3	-0.2	0	0.1	-0.5	0	-0.2	0.3	0	0.2	0	-1	-1.3	-1	-0.4	0	0.2	-0.1	0.3	0.2	0.6	0.4
Cluster Incl. M86667:H.sapiens NAP (nucleosome assembly protein) mRNA, complete cds /cds=(75,1250) /gb=M86667 /gi=189066 /ug=Hs.179662 /len=1560	40634_at	-0.3	-0.1	-0.1	0.3	0.4	-0.1	-1.2	-0.6	-0.3	-0.9	-0.6	-0.7	0.1	0.5	0.6	0.5	-0.1	-0.9	-0.3	-0.8	-1.2	-0.8	-1.3	-1.2
Cluster Incl. Y12781:Homo sapiens mRNA for transducin (beta) like 1 protein /cds=(646,2379) /gb=Y12781 /gi=3021408 /ug=Hs.76536 /len=5875	32554_s_at	-0.3	-0.3	-0.5	-0.9	-1.3	-0.4	-0.4	0.4	-0.8	-1.5	-0.5	-0.8	-0.5	-1	-0.7	-0.6	-0.5	-0.6	-0.4	0.4	0	0.6	0.6	0.5
Cluster Incl. X54942:H.sapiens ckshs2 mRNA for Cks1 protein homologue /cds=(95,334) /gb=X54942 /gi=29978 /ug=Hs.83758 /len=612	40690_at	-0.6	-0.4	0	-0.2	0	-0.2	-1.2	-0.9	-0.9	-1.1	-1.2	-1.3	0.4	0.5	0.2	0.2	0.2	-0.1	-0.6	-1	-1.3	-0.8	-1.3	-1
Cluster Incl. U60205:Human methyl sterol oxidase (ERG25) mRNA, complete cds /cds=(26,907) /gb=U60205 /gi=1408205 /ug=Hs.223018 /len=1751	33370_r_at	-1	-0.4	-0.4	-0.4	0.2	-0.1	-1.3	-0.9	-0.6	-1.6	-0.7	-1.5	-1	-1.1	-0.2	0.5	0.2	-0.8	-0.6	0.1	-1.2	-0.4	-0.4	-0.7
Cluster Incl. AL050225:Homo sapiens mRNA; cDNA DKFZp586M1523 (from clone DKFZp586M1523) /cds=(0,810) /gb=AL050225 /gi=4884467 /ug=Hs.22981 /len=1544	33429_at	-0.3	0.2	0.2	0.4	0.4	-0.2	-0.9	-1.1	-0.6	-0.6	-1	-1.1	0	0.4	0.4	0.5	0.3	0.2	-0.5	-0.8	-1.3	-0.7	-0.5	-0.7
Cluster Incl. D50911:Human mRNA for KIAA0121 gene, complete cds /cds=(410,1042) /gb=D50911 /gi=1469164 /ug=Hs.155584 /len=3827	40279_at	-0.8	-0.9	-0.4	0.1	0	0	-0.9	-0.7	-1.1	-0.7	-1.2	-0.7	-1.3	-0.9	0.3	0.2	0	0.5	-0.7	-0.6	-0.9	-0.8	-0.6	-0.6
Cluster Incl. D26155:Human mRNA for transcriptional activator hSNF2a, complete cds /cds=(297,5015) /gb=D26155 /gi=505086 /ug=Hs.198296 /len=5257	40962_s_at	-0.2	0	-0.4	-0.1	-0.5	-0.3	-1	-0.7	-0.1	-1.3	-0.4	-1.5	0	0.3	-0.1	0.5	0.2	-0.1	-0.6	-0.6	-0.4	0.1	-0.2	-0.4
Ras-Like Protein Tc4	1839_at	-0.1	0.1	0	0	0.5	-0.5	-1.2	-1.1	-1	-0.7	-1.1	-1.3	0.3	0.3	0.2	0.5	0	-0.1	0.2	-1	-0.5	-0.4	-0.8	-0.9
D11086 /FEATURE= /DEFINITION=HUMIL2RG Human mRNA for interleukin 2 receptor gamma chain	1506_at	0.5	0.2	-0.1	0	0.1	0	0.4	-0.1	-0.1	0.1	-0.1	0.4	0	0.1	-0.8	-1.3	-1	0.1	-0.7	-0.8	-0.7	-1.3	-1	-0.9
Heat Shock Protein, 70 Kda	1179_at	-0.5	-0.4	0.2	0.3	0.5	-0.1	-1.3	-0.9	-0.7	-0.5	-0.4	-0.8	-0.1	0.1	0.3	0.5	0.1	-0.1	-0.2	-1	-0.6	-0.1	-0.4	-0.7
S80343 /FEATURE= /DEFINITION=S80343 ArgRS=arginyl-tRNA synthetase [human, ataxia-telangiectasia patients, EBV-lymphoblastoid cells, mRNA, 2120 nt]	549_at	0	-0.1	0.1	0	0	-0.5	-0.6	-0.9	-1.1	-0.7	-0.9	-0.8	0.2	0.3	0.5	0	-0.5	-0.7	-0.4	-1	-1.3	-0.7	-0.9	-0.9
Cluster Incl. AJ237839:Homo sapiens mRNA for hypothetical protein /cds=(85,6981) /gb=AJ237839 /gi=4741548 /ug=Hs.129781 /len=7288	37827_r_at	-0.6	0	0.1	-0.1	-0.2	-0.2	0	0.1	0	0.1	0	0.4	-0.5	-1.3	-0.9	-0.7	-0.6	-0.8	-0.6	-0.3	0.1	0	0	-0.2
Cluster Incl. AF020043:Homo sapiens chromosome-associated polypeptide (HCAP) mRNA, complete cds /cds=(91,3744) /gb=AF020043 /gi=3089367 /ug=Hs.24485 /len=4075	34763_at	-0.2	0	0	0.2	0.1	-0.2	-1.3	-0.6	-0.8	-0.7	-1	-0.8	-0.7	-0.4	0.3	0.4	0.2	-0.3	-0.2	-0.9	-1.1	-0.9	-0.7	-0.8
Cluster Incl. AF081281:Homo sapiens lysophospholipase (LPL1) mRNA, complete cds /cds=(35,727) /gb=AF081281 /gi=3415122 /ug=Hs.12540 /len=2417	39396_at	-0.2	-0.2	0.1	0.1	0.4	-0.5	-1.3	-1.1	-0.9	-0.5	-0.6	-0.4	0	0	0.1	0.2	-0.2	-0.9	-0.1	-1.2	-0.7	-0.6	-0.8	-1.3
Cluster Incl. AJ001258:Homo sapiens mRNA for NIPSNAP1 protein /cds=(254,1108) /gb=AJ001258 /gi=2769648 /ug=Hs.173878 /len=2233	40866_at	0	-0.3	-0.2	-0.2	-0.1	-0.1	0.4	0.3	-0.4	-0.1	-0.5	0	-0.4	-0.2	-0.3	-0.4	-0.1	-0.3	-0.2	-0.1	-0.3	-0.5	-1.3	-0.3
Cluster Incl. X59543:Human mRNA for M1 subunit of ribonucleotide reductase /cds=(187,2565) /gb=X59543 /gi=36064 /ug=Hs.2934 /len=3059	34314_at	-0.2	-0.2	0.2	0.2	-0.2	-0.1	-0.2	-0.1	-0.4	-0.7	-0.7	-1.3	-0.2	-0.2	-0.1	0.2	0.4	-0.4	-0.5	-0.9	-1.1	-0.9	-1.2	-0.9
Cluster Incl. J04543:Human synexin mRNA, complete cds /cds=(60,1460) /gb=J04543 /gi=338243 /ug=Hs.78637 /len=1774	37670_at	-0.3	0	0	0	-0.3	-0.9	-1.3	-1.3	-0.8	-1	-1	-0.9	0	-0.1	0.1	0.4	0.2	-0.7	-0.3	-0.5	0	-0.2	-0.3	-0.2
Cluster Incl. AI740522:wg16b07.x1 Homo sapiens cDNA, 3 end /clone=IMAGE-2365237 /clone_end=3 /gb=AI740522 /gi=5108810 /ug=Hs.8123 /len=817	38085_at	-0.4	0.4	-0.2	0	0.1	-0.3	-1	-1.1	-0.9	-1.1	-0.9	-1.3	0.1	0	0.2	0.4	-0.1	-0.2	-0.3	-0.8	-0.6	0.1	0	-0.6
D00762 /FEATURE= /DEFINITION=HUMPSC8 Human mRNA for proteasome subunit HC8	1448_at	0	0.1	0.2	0.2	0.2	-0.4	-1.2	-1.1	-0.9	-1	-1.2	-1.3	0.3	0.4	0.3	0.4	-0.3	-0.7	-0.7	-0.8	-1.3	-0.8	-1.3	-1.2
U19487 /FEATURE= /DEFINITION=HSU19487 Human prostaglandin E2 receptor mRNA, complete cds	828_at	0	-0.1	-0.2	0.2	0.4	-0.3	-0.3	0.1	-0.2	-0.5	-0.3	-1	-0.6	-1.3	-1.8	-0.5	-0.7	-0.7	-0.4	-0.1	-1.3	-0.3	-1.6	-1.3
L78833 /FEATURE=exon#24 /DEFINITION=HUMBRCA1 Human BRCA1, Rho7 and vatI genes, complete cds, and ipf35 gene, partial cds	604_at	-0.7	-0.1	0.1	0.4	0.1	0.2	-0.1	0.2	-0.5	-0.4	-0.5	-0.9	-0.5	-0.2	0.1	0.4	0.4	-0.2	-0.6	-0.3	-0.8	-1	-1.3	-0.4
Cluster Incl. W26056:18e1 Homo sapiens cDNA /gb=W26056 /gi=1306323 /ug=Hs.209693 /len=717	34099_f_at	-0.4	-0.7	-0.2	-0.5	-0.3	-0.3	-0.9	0.3	0.3	-1.4	-0.4	-1.3	-0.3	-0.3	-0.2	0	0.1	-0.2	-0.3	-0.2	-0.9	-0.7	-1.2	-1.3
Cluster Incl. U52112:ARD1 N-acetyl transferase related protein /cds=(97,804) /gb=U52112 /gi=1302657 /ug=Hs.153436 /len=866	31873_at	0	-0.2	0.1	0.1	0.2	-0.1	-0.3	-0.8	-0.8	-0.4	-0.9	-0.5	0.3	0.2	-0.7	-1	-1.3	-1	-0.8	-0.7	-0.7	-0.7	-0.7	-0.8
Cluster Incl. AA121509:zk88c10.s1 Homo sapiens cDNA, 3 end /clone=IMAGE-489906 /clone_end=3 /gb=AA121509 /gi=1679123 /ug=Hs.70830 /len=593	36847_r_at	0.1	-0.3	0.3	0	-0.2	-0.2	-0.1	-0.7	-0.8	-0.4	-1.1	-1.3	0.2	0.3	0	-0.4	-0.8	-1	-1	-1.3	-0.8	-0.7	-1	-0.5
Cluster Incl. AB007191:Homo sapiens mRNA for AMY-1, complete cds /cds=(38,349) /gb=AB007191 /gi=2443309 /ug=Hs.78221 /len=1492	37250_at	-0.1	-0.3	0.1	0.1	0.1	-0.4	-1.1	-1.3	-0.6	-0.5	-0.9	-0.6	0.1	0.3	0	0.1	-0.4	-0.8	-0.6	-0.7	-0.7	-0.4	-0.6	-0.5
Cluster Incl. AF070640:Homo sapiens clone 24781 mRNA sequence /cds=UNKNOWN /gb=AF070640 /gi=3283913 /ug=Hs.108112 /len=1583	38702_at	0	0.1	0.1	0.1	0	-0.3	-0.4	-0.6	-0.6	-0.9	-0.7	-1.3	0.3	0.3	-0.1	-0.1	-0.3	-0.5	-0.3	-0.8	-0.7	-0.6	-0.8	-0.8
Cluster Incl. AF016371:Homo sapiens U-snRNP-associated cyclophilin (USA-CyP) mRNA, complete cds /cds=(37,570) /gb=AF016371 /gi=2708308 /ug=Hs.9880 /len=772	38352_at	-0.1	-0.5	0.2	0	0	-0.4	-0.3	-0.8	-0.6	-0.6	-0.9	-0.8	0.3	0.1	-0.2	-0.5	-0.7	-1.2	-0.9	-1.2	-1.3	-1	-1.1	-0.8
Cluster Incl. AA733050:zg79b05.s1 Homo sapiens cDNA, 3 end /clone=399537 /clone_end=3 /gb=AA733050 /gi=2754409 /ug=Hs.1066 /len=706	38679_g_at	0	0.1	0.2	0.1	0.3	-0.3	-0.8	-0.6	-0.8	-0.3	-0.5	-0.7	0.2	0.2	0.2	-0.2	-0.4	-0.5	-0.3	-1.3	-1	-1.2	-1.3	-1.2
Cluster Incl. Z23064:H.sapiens mRNA gene for hnRNP G protein /cds=(11,1186) /gb=Z23064 /gi=3256006 /ug=Hs.146381 /len=1864	39731_at	-0.5	-0.6	-0.1	0.1	0.3	-0.3	-0.7	-0.4	-0.2	-0.2	-0.4	-0.1	-0.2	-0.2	-0.4	0.1	-0.1	-0.1	0.2	-0.6	-0.4	-0.5	-1.3	-1.1
Cluster Incl. X59303:Human G7a mRNA for valyl-tRNA synthetase /cds=(219,4016) /gb=X59303 /gi=31544 /ug=Hs.159637 /len=4089	40414_at	0.3	0	0.1	0	0.1	-0.4	-0.2	-0.7	-0.7	-0.5	-0.6	-0.8	0.3	0.1	-0.6	-1.3	-0.9	-1.2	-0.8	-0.9	-1	-0.8	-0.7	-0.7
Cluster Incl. AB007944:Homo sapiens mRNA for KIAA0475 protein, complete cds /cds=(336,1565) /gb=AB007944 /gi=3413911 /ug=Hs.5737 /len=5983	35318_at	-0.6	-0.4	-0.3	-0.2	-0.1	-0.5	-0.3	0	-0.3	-0.4	-0.1	-0.3	-0.5	-0.6	0	0.3	-0.2	-0.6	-0.2	-0.3	-0.8	-0.7	-1.3	-0.9
Cluster Incl. AL035079:dJ53C18.1 (Catalase) /cds=(74,1657) /gb=AL035079 /gi=4775614 /ug=Hs.76359 /len=2287	37009_at	-0.5	-0.4	-0.5	-0.1	0.2	-0.1	-1.3	-0.6	-0.1	-0.1	-0.2	0.2	-0.1	-0.3	-0.8	-0.5	-0.8	-0.5	-0.2	0	-0.1	0.3	0	0
Cluster Incl. L42572:Homo sapiens p87/89 gene, complete cds /cds=(92,2368) /gb=L42572 /gi=1160962 /ug=Hs.78504 /len=2697	37659_at	-0.1	0	0.3	0.2	0	-0.2	-0.3	-0.5	-0.8	-0.6	-1.2	-0.9	-0.1	0	-0.2	-0.1	-0.8	-0.7	-0.5	-1.3	-1	-0.9	-1.1	-1
Cluster Incl. U90546:Human butyrophilin (BTF4) mRNA, complete cds /cds=(188,1147) /gb=U90546 /gi=2062693 /ug=Hs.87497 /len=1645	38760_f_at	-0.5	-0.5	-0.3	0.1	0.1	0.3	0.1	0.1	0.2	0.1	0.1	-0.2	-0.3	-0.5	-0.1	-0.2	-0.1	-0.4	-0.8	-0.5	-1.2	-0.7	-1.2	-1.3
M80261 /FEATURE= /DEFINITION=HUMAPE Human apurinic endonuclease (APE) mRNA, complete cds	2025_s_at	-0.3	0.1	0	-0.1	0.3	0	-0.2	0	-0.2	-0.1	-0.3	-0.5	-0.4	-0.5	-0.7	-0.6	-1.3	-0.7	-0.5	-1	-1	-0.7	-0.8	-1.1
Cluster Incl. U54645:Human adenylate kinase 2B (adk2b) gene, complete cds /cds=(3,701) /gb=U54645 /gi=1710886 /ug=Hs.171811 /len=2105	40789_at	-0.2	0.2	-0.1	0.1	-0.2	-0.3	-0.6	-0.6	-0.4	-0.8	-0.8	-0.6	0	0.1	-1.1	-1	-1.2	-1.3	-0.6	-0.6	-0.9	-0.4	-0.8	-0.8
Cluster Incl. Z22555:H.sapiens encoding CLA-1 mRNA /cds=(69,1598) /gb=Z22555 /gi=397606 /ug=Hs.180616 /len=2552	41200_at	0.2	0	-0.1	-0.1	-0.2	-0.4	-0.1	-0.3	-0.5	-0.2	-0.2	-0.3	0	-0.6	-1	-1.1	-1.2	-0.8	-0.8	-1.3	-1.1	-1.2	-0.9	-0.8
Cluster Incl. M37197:Human CCAAT-box-binding factor (CBF) mRNA, complete cds /cds=(11,3007) /gb=M37197 /gi=179968 /ug=Hs.184760 /len=3216	32194_at	-0.4	-0.2	-0.3	-0.4	-0.6	-0.3	-0.8	-0.7	-0.7	-1	-1	-1.1	-0.2	-0.4	-0.5	-0.7	-0.4	-1	-0.9	-0.5	-1.3	-0.6	-0.8	-0.8
Cluster Incl. AL050361:Homo sapiens mRNA; cDNA DKFZp564H0223 (from clone DKFZp564H0223) /cds=UNKNOWN /gb=AL050361 /gi=4914594 /ug=Hs.190161 /len=1608	32221_at	-0.3	-0.2	0.2	0.2	0.2	0	-0.5	-0.3	-0.4	-0.4	-0.5	-0.5	-0.1	0.1	-0.3	-0.1	-0.3	-0.4	-0.6	-0.8	-0.7	-1.2	-1.3	-1.2
Cluster Incl. AF026166:Homo sapiens chaperonin-containing TCP-1 beta subunit homolog mRNA, complete cds /cds=(57,1664) /gb=AF026166 /gi=4090928 /ug=Hs.6456 /len=1925	35759_at	0.1	0	0.1	0	-0.1	-0.4	-0.7	-0.7	-1	-0.7	-1.2	-1	0.2	0.2	-0.4	-0.3	-0.7	-0.9	-0.8	-1	-1.3	-1	-1.3	-1.3
Cluster Incl. AB019408:Homo sapiens mRNA, expressed in fibroblasts of periodontal ligament, complete cds, clone-PDL-48 /cds=(74,550) /gb=AB019408 /gi=4587126 /ug=Hs.71187 /len=1285	35836_at	0.1	-0.2	0.1	0	-0.1	-0.7	-0.5	-1.3	-1.2	-0.9	-1.2	-1.2	0.2	0.1	-0.3	-0.5	-0.8	-1	-0.7	-1.1	-1	-0.9	-0.8	-0.8
Cluster Incl. U30872:Human mitosin mRNA, complete cds /cds=(72,9413) /gb=U30872 /gi=1000093 /ug=Hs.77204 /len=10189	37302_at	-0.4	-0.4	-0.1	0	-0.2	-0.2	-0.3	-0.6	-0.1	-0.7	-0.8	-1.3	-0.5	-0.6	-0.2	0.1	0.2	0	-0.3	-0.5	-0.7	-0.8	-1.1	-1
Cluster Incl. D29011:Human mRNA for proteasome subunit X, complete cds /cds=(160,786) /gb=D29011 /gi=558525 /ug=Hs.78596 /len=1018	37666_at	-0.1	-0.2	0.2	0	0	-0.4	-0.6	-1.1	-0.9	-0.7	-1.2	-0.9	-0.1	0	0	0	-0.7	-0.7	-1	-1.1	-1.1	-1.2	-1.3	-1.2
Cluster Incl. AL008583:dJ327J16.3 (novel CHROMObox family protein) /cds=(29,1267) /gb=AL008583 /gi=4160195 /ug=Hs.107374 /len=6014	39561_at	-0.2	-0.5	-0.6	-0.5	-0.8	-0.7	-0.2	-0.5	-0.7	-0.4	-0.3	-0.7	-0.4	-1.1	-0.8	-0.9	-1.3	-1	-0.5	-0.7	-0.5	-0.8	-0.6	-0.3
Tyrosine Kinase Syk	1630_s_at	-0.4	-0.6	-0.5	-0.4	-0.7	-0.1	-0.1	0	-0.1	-1.3	-0.5	-1.2	-0.3	-1	-1.1	-1	-0.3	-0.5	-0.6	0.2	-0.7	0	-0.4	-0.5
M63167 /FEATURE= /DEFINITION=HUMRACPC Human rac protein kinase alpha mRNA, complete cds	1564_at	0.1	-0.1	0	-0.2	-0.2	-0.5	-0.5	-0.6	-0.5	-1	-0.4	-1.3	0.1	0	-0.1	-0.2	-0.2	0.2	0	0	-0.1	0.1	0.2	0.2
AF000430 /FEATURE= /DEFINITION=AF000430 Homo sapiens dynamin-like protein mRNA, complete cds	357_at	-0.1	-0.2	0.1	0.1	-0.2	0	-0.6	-0.3	-0.4	-0.4	-0.7	-0.3	0.1	-0.2	0.1	0.2	0	-0.4	-0.8	-0.2	-1.1	-1	-0.5	-1.3
Cluster Incl. M84443:H.sapiens galactokinase (GK2) mRNA, complete cds /cds=(20,1396) /gb=M84443 /gi=183265 /ug=Hs.129228 /len=1510	37825_at	-0.8	-0.8	-0.4	-0.2	-0.1	0	-0.6	-0.9	-0.8	-1	-0.4	-0.7	-0.6	-0.7	0	0	-0.2	0.1	-1.3	-0.2	-1.2	-0.4	-0.3	-0.7
Cluster Incl. AB012124:Homo sapiens TCFL5 mRNA for transcription factor-like 5, complete cds /cds=(98,1456) /gb=AB012124 /gi=4126408 /ug=Hs.30696 /len=2316	35614_at	-0.6	-0.8	-0.6	-0.4	-0.6	-0.7	-1	-1.1	-0.6	-0.6	-0.4	-0.5	-0.2	-0.1	-0.7	-0.7	-0.9	-0.8	-1.3	-0.8	-0.4	-0.5	-0.4	-0.5
Cluster Incl. M55150:Human fumarylacetoacetate hydrolase mRNA, complete cds /cds=(56,1315) /gb=M55150 /gi=182392 /ug=Hs.73875 /len=1447	36876_at	-0.2	-0.6	0	-0.1	-0.3	-0.4	-0.3	-0.7	-0.8	-0.5	-0.7	-0.4	0	0.1	-0.6	-1	-1.2	-1	-0.8	-1	-1.1	-1.2	-1.3	-1.3
Cluster Incl. L05425:Homo sapiens autoantigen mRNA, complete cds /cds=(79,2274) /gb=L05425 /gi=179284 /ug=Hs.75528 /len=2313	36930_at	-0.3	-0.5	-0.4	-0.4	-0.5	-0.4	-0.7	-0.8	-0.8	-0.6	-1	-0.8	-0.1	-0.3	-0.4	-0.8	-1	-1	-1.1	-1.1	-1.3	-0.9	-0.9	-0.8
Cluster Incl. AF005050:Homo sapiens aspartyl aminopeptidase mRNA, complete cds /cds=(170,1588) /gb=AF005050 /gi=4101588 /ug=Hs.108117 /len=1694	38703_at	0.1	0	-0.1	-0.3	-0.5	-0.7	-0.2	-0.8	-0.7	-0.4	-0.8	-0.6	0	-0.3	-0.9	-1.3	-1.2	-1.3	-0.8	-0.7	-1.1	-0.9	-0.8	-1
Cluster Incl. AJ132440:Homo sapiens mRNA for PLU-1 protein /cds=(89,4723) /gb=AJ132440 /gi=4902723 /ug=Hs.143323 /len=6355	39713_at	-0.6	-0.2	-0.3	-0.1	-0.3	-0.1	-0.8	-0.3	-0.6	-0.1	0	0.1	-1.3	-0.9	-0.6	-0.6	-0.7	-0.3	-0.4	-0.2	-0.3	-0.4	-0.3	-0.9
Cluster Incl. X51521:Human mRNA for ezrin /cds=(117,1877) /gb=X51521 /gi=31282 /ug=Hs.155191 /len=3044	40103_at	0.1	-0.5	-0.4	-0.4	-0.5	-0.4	-0.4	-0.5	-0.6	-0.9	-1.3	-1.3	0	-0.2	-0.3	0	0	-0.1	-0.1	-0.2	-0.2	0.1	-0.3	-0.1
Cluster Incl. X69141:H.sapiens mRNA for squalene synthase /cds=(91,1344) /gb=X69141 /gi=435676 /ug=Hs.48876 /len=2033	34848_at	-0.6	-0.6	-0.4	-0.3	0	0.1	-0.6	-0.6	-1.3	-0.8	-1.1	-0.6	-0.6	-0.8	-0.8	-0.5	-0.3	-0.8	-0.4	0.1	-1.2	-0.4	-0.4	0
Cluster Incl. L40391:Homo sapiens (clone s153) mRNA fragment /cds=UNKNOWN /gb=L40391 /gi=887356 /ug=Hs.6445 /len=1460	35754_at	-0.4	0	0.1	0.1	-0.1	-0.4	-0.9	-0.8	-0.9	-0.7	-0.7	-0.4	0	0.1	-0.3	-0.7	-0.6	-1	-0.8	-1.1	-0.8	-1	-1.3	-1.2
Cluster Incl. U22055:Human 100 kDa coactivator mRNA, complete cds /cds=(267,2924) /gb=U22055 /gi=799176 /ug=Hs.79093 /len=3480	37730_at	0	-0.3	0.1	0.1	0	-0.4	-0.1	-0.3	-0.4	-0.4	-0.6	-0.7	0.1	0.1	0.1	-0.1	-0.3	-0.6	-0.4	-1.1	-0.9	-0.9	-1.3	-1.1
Cluster Incl. L37043:Homo sapiens casein kinase I epsilon mRNA, complete cds /cds=(22,1272) /gb=L37043 /gi=852056 /ug=Hs.79658 /len=1331	38019_at	-0.5	-0.4	-0.3	-0.2	-0.6	-0.6	-0.3	-0.5	-1	-0.7	-0.6	-0.8	0	-0.2	0.1	-0.1	-0.1	-0.6	-0.5	-0.4	-1.3	-1.1	-0.8	-1.1
Cluster Incl. AF112219:Homo sapiens esterase D mRNA, complete cds /cds=(183,1031) /gb=AF112219 /gi=4093224 /ug=Hs.82193 /len=1191	38375_at	0	-0.1	0	0.1	-0.2	0	-0.5	-0.2	-0.6	-1	-0.8	-1.2	-0.1	-0.3	-0.3	-0.2	-0.3	-0.8	-0.6	-0.6	-1.2	-0.9	-1.3	-1.2
Cluster Incl. X69804:H.sapiens mRNA for La/SS-B protein /cds=UNKNOWN /gb=X69804 /gi=1015499 /ug=Hs.83715 /len=1770	38450_at	0.1	0.1	-0.2	-0.2	-0.3	-0.3	-0.8	-1.1	-1.3	-1.1	-1.1	-1.3	0.1	-0.3	-0.4	-0.3	-0.4	-0.8	-0.8	-0.8	-1.1	-0.9	-0.9	-1.1
Cluster Incl. AF053641:Homo sapiens brain cellular apoptosis susceptibility protein (CSE1) mRNA, complete cds /cds=(123,3038) /gb=AF053641 /gi=3560556 /ug=Hs.90073 /len=3549	38804_at	0	-0.2	0	0.1	-0.3	-0.3	-0.6	-0.7	-0.9	-0.8	-1.1	-0.8	-0.1	0	-0.3	0	-0.3	-0.7	-0.6	-0.8	-1.3	-0.9	-1.2	-0.8
Cluster Incl. AJ243310:Homo sapiens mRNA for C14orf3 protein /cds=(131,1147) /gb=AJ243310 /gi=5262358 /ug=Hs.204041 /len=1375	40979_at	-0.1	-0.2	-0.1	-0.2	-0.5	-0.5	-0.7	-1.1	-0.8	-0.8	-0.8	-1.3	-0.3	-0.4	-0.7	-0.4	-0.6	-0.8	-1	-0.7	-0.8	-0.8	-1.1	-0.7
Cluster Incl. AF041474:Homo sapiens BAF53a (BAF53a) mRNA, complete cds /cds=(136,1425) /gb=AF041474 /gi=4001802 /ug=Hs.233982 /len=1822	41278_at	-0.1	-0.1	-0.2	-0.2	-0.5	-0.5	-0.8	-0.9	-1	-0.8	-1.1	-1.3	-0.2	-0.3	-0.2	-0.2	-0.4	-0.7	-0.6	-1	-1.1	-1.1	-1.1	-0.8
X55504 /FEATURE=cds /DEFINITION=HSP120A H.sapiens mRNA for P120 antigen	1979_s_at	0	0.1	-0.1	-0.2	-0.3	-0.5	0	-1.1	-0.8	-0.5	-1	-1	-0.3	-0.7	-0.7	-1.3	-1.1	-1.2	-0.8	-0.7	-1.3	-0.7	-0.8	-1
Cluster Incl. M64098:Human high density lipoprotein binding protein (HBP) mRNA, complete cds /cds=(154,3960) /gb=M64098 /gi=183891 /ug=Hs.177516 /len=4354	31504_at	-0.3	-0.4	-0.2	-0.1	-0.1	-0.4	-0.7	-0.8	-0.6	-0.4	-0.4	-0.3	-0.2	-0.1	0	0	-0.4	-0.5	-0.8	-1.3	-1.1	-0.9	-0.9	-0.7
Cluster Incl. AL049437:Homo sapiens mRNA; cDNA DKFZp586E1120 (from clone DKFZp586E1120) /cds=UNKNOWN /gb=AL049437 /gi=4500220 /ug=Hs.100292 /len=2124	34417_at	-0.7	-0.6	-0.4	-0.2	-0.2	-0.4	-0.7	-1.2	-0.9	-0.5	-1.3	-1	-1.3	-1.3	-1.4	-0.9	-0.6	-0.6	-1.6	-3.1	-0.8	-1.4	-1.7	-1.6
Cluster Incl. AB002359:Human mRNA for KIAA0361 gene, KIAA0361 protein /cds=(0,4116) /gb=AB002359 /gi=2224662 /ug=Hs.105478 /len=5338	37143_s_at	-0.6	-0.2	-0.3	-0.1	-0.4	-0.7	-0.1	-1.2	-1.8	-1.3	-1.7	-1.5	-0.3	-0.6	-1.3	-1.3	-2.1	-2.6	-1.8	-0.6	-2.8	-1	-2	-1.1
Cluster Incl. AI375033:ta66e10.x1 Homo sapiens cDNA, 3 end /clone=IMAGE-2049066 /clone_end=3 /gb=AI375033 /gi=4175023 /ug=Hs.145567 /len=536	37884_f_at	-0.4	-0.3	-0.8	-0.5	-0.8	-0.3	-1.1	-0.9	-0.9	-0.8	-1.3	0	-0.4	-0.9	-0.8	-1.1	-1.3	-0.3	-0.4	0	-0.7	-0.4	0	-0.6
Cluster Incl. AL049442:Homo sapiens mRNA; cDNA DKFZp586N1720 (from clone DKFZp586N1720) /cds=UNKNOWN /gb=AL049442 /gi=4500222 /ug=Hs.71616 /len=2003	40349_at	-0.5	-0.4	-0.3	-0.1	-0.4	0	-0.3	-0.2	-0.3	-0.4	-0.1	0	-0.3	-0.4	-0.2	-0.1	-0.2	-0.6	-1.1	-0.8	-0.6	-1.3	-0.7	-0.9
Cluster Incl. X74570:H.sapiens mRNA for Gal-beta(1-3/1-4)GlcNAc alpha-2.3-sialyltransferase /cds=(162,1151) /gb=X74570 /gi=414890 /ug=Hs.75268 /len=1741	36916_at	-0.1	-0.6	-0.7	-0.7	-0.2	-0.2	-0.2	-0.3	-0.4	-0.5	-0.3	-1	-0.3	-1.3	-1.1	-1.3	-0.7	-0.9	-1.1	-1.5	-1.5	-1.1	-0.9	-0.8
Cluster Incl. AF016369:Homo sapiens U4/U6 small nuclear ribonucleoprotein hPrp4 mRNA, complete cds /cds=(60,1628) /gb=AF016369 /gi=2708304 /ug=Hs.8551 /len=2187	37935_at	-0.9	-0.4	-0.8	-0.9	-1.1	-0.3	-0.9	-0.1	-0.5	-1.5	-0.5	-1.8	-0.4	-0.8	-0.4	-0.7	0	-0.7	-1.3	-0.2	-0.9	-0.8	-1.2	-1
Cluster Incl. AI582831:tn36c06.x1 Homo sapiens cDNA, 3 end /clone=IMAGE-2169706 /clone_end=3 /gb=AI582831 /gi=4568728 /ug=Hs.102419 /len=555	38640_at	0	-0.6	-0.1	-0.2	-0.4	-0.4	0	-0.9	-0.5	-0.4	-1.1	-1.1	-0.2	-1.1	-1.1	-1.5	-1.8	-1.3	-0.9	-0.7	-1.2	-1.3	-1.1	-1
Cluster Incl. W28944:54h12 Homo sapiens cDNA /gb=W28944 /gi=1308955 /ug=Hs.155742 /len=748	40133_s_at	-0.3	-0.5	0	-0.2	-0.1	-0.4	-0.7	-1.2	-1	-0.4	-1.2	-1	-0.2	-0.2	-0.6	-0.7	-1	-0.8	-1	-1.1	-0.9	-0.9	-1.3	-1.1
Cluster Incl. L07758:Human IEF SSP 9502 mRNA, complete cds /cds=(87,1592) /gb=L07758 /gi=177764 /ug=Hs.172589 /len=1853	40816_at	0	0	-0.1	-0.2	-0.3	-0.5	-0.4	-1	-0.8	-0.6	-1.3	-0.9	0	-0.3	-0.6	-0.8	-0.9	-0.7	-1	-0.8	-0.8	-0.7	-1	-1
Cluster Incl. AJ005892:Homo sapiens mRNA for JM23 protein, complete coding sequence (clone IMAGE 34581 and IMAGE 45355 and LLNLc110I133Q7 (RZPD Berlin)) /cds=(300,1289) /gb=AJ005892 /gi=3334738 /ug=Hs.23170 /len=1867	33437_at	-0.2	-0.3	0	-0.2	-0.3	-0.7	-0.6	-0.9	-1	-0.5	-1.2	-0.6	-0.1	-0.4	-0.9	-0.9	-1.3	-1.2	-0.9	-1.3	-1.1	-1.1	-0.7	-1.2
Cluster Incl. AL096880:Novel human mRNA containing Zinc finger C2H2 type domains /cds=(70,1920) /gb=AL096880 /gi=5596701 /ug=Hs.27801 /len=3008	34299_at	-0.5	-0.6	-0.4	-0.2	-0.3	-0.2	0	0	-0.4	-0.2	-0.3	-0.1	-0.9	-1.3	-0.7	-0.5	-0.8	-0.3	-0.2	-0.3	-0.7	-0.6	-0.8	-0.7
Cluster Incl. Y10387:H.sapiens mRNA for PAPS synthetase /cds=(36,1910) /gb=Y10387 /gi=2673861 /ug=Hs.3833 /len=2493	34411_at	-0.8	-0.5	-0.6	-0.6	-0.9	-0.4	-0.9	-0.3	-0.5	-1.3	-0.5	-1.1	-0.6	-0.8	-0.3	-0.2	0	-0.3	-0.6	-0.2	-0.6	-0.3	-0.4	-0.5
Cluster Incl. AA526812:ni92a08.s1 Homo sapiens cDNA, 3 end /clone=IMAGE-984278 /clone_end=3 /gb=AA526812 /gi=2268881 /ug=Hs.7558 /len=685	36647_at	-0.2	-0.4	-0.5	-0.3	-0.4	-0.6	-1.2	-1.3	-1.1	-0.9	-1.2	-1	-0.3	-0.3	-0.2	0	-0.6	-0.6	-0.5	-0.9	-0.7	-0.6	-0.8	-0.8
Cluster Incl. X76057:H.sapiens PMI1 mRNA for phosphomannose isomerase /cds=(5,1276) /gb=X76057 /gi=416016 /ug=Hs.75694 /len=1771	36673_at	0	-0.6	-0.2	-0.2	-0.1	-0.1	-0.2	-0.5	-0.4	-0.2	-0.5	-0.5	-0.3	-0.7	-1.3	-1	-1	-0.6	-0.5	-1	-0.9	-1.1	-1.2	-0.8
Cluster Incl. D42047:Human mRNA for KIAA0089 gene, partial cds /cds=(0,1236) /gb=D42047 /gi=577306 /ug=Hs.82432 /len=4043	38394_at	0	-0.1	-0.4	-0.6	-0.6	-0.9	-0.9	-1.2	-1.1	-0.6	-1.3	-0.9	-0.3	-0.5	-0.7	-0.7	-1.2	-1	-0.6	-0.3	-1	-0.3	-1	-1.2
Cluster Incl. L12535:Human RSU-1/RSP-1 mRNA, complete cds /cds=(827,1660) /gb=L12535 /gi=434050 /ug=Hs.75551 /len=2194	32544_s_at	-0.5	-0.3	-0.9	-0.4	-0.4	-0.5	-1.3	-0.9	-0.5	-0.4	-1	-0.7	-0.3	0	-0.5	-0.3	0	-0.9	-0.3	-0.6	-0.5	-0.4	-0.5	-0.5
Cluster Incl. M94065:Human dihydroorotate dehydrogenase mRNA, 3 end /cds=(0,1190) /gb=M94065 /gi=555593 /ug=Hs.94925 /len=1496	33195_at	-0.1	-0.3	-0.3	-0.5	-0.7	-0.6	-0.3	-0.6	-1.1	-0.6	-1.1	-1.7	-0.5	-1.3	-1.3	-1.2	-1.7	-1.4	-1.1	-1.4	-1.4	-1.1	-1	-0.9
U11791 /FEATURE= /DEFINITION=HSU11791 Human cyclin H mRNA, complete cds	1924_at	0	0	-0.2	0	0	-0.5	-0.8	-1.3	-0.5	-0.6	-0.5	-0.7	-0.2	-0.2	-0.1	-0.4	-0.7	-0.7	-0.5	-0.4	-0.8	-0.3	-0.7	-1
J02645 /FEATURE=mRNA /DEFINITION=HUMEIF2A Human translational initiation factor (eIF-2), alpha subunit mRNA, complete cds	1154_at	-0.1	-0.5	-0.4	-0.1	-0.3	-0.1	-1.1	-0.8	-1	-0.4	-0.7	-1.6	0	-0.3	-0.1	0	-0.3	-0.6	-0.8	-0.1	-1.3	-1	-0.8	-0.9
L20859 /FEATURE= /DEFINITION=HUMGLVR1X Human leukemia virus receptor 1 (GLVR1) mRNA, complete cds	1138_at	-0.2	0	-0.5	-0.6	-0.8	-0.6	-0.1	-0.4	-0.5	-0.4	-0.6	0	-1.3	-0.9	-0.7	-0.3	-0.5	-0.3	-0.4	-0.2	-0.5	-0.6	0	-0.2
U13695 /FEATURE=cds /DEFINITION=HSU13695 Human homolog of yeast mutL (hPMS1) gene, complete cds	525_g_at	-0.6	0	-0.1	-0.1	-0.3	-0.2	0	-0.2	-0.7	-0.2	-0.5	-0.4	-0.5	-0.8	-0.6	-0.7	-0.5	-1.1	-1.3	-0.9	-0.8	-0.9	-0.4	-0.5
Cluster Incl. M17886:Human acidic ribosomal phosphoprotein P1 mRNA, complete cds /cds=(129,473) /gb=M17886 /gi=190233 /ug=Hs.177592 /len=512	31957_r_at	0.4	0.4	0.5	-0.1	0.3	0.9	0.9	1.1	0.8	0.9	0.7	0.7	0.5	0.1	0.3	0.2	0.7	0.8	0.8	1.2	0.9	0.8	0.5	0.8
Cluster Incl. W29045:55e12 Homo sapiens cDNA /gb=W29045 /gi=1309002 /ug=Hs.225039 /len=756	32007_at	0.5	1.2	0.2	0.2	0.3	0.8	0.5	0.8	0.6	0.2	0.6	0.6	0.3	0.1	0.3	-0.6	0.4	0.1	0.5	0.1	0.4	0.4	0.4	-0.4
Cluster Incl. X82634:Homo sapiens mRNA for hair keratin acidic 3-II /cds=(0,1086) /gb=X82634 /gi=2950207 /ug=Hs.32950 /len=1427	34568_at	0.5	0.9	0.2	0.2	0.5	1.2	1.1	0.2	0.5	0.5	0.9	1	0.3	0.7	0.1	0.2	0.9	0.6	0.5	0.3	0.4	0.1	0.5	0.9
Cluster Incl. X52104:Human mRNA for p68 protein /cds=(175,2019) /gb=X52104 /gi=35219 /ug=Hs.76053 /len=2330	34647_at	0.2	0.2	-0.1	0.1	-0.1	0	0.1	0	0.1	0.4	0.1	0.7	0.4	0.4	0.4	0.3	-0.1	0.5	0.3	0.4	0.8	0.8	1.2	1
Cluster Incl. AL031670:dJ681N20.2 (ferritin, light polypeptide-like 1) /cds=(200,727) /gb=AL031670 /gi=4469083 /ug=Hs.111334 /len=978	35083_at	0.4	0.4	0.3	0	0.2	0.8	0.8	0.9	0.6	0.8	0.6	0.7	0.5	0.1	0.3	0.2	0.6	0.8	0.7	1.2	0.9	0.8	0.8	1
Cluster Incl. AB011086:Homo sapiens mRNA for KIAA0514 protein, complete cds /cds=(951,2336) /gb=AB011086 /gi=3043551 /ug=Hs.129739 /len=7724	35534_at	0.8	1.2	0.2	0.1	0.2	0.5	0.2	0.3	0.6	0.3	0.6	0.5	0.4	0.4	0.1	0.2	0.9	0.4	0.5	0.9	0.6	0.4	0.6	0.7
Cluster Incl. AF064606:Homo sapiens KB07 protein mRNA, partial cds /cds=(0,732) /gb=AF064606 /gi=3152665 /ug=Hs.167970 /len=1002	36437_s_at	0.3	0	0.1	-0.1	0.7	-2.4	0.6	0.7	-0.1	-0.8	0.2	-0.1	0.8	0.8	0.9	0.9	0.7	0.6	0.2	0.9	-0.2	0.8	1.2	0
Cluster Incl. M31520:Human ribosomal protein S24 mRNA /cds=(142,543) /gb=M31520 /gi=337504 /ug=Hs.180450 /len=620	32315_at	0.2	0.4	0.3	0.1	0.2	0.7	0.7	0.9	0.6	0.7	0.4	0.6	0.4	0.3	0.2	0.2	0.5	0.5	0.6	1.2	0.5	0.4	0.2	0.5
Cluster Incl. X63432:H.sapiens ACTB mRNA for mutant beta-actin (beta-actin) /cds=(73,1200) /gb=X63432 /gi=28335 /ug=Hs.180952 /len=1792	32318_s_at	0.3	0.4	0.3	0.1	0	0.7	0.6	0.7	0.7	0.7	0.5	0.6	0.5	0.3	0.1	0.2	0.5	0.7	0.6	1.2	0.8	0.7	0.7	0.9
Cluster Incl. AI688098:wc92f08.x1 Homo sapiens cDNA, 3 end /clone=IMAGE-2326119 /clone_end=3 /gb=AI688098 /gi=4899392 /ug=Hs.239884 /len=576	32980_f_at	0.2	0	-0.2	-0.7	-0.5	0.2	0.2	0.8	0.9	0.5	0.9	0.7	0.3	0.1	0.1	0.2	1.2	0.2	-0.1	0.4	0.3	0.2	-0.1	0.1
Cluster Incl. AF025531:Homo sapiens leucocyte immunoglobulin-like receptor-7 (LIR-7) mRNA, complete cds /cds=(39,1490) /gb=AF025531 /gi=2653868 /ug=Hs.94498 /len=1725	34033_s_at	-0.4	-0.5	-0.6	-0.2	0.1	0.3	0.3	0.5	0.6	0.8	0.5	1.1	-0.4	-0.8	-0.9	-0.8	-0.5	0.4	0.7	0.8	1	0.8	1.1	1.2
Cluster Incl. AB007958:Homo sapiens mRNA, chromosome 1 specific transcript KIAA0489 /cds=UNKNOWN /gb=AB007958 /gi=3413932 /ug=Hs.169431 /len=5406	35442_at	0.3	0.7	0.3	-0.2	0.3	0.5	0.5	0.9	0.9	-1.1	1.2	-0.2	0.4	0.1	0.3	0.2	0.8	0.5	-0.2	0.8	0.1	1	0.5	0.1
Cluster Incl. W73046:zd54h09.r1 Homo sapiens cDNA, 5 end /clone=IMAGE-344513 /clone_end=5 /gb=W73046 /gi=1383240 /ug=Hs.172639 /len=582	35467_g_at	0.2	0	0.5	0.5	0.7	0.9	1.1	1.1	1.2	1.1	1.1	1	-0.3	0.1	-0.2	-0.3	0.1	-0.1	0	0	0.2	0.1	-0.4	-0.2
Cluster Incl. U65416:Human MHC class I molecule (MICB) gene, complete cds /cds=(5,1156) /gb=U65416 /gi=1815636 /ug=Hs.211580 /len=2367	35937_at	-1	-0.5	-0.2	0.1	0.3	-0.6	-0.5	-0.6	-0.6	-0.5	-0.4	-0.2	-0.7	-0.4	0.7	1.1	1.2	0.9	0.2	-0.2	0.2	0	0	0.3
Cluster Incl. AF065485:Homo sapiens sorting nexin 4 mRNA, complete cds /cds=(0,1352) /gb=AF065485 /gi=3873215 /ug=Hs.237870 /len=1500	36216_at	-0.4	0.2	0	-0.5	0.5	0.2	-2	1.2	0.5	0	0.5	0.5	0.6	0.3	0.3	0.7	0.2	0.6	0.8	0.3	0.3	0	0.5	-0.1
Cluster Incl. J03071:Human growth hormone (GH-1 and GH-2) and chorionic somatomammotropin (CS-1, CS-2 and CS-5) genes, complete cds /cds=(0,599) /gb=J03071 /gi=183148 /ug=Hs.75984 /len=600	36784_at	0.3	0.2	-0.1	0.1	0.9	0.6	0.1	0.8	0.2	1.2	0.4	1.1	0.2	0	0.6	0.6	-0.1	0.7	0.8	0.3	0.7	0.2	0.3	0.3
Cluster Incl. J03077:Human co-beta glucosidase (proactivator) mRNA, complete cds /cds=(38,1612) /gb=J03077 /gi=183230 /ug=Hs.78575 /len=2767	36795_at	-0.2	-0.2	0.3	0	0.2	0.3	0.4	0.7	0.8	0.8	0.9	1.1	0	0	-0.1	0	0.1	0.5	0.6	0.7	1.2	0.9	0.9	1.1
Cluster Incl. AF001846:Homo sapiens lymphoid phosphatase LyP1 mRNA, complete cds /cds=(41,2467) /gb=AF001846 /gi=4100631 /ug=Hs.87860 /len=3058	36808_at	-0.6	0	-0.3	0	0.4	0.5	0.5	0.8	1.1	0.9	1	1.2	-0.5	-0.6	0.4	0.5	0.4	0.3	0.4	0.4	0.8	0.7	1.2	0.5
Cluster Incl. AL050378:Homo sapiens mRNA; cDNA DKFZp586I1420 (from clone DKFZp586I1420) /cds=UNKNOWN /gb=AL050378 /gi=4914581 /ug=Hs.112423 /len=2743	37442_at	0.4	0.1	0	0.1	-0.4	0.6	1.2	1.1	0.7	0.5	0.6	0.5	0	0.2	0.1	0.3	0.6	0.2	0.5	0.8	0.2	0.9	0.4	0.4
Cluster Incl. D38537:Human mRNA for protoporphyrinogen oxidase, complete cds /cds=(277,1710) /gb=D38537 /gi=854663 /ug=Hs.100016 /len=1767	37098_at	-0.5	-0.1	0	-0.1	0.1	0.2	0.6	0.7	0.1	0.6	0.6	0.9	-0.4	0.2	0.2	0.5	0.2	0.6	0	1.2	0.9	0.3	0.6	0.4
Cluster Incl. D89928:Homo sapiens HKL1 mRNA, complete cds /cds=(152,1969) /gb=D89928 /gi=2970037 /ug=Hs.100932 /len=2435	37106_at	-0.8	-2.3	-1.1	-0.4	-0.5	-1.2	0.1	0.5	0	0	0.2	0.8	-1.7	-0.4	0.2	0	-0.6	-0.3	0	0.7	0.2	0.4	1.2	0.4
Cluster Incl. D30758:Human mRNA for KIAA0050 gene, complete cds /cds=(188,2410) /gb=D30758 /gi=495679 /ug=Hs.108947 /len=2494	37411_at	0.1	-0.2	-0.3	-0.1	-0.2	0.5	1.1	0.4	0.8	0.9	0.7	1	-0.2	-0.5	-1.6	-0.3	-0.1	0.6	0.3	0.7	0.8	0.7	1.2	1.1
Cluster Incl. AF035281:Homo sapiens clone 23903 mRNA sequence /cds=UNKNOWN /gb=AF035281 /gi=2661032 /ug=Hs.12526 /len=1401	37794_at	-0.1	0.2	-0.5	-0.6	-0.4	0.1	0.7	0.5	0.7	0.7	0.8	1.2	-0.3	-0.7	-1.2	-1.1	-0.6	-0.2	-0.3	0.3	0.4	0.1	0.4	0.3
Cluster Incl. AF017445:Homo sapiens GDP-L-fucose pyrophosphorylase (GFPP) mRNA, complete cds /cds=(37,1821) /gb=AF017445 /gi=2582184 /ug=Hs.150926 /len=3129	38139_at	-0.6	-0.4	0	0.4	0	-0.3	-0.6	-0.4	0.3	-0.2	-0.2	0.6	-0.7	0	0.8	1.2	0.9	0.1	0.6	1	0.6	0.7	0.6	0.3
Cluster Incl. AF038199:Homo sapiens clone 23728 mRNA sequence /cds=UNKNOWN /gb=AF038199 /gi=2795920 /ug=Hs.153106 /len=1112	38154_at	0.4	0.4	-0.1	-0.4	0.1	-0.5	-1.4	0.5	0.9	0.5	0	1.2	0	1.2	0.1	0.1	-0.1	-0.2	0.2	0.7	-0.2	-0.5	0.2	-0.2
Cluster Incl. D79987:Human mRNA for KIAA0165 gene, complete cds /cds=(1113,6500) /gb=D79987 /gi=1136391 /ug=Hs.153479 /len=6662	38158_at	0	0.4	0.2	0	0.2	0.3	0.4	0.2	0.3	0.2	0	0.3	-0.2	-0.3	0.4	0.9	1	1.2	0.6	0.5	0.5	0.3	0.7	0.8
Cluster Incl. AB026436:Homo sapiens mRNA for dual specificity phosphatase MKP-5, complete cds /cds=(284,1732) /gb=AB026436 /gi=5138994 /ug=Hs.177534 /len=2051	38555_at	-0.6	-0.4	-0.3	-1.2	-0.7	-0.4	0.5	0.3	-0.5	-0.8	-0.2	0	-0.2	-0.3	0.5	0.1	1.2	0.8	0.4	0.3	0.4	-0.3	-0.1	0.2
Cluster Incl. AF026939:Homo sapiens CIG49 (cig49) mRNA, complete cds /cds=(94,1566) /gb=AF026939 /gi=2612967 /ug=Hs.181874 /len=2056	38584_at	-0.3	0	-0.5	-0.2	-0.2	0.2	-0.5	0.5	-0.1	0.4	0.7	0.9	-0.7	-0.2	0	0.4	1.2	0.6	1	0.8	-0.2	-0.3	-0.6	-0.4
Cluster Incl. L07540:Human replication factor C, 36-kDa subunit mRNA, complete cds /cds=(9,1031) /gb=L07540 /gi=190153 /ug=Hs.192521 /len=1244	38863_at	0.1	0.5	0.3	0.5	0.5	-0.1	-0.1	-0.1	-0.2	-0.4	-0.4	-0.2	0.2	0.5	1.2	1.1	0.8	0.2	0.1	-0.1	-0.3	-0.3	0	-0.6
Cluster Incl. AF102265:Homo sapiens N-acetylglucosamine-phosphate mutase mRNA, complete cds /cds=(33,1661) /gb=AF102265 /gi=3851710 /ug=Hs.237323 /len=1985	39267_at	0	0.7	0.2	0.3	0.9	-0.5	-1.9	-1.8	-0.9	-1.6	-0.2	-0.3	-0.1	0.6	1.2	0.8	0.6	0.7	-1.5	0.6	0.2	-0.6	0	-0.8
Cluster Incl. W28319:45c1 Homo sapiens cDNA /gb=W28319 /gi=1308267 /ug=Hs.239505 /len=702	39296_at	-0.1	0.6	-0.5	-0.1	-1.8	0.5	1.1	1.2	0.5	0.8	-0.1	0.6	-1.5	0.3	0	-0.1	0.2	0.5	-0.5	0.4	-0.1	0.6	0.7	0.7
Cluster Incl. U50136:Human leukotriene C4 synthase (LTC4S) gene, complete cds /cds=(96,548) /gb=U50136 /gi=1314482 /ug=Hs.456 /len=665	39968_at	-0.3	-0.1	-0.1	-0.3	0	0	0.9	1	0.1	0.1	1.2	0.2	-0.2	-0.1	0.1	-0.5	-0.4	-0.1	0.3	0.6	0.3	0.1	0.5	0.8
Cluster Incl. U12778:Human acyl-CoA dehydrogenase mRNA, complete cds /cds=(15,1313) /gb=U12778 /gi=531390 /ug=Hs.81934 /len=2682	40673_at	-0.4	0.1	0	0	-0.3	-1.4	-0.8	-0.9	0.2	-0.4	-0.2	0.1	-0.4	0.7	1.2	0.9	0.5	-1.3	-0.2	-0.6	0.4	0	0.4	-0.3
Cluster Incl. U78190:Human GTP cyclohydrolase I feedback regulatory protein gene, complete cds /cds=(94,348) /gb=U78190 /gi=1698996 /ug=Hs.83081 /len=712	40684_at	0.1	-0.1	0	-0.1	0.3	0.1	0	-0.1	-0.1	0.2	0	-0.1	0.1	-0.1	0.1	0.7	0.8	1.2	0.4	0.3	0.3	0	0.1	-0.2
Cluster Incl. D26579:Homo sapiens mRNA for transmembrane protein, complete cds /cds=(9,2483) /gb=D26579 /gi=1864004 /ug=Hs.86947 /len=3236	40712_at	0.1	0.3	-0.1	-0.1	-0.5	0.2	0.2	0.2	0.4	0.4	0.5	0.7	0	0.2	-0.1	0.3	0.3	0.6	0.4	0.7	1.2	0.7	1.2	1
Cluster Incl. AF053305:Homo sapiens mitotic checkpoint kinase Bub1 (BUB1) mRNA, complete cds /cds=(63,3320) /gb=AF053305 /gi=2981232 /ug=Hs.98658 /len=3454	41081_at	-0.3	0.2	0.2	0.3	0.3	0.2	-0.4	-0.2	-0.3	-0.7	-0.8	-0.6	0.1	0.4	0.9	1.2	0.8	0.7	0.3	-0.1	-0.1	-0.1	-0.3	-0.5
Cluster Incl. AF001175:Homo sapiens ribonuclease P protein subunit p14 (Rpp14) mRNA, complete cds /cds=(169,543) /gb=AF001175 /gi=4100562 /ug=Hs.155150 /len=1545	32037_r_at	0.9	0.5	0.1	0.1	0.4	-0.4	0.3	0.9	0.7	-0.2	-0.3	0.1	0.5	1.2	0	-0.1	0.4	-2.2	-0.1	-0.3	-0.7	0.2	0.1	-0.1
Cluster Incl. AB023204:Homo sapiens mRNA for KIAA0987 protein, partial cds /cds=(0,3349) /gb=AB023204 /gi=4589617 /ug=Hs.103839 /len=4446	41385_at	0	-0.3	-0.3	-0.3	-0.5	-0.4	-0.3	0.2	0.3	0.3	0.3	0.7	-0.2	-0.4	-0.5	0.2	0.5	0.4	1	1.2	1	1.2	0.9	0.9
Cluster Incl. AJ010119:Homo sapiens mRNA for Ribosomal protein kinase B (RSK-B) /cds=(65,2383) /gb=AJ010119 /gi=3452408 /ug=Hs.105584 /len=3118	41404_at	0.2	0.4	0.3	0.2	0.4	-0.1	0.7	0.7	0.8	0.7	1.2	0.5	0.1	0	0	-0.1	0.3	0.6	0.3	0.5	0.7	0.5	0.5	0.5
Cluster Incl. AF090421:Homo sapiens ribosome S6 protein kinase mRNA, complete cds /cds=(164,2593) /gb=AF090421 /gi=3818591 /ug=Hs.109058 /len=3818	41432_at	0.8	0.7	0.1	-0.1	-0.3	0.5	-0.2	0.1	0.6	0	0.8	0.2	0	0.3	1	0.9	1.2	-0.4	0.9	1	0.5	0.6	0.4	-0.3
Cluster Incl. U63127:Human SEC7 homolog Tic (TIC) mRNA, complete cds /cds=(63,3233) /gb=U63127 /gi=4097506 /ug=Hs.110121 /len=4738	41443_at	0.3	0.3	0	0.1	0.2	0.3	0.7	0.4	0.7	0.8	0.9	1	-0.1	-0.3	0.2	0.2	0.6	0.8	0.5	0.8	1.2	1	1.2	1
Cluster Incl. AB014608:Homo sapiens mRNA for KIAA0708 protein, partial cds /cds=(0,5262) /gb=AB014608 /gi=3327229 /ug=Hs.117177 /len=5404	41614_at	0.2	0.2	0.1	0	-0.2	0.6	0.9	0.8	0.7	0.2	0.6	0.6	0	0.4	0.2	0.5	0.6	0.7	0.5	1.2	0.9	0.6	1.1	1
Cluster Incl. X83301:H.sapiens SMA5 mRNA /cds=(319,741) /gb=X83301 /gi=603029 /ug=Hs.119643 /len=1771	41643_at	0.7	-0.1	0.1	0.1	0	0.4	0.5	1.2	1.1	0.6	0.9	0.8	0.3	0.7	0.6	1.2	0.9	0.6	1	1.2	-0.5	0.4	0.5	-0.2
Cluster Incl. AB020717:Homo sapiens mRNA for KIAA0910 protein, partial cds /cds=(0,3581) /gb=AB020717 /gi=4240308 /ug=Hs.127416 /len=6624	41692_at	-0.3	0.1	0.4	0.3	0.3	0.4	0.7	0.7	1	0.9	0.8	1.2	0	1	1.1	0.6	0.9	0.8	0.8	0.8	1.1	0.7	1	0.8
Cluster Incl. U79751:Human basic-leucine zipper nuclear factor (JEM-1) mRNA, complete cds /cds=(403,1605) /gb=U79751 /gi=2257753 /ug=Hs.158205 /len=2730	32088_at	-2.2	0	0.6	0.5	-0.1	0.9	-0.1	-1.9	1.2	0.4	0.1	0.5	0	0.2	1.1	0.7	0.2	-0.5	0.5	0.5	0	0.5	0.3	0.3
Cluster Incl. U90543:Human butyrophilin (BTF1) mRNA, complete cds /cds=(210,1793) /gb=U90543 /gi=2062687 /ug=Hs.169963 /len=2882	32673_at	-0.1	0.3	0.2	0	0	0.3	0.7	0.3	0.5	0.5	0.6	1	-0.3	0	0.3	0.2	0.1	0.5	0.4	0.5	1	0.5	1.2	1
Cluster Incl. D86976:Human mRNA for KIAA0223 gene, partial cds /cds=(0,3498) /gb=D86976 /gi=1504025 /ug=Hs.196914 /len=4121	33748_at	0.1	0.5	0.4	0.4	0.3	0.7	0.9	0.9	0.8	1	1	0.9	-0.2	-0.9	-1	-0.4	0.3	1	0.8	1	1.2	1	1	0.9
Cluster Incl. AB003723:Homo sapiens mRNA for GPI1, complete cds /cds=(102,1847) /gb=AB003723 /gi=2911141 /ug=Hs.18079 /len=2921	33269_at	0.3	0.2	0	-0.1	0.6	0	0.5	0.4	-0.2	0	0.6	-0.8	0.2	0.1	0.2	-0.4	0.4	0.6	-0.3	0.5	0.6	-0.1	1	1.2
Cluster Incl. AB020643:Homo sapiens mRNA for KIAA0836 protein, partial cds /cds=(0,1830) /gb=AB020643 /gi=4240160 /ug=Hs.183006 /len=4791	33296_at	-2.2	0.1	0.1	-0.4	0.2	0.8	-0.9	0.1	0.4	-0.3	0.6	0.5	0.1	1.2	1.2	0.9	1	0.1	0.7	0.9	0.7	-0.2	0.9	0.2
Cluster Incl. N95443:zb81c12.s1 Homo sapiens cDNA, 3 end /clone=IMAGE-310006 /clone_end=3 /gb=N95443 /gi=1267753 /ug=Hs.19180 /len=611	33716_at	0.2	-0.2	0.7	-0.1	0.1	0.8	0.1	0.4	0.1	0.3	0.3	0.9	0.5	0.9	0.5	0.9	0.2	0.5	0.9	-1.8	1.2	0.6	0.5	-0.2
Cluster Incl. AF093771:Homo sapiens mitoxantrone resistance protein 1 mRNA, partial sequence /cds=UNKNOWN /gb=AF093771 /gi=3747072 /ug=Hs.194720 /len=1469	33733_at	1.2	-0.5	-0.7	-0.2	-0.1	0.2	0.7	-1.2	1	0.7	0.7	0.4	0.3	-0.1	-1.2	-0.7	0.8	0.9	0.1	1.2	0.3	0.1	0.4	-0.3
Cluster Incl. AB007962:Homo sapiens mRNA, chromosome 1 specific transcript KIAA0493 /cds=UNKNOWN /gb=AB007962 /gi=3413936 /ug=Hs.198609 /len=5734	33761_s_at	-0.2	0	-0.2	0.3	0.6	0	-0.2	-0.1	0.1	0.2	0.2	0.5	0.1	0.7	1.2	1	0.4	0.1	0.3	-0.3	0	0	0.6	0.6
Cluster Incl. AB020645:Homo sapiens mRNA for KIAA0838 protein, complete cds /cds=(250,2259) /gb=AB020645 /gi=4240164 /ug=Hs.239189 /len=4198	34719_at	-0.2	-0.4	-0.5	0	-0.1	0.1	0.5	0.3	0.4	0.7	0.9	1.2	0.1	0.8	1.1	0.7	0.7	0.5	0.6	0.7	0.6	0.7	1.1	0.5
Cluster Incl. D14664:Human mRNA for KIAA0022 gene, complete cds /cds=(184,696) /gb=D14664 /gi=285952 /ug=Hs.2441 /len=3694	34760_at	-0.5	-0.6	-0.4	-0.1	0	0	-0.4	-0.1	0.5	0.8	0.8	1.2	-0.3	-0.1	-1	-1.2	-1	-0.8	-0.2	-0.4	0.1	0.2	0	0
Cluster Incl. W68046:zd42a12.s1 Homo sapiens cDNA, 3 end /clone=IMAGE-343294 /clone_end=3 /gb=W68046 /gi=1376935 /ug=Hs.25817 /len=575	35154_at	0.5	0.2	0.2	0	0.4	0.4	0.5	0.5	0.3	0.3	0.3	-0.3	0.2	0.3	0.2	-0.2	0.2	0.7	0.3	0.7	0.7	0.7	0.8	1.2
Cluster Incl. AF044414:Homo sapiens alpha mannosidase 6A8B (6a8b) mRNA, complete cds /cds=(744,2783) /gb=AF044414 /gi=2828701 /ug=Hs.26232 /len=2828	35170_at	0	0.2	0	-0.2	-0.2	0.3	1	0.7	0.5	0.4	0.7	0.1	-0.1	-0.2	-0.1	-0.4	0	0.6	0.3	0.7	0.7	0.8	1.2	1.1
Cluster Incl. AB014587:Homo sapiens mRNA for KIAA0687 protein, partial cds /cds=(0,3527) /gb=AB014587 /gi=3327187 /ug=Hs.3628 /len=4266	35694_at	0.2	0.2	0.1	0	-0.2	-0.2	0.2	-0.5	-2.5	-0.8	-0.9	-0.3	0	0.1	0	0.2	0.6	0.4	0.9	0.9	0.8	1.2	0.9	1
Cluster Incl. AB020700:Homo sapiens mRNA for KIAA0893 protein, complete cds /cds=(223,2982) /gb=AB020700 /gi=4240274 /ug=Hs.3830 /len=4195	35720_at	-0.7	-0.4	-0.2	-0.4	-0.1	-0.4	-0.8	-0.4	-0.2	-0.6	-0.3	0.3	0.4	1.2	0.8	0.5	0.2	0	0	0.2	-0.1	-0.3	-0.3	-0.4
Cluster Incl. AF022912:Homo sapiens cGMP phosphodiesterase delta subunit mRNA, complete cds /cds=(150,602) /gb=AF022912 /gi=2655093 /ug=Hs.48291 /len=1119	36044_at	0.1	-0.1	0.2	0.1	0.2	0	-0.4	-0.3	0.6	0.3	0.1	0.4	0.2	0.6	1.2	1.2	1.1	0.7	0.7	0.5	0.9	0.9	0.6	0.7
Cluster Incl. AL050385:Homo sapiens mRNA; cDNA DKFZp564L2416 (from clone DKFZp564L2416) /cds=UNKNOWN /gb=AL050385 /gi=4914588 /ug=Hs.48332 /len=5493	36047_at	0.6	0.5	-0.6	-0.3	-0.2	-1.4	0	-1.6	0.4	0.1	0.3	0.4	0	0.7	0.9	1.2	0.2	0	-0.2	0.4	-0.9	0.1	0.2	-0.6
Cluster Incl. AB020635:Homo sapiens mRNA for KIAA0828 protein, partial cds /cds=(0,1859) /gb=AB020635 /gi=4240144 /ug=Hs.4984 /len=5025	36066_at	-0.3	0.4	0.2	0.2	-0.6	-0.2	0.3	0.3	0.1	0.8	0.6	0.6	-0.2	-0.3	0.8	0.4	1	0.3	0.5	0.6	1	1.2	0.9	0.6
Cluster Incl. U66469:Human cell growth regulator CGR19 mRNA, complete cds /cds=(27,1025) /gb=U66469 /gi=1724072 /ug=Hs.59106 /len=1258	36514_at	-0.3	-0.5	-0.1	0	-0.3	0	0.1	-0.6	0.2	0.9	0.2	-0.1	0.5	1.1	1.2	0.8	0.5	0	0.6	0.6	0.6	0.2	0.4	0.5
Cluster Incl. U52969:Human PEP19 (PCP4) mRNA, complete cds /cds=(81,269) /gb=U52969 /gi=1568614 /ug=Hs.80296 /len=554	37576_at	-2.5	0.8	-2.6	-2.3	-0.6	1.2	0.6	0.7	-1.3	-1.4	-2.3	0.7	0.2	0.6	-2.5	0	0.5	0.8	-0.1	0.9	0.1	-0.6	-0.2	0.6
Cluster Incl. U01038:Human pLK mRNA, complete cds /cds=(63,1874) /gb=U01038 /gi=393016 /ug=Hs.77597 /len=2178	37228_at	0.5	0.5	0.5	0.4	0.5	0.2	0.2	0.1	0.1	-0.1	-0.2	-0.4	0.5	0.6	0.6	0.7	0.9	1.2	0.4	0.4	0.3	-0.2	0.2	0.2
Cluster Incl. M81637:Human grancalcin mRNA, complete cds /cds=(119,772) /gb=M81637 /gi=183030 /ug=Hs.79381 /len=1652	37556_at	0	-0.4	-0.3	0.1	-0.1	0.4	0.2	0.3	0.8	1	0.8	1.1	-0.2	-0.1	0.1	0.4	0	-0.1	0.4	0.7	1.2	1.2	1	0.8
Cluster Incl. X85750:H.sapiens mRNA for transcript associated with monocyte to macrophage differentiation /cds=(81,797) /gb=X85750 /gi=1006664 /ug=Hs.79889 /len=2518	37565_at	0.2	-0.5	-0.5	0.4	0.5	0	-0.6	0.3	0.4	-0.1	0.1	0.1	-0.2	0.4	1.1	1.2	0.5	0.2	-0.2	0.6	-0.2	0.1	-0.2	0
Cluster Incl. D28915:Human gene for hepatitis C-associated microtubular aggregate protein p44 /cds=(10,1344) /gb=D28915 /gi=1359442 /ug=Hs.82316 /len=1601	37641_at	0.1	0.3	0.1	-0.7	0	1	0.5	1.2	0.2	0	0.5	0.1	0.3	0.3	0.4	-0.3	-0.2	0.3	0	0.9	0.1	-0.4	-0.1	0.1
Cluster Incl. D63506:Homo sapiens mRNA for unc-18homologue, complete cds /cds=(51,1829) /gb=D63506 /gi=1944337 /ug=Hs.8813 /len=2478	37962_r_at	0	0	0.1	0.2	0	0.1	0	0.1	0.6	0.5	0.4	1	0.2	0.5	0.6	0.8	0.7	0.3	0.7	1.1	0.8	0.9	1.2	0.9
Cluster Incl. AB002559:Homo sapiens mRNA for hunc18b2, complete cds /cds=(24,1763) /gb=AB002559 /gi=1944129 /ug=Hs.90535 /len=1867	38259_at	0.4	0.4	0.1	0.1	0.2	0.4	0.5	0.6	0.7	0.7	0.5	0.5	0.1	0	0	-0.1	-0.1	0.9	0.4	0.8	1.1	0.5	1.2	1
Cluster Incl. M62324:Human modulator recognition factor I (MRF-1) mRNA, 3 end /cds=(0,1844) /gb=M62324 /gi=188683 /ug=Hs.920 /len=2173	38278_at	0	0.2	-0.1	0.2	0.2	0.2	0.5	0.9	1	1.1	0.9	1	0	-0.3	0.5	0.4	0.1	0.9	0.9	0.5	1.1	0.9	1	1.2
Cluster Incl. AB011125:Homo sapiens mRNA for KIAA0553 protein, partial cds /cds=(0,3289) /gb=AB011125 /gi=3043629 /ug=Hs.105749 /len=5574	38668_at	0.7	0.4	0.5	0.3	0.5	0.7	0.1	0.9	0.4	-0.1	0.5	0.9	0.1	1.1	0.7	1	1.2	0.7	0.8	1.2	0.9	0.4	1.1	0.6
Cluster Incl. L10910:Homo sapiens splicing factor (CC1.3) mRNA, complete cds /cds=(149,1723) /gb=L10910 /gi=405191 /ug=Hs.145696 /len=2595	39725_at	-0.4	0.7	0.1	0.2	-0.2	0.3	0.8	0.8	0.7	0.9	0.9	1.1	0	-0.1	0.3	0.2	0.4	0.7	0.7	1	0.9	1	1.2	1
Cluster Incl. AL049397:Homo sapiens mRNA; cDNA DKFZp586C1019 (from clone DKFZp586C1019) /cds=UNKNOWN /gb=AL049397 /gi=4500188 /ug=Hs.12314 /len=1720	39379_at	0.4	0.7	0.6	0.8	0.4	0.6	0.5	0.5	0.6	0.2	0.4	0.6	0.5	1.2	0.7	0.5	0.6	0.1	0.4	0.2	0.2	0	0.2	0
Cluster Incl. D43969:Human AML1 mRNA for AML1c protein (alternatively spliced product), complete cds /cds=(444,1886) /gb=D43969 /gi=966998 /ug=Hs.129914 /len=6212	39421_at	-0.1	0	-0.4	-0.1	-0.2	-0.1	-0.2	0.2	0.3	0.4	0.1	-0.1	0	-1	-0.2	0.1	0.4	0.8	1	0.6	1.2	1.1	0.7	0.8
Cluster Incl. AF055581:Homo sapiens adaptor protein Lnk mRNA, complete cds /cds=(357,2084) /gb=AF055581 /gi=3845720 /ug=Hs.13131 /len=5403	39428_at	0.4	0.4	0.3	0.3	0.2	0.2	0.3	0.8	0.7	0.7	0.7	1.2	-0.4	-0.2	0.2	0.3	0.3	0.4	0.5	0.4	0.4	0.5	0.5	0.6
Cluster Incl. X06256:Human mRNA for integrin alpha 5 subunit /cds=(23,3172) /gb=X06256 /gi=31437 /ug=Hs.149609 /len=4204	39753_at	0.5	0.5	0.4	0.5	0.6	0.9	1.2	0.6	0.9	0.8	0.5	0.4	-1	-1.7	-0.5	-0.9	-0.3	0.2	-0.4	-0.6	-0.4	-0.5	-0.1	0.3
Cluster Incl. X80695:H.sapiens OXA1Hs mRNA /cds=(6,1313) /gb=X80695 /gi=619490 /ug=Hs.151134 /len=1539	39774_at	0	0.2	0.2	0.2	0.4	0.1	0.2	0.6	0.4	0.7	0.6	1.2	-0.2	0	0	-0.2	-0.2	0.1	0.3	0	0.2	0.1	0.3	-0.1
Cluster Incl. U03688:Human dioxin-inducible cytochrome P450 (CYP1B1) mRNA, complete cds /cds=(346,1977) /gb=U03688 /gi=501030 /ug=Hs.154654 /len=5102	40071_at	0	0	0	0.2	0.6	0	-0.3	-0.2	0.4	0.8	0.7	1.2	-0.5	-1.1	-0.4	0.7	1	0.7	0.6	0.4	0.9	0.6	1.1	0.5
Cluster Incl. D87435:Human mRNA for KIAA0248 gene, partial cds /cds=(0,5077) /gb=D87435 /gi=1665764 /ug=Hs.155499 /len=5634	40123_at	0.1	0.3	0.2	0.3	0.2	-0.1	0.5	0.2	0.3	0.4	0.3	1	0.2	0.8	1.2	0.9	0.8	1.2	0.6	0.4	1.1	0.9	1.1	1
Cluster Incl. D89937:Homo sapiens mRNA for follistatin-related protein (FRP), complete cds /cds=(76,1002) /gb=D89937 /gi=3184392 /ug=Hs.155712 /len=2538	40132_g_at	-0.2	0.3	0.2	0	0.5	-0.4	-0.5	0	-0.2	-0.2	-0.5	-0.1	0.3	0.4	0.8	1.2	0.5	0.5	0.3	-0.3	0	0.2	-0.2	-0.5
Cluster Incl. AB014595:Homo sapiens mRNA for KIAA0695 protein, complete cds /cds=(78,2231) /gb=AB014595 /gi=3327203 /ug=Hs.155976 /len=4376	40141_at	-0.4	-0.6	0.1	0.1	0	0.5	0.3	0.5	0.6	0.7	0.9	1	-0.1	0.2	0.7	1.1	1.2	0.9	0.8	1	0.8	0.5	0.5	0.6
Cluster Incl. X89985:H.sapiens mRNA for BCL7B protein /cds=(37,645) /gb=X89985 /gi=929618 /ug=Hs.16269 /len=1581	40426_at	0.9	0.8	0.7	0.7	0.8	0.6	0.6	0.2	0.9	1	0.7	1.2	0.5	0.8	0.8	0.7	0.3	0.7	0.3	0.2	0.5	0.2	0.4	0.4
Cluster Incl. AL021396:Human DNA sequence from clone 971N18 on chromosome 20p12 Contains processed pseudogene PHKBP1, novel gene, ESTs, CA repeat (D20S907), STSs and GSSs /cds=(0,790) /gb=AL021396 /gi=4490930 /ug=Hs.169358 /len=2059	40478_at	-0.6	-0.7	-0.7	-1.1	-1	-0.4	-0.8	-0.2	-0.2	-1.1	-0.1	-0.4	-0.2	-0.5	0	0.5	1.2	0.5	0.3	1	0.3	0.7	0.2	0.2
Cluster Incl. X63564:H.sapiens mRNA for RNA polymerase II largest subunit /cds=(386,6298) /gb=X63564 /gi=36123 /ug=Hs.171880 /len=6732	40791_at	0.4	0.4	0.3	0.2	0	0	0.6	-0.1	0.4	0.5	0.1	0.8	0.5	1.1	0.8	0.3	0.4	1.2	0.7	0.8	1.1	0.3	0.8	1.2
Cluster Incl. AI768188:wg82b12.x1 Homo sapiens cDNA, 3 end /clone=IMAGE-2371583 /clone_end=3 /gb=AI768188 /gi=5234697 /ug=Hs.172455 /len=558	40813_at	0.1	0.8	0.8	1	0.7	0.9	0.6	0.9	1	1	0.7	1.2	-0.9	-1.1	-0.3	0.4	0.5	0.1	0.5	0	0.4	0	-0.2	-0.4
Cluster Incl. U15782:Human cleavage stimulation factor 77kDa subunit mRNA, complete cds /cds=(131,2284) /gb=U15782 /gi=632497 /ug=Hs.180034 /len=2766	41183_at	-0.3	0	0.1	0.1	0.4	0.2	0	0.4	-0.1	0.1	-0.2	0.1	0.6	1.2	-0.1	0.7	0.4	0.4	-0.3	-0.1	-0.2	-0.2	0	-0.1
Cluster Incl. M35416:Human GTP-binding protein (RALB) mRNA, complete cds /cds=(170,790) /gb=M35416 /gi=190851 /ug=Hs.198289 /len=1327	32776_at	0	0.4	-0.3	0.2	0.2	0.2	-0.1	0.5	0.8	0.8	0.9	1.2	0.2	0.1	0.4	0.7	0.4	0.2	0.7	0.6	0.6	0.9	0.4	0.3
Cluster Incl. M16279:Human MIC2 mRNA, complete cds /cds=(177,734) /gb=M16279 /gi=188542 /ug=Hs.177543 /len=1238	41138_at	0	-0.4	0	0	-0.1	-0.4	-0.2	-0.3	-0.6	-0.4	-0.7	-0.2	0	0.1	0	-0.1	0.5	1.2	0.8	0.7	0.9	0.4	0.5	0.6
Cluster Incl. U05875:Human clone pSK1 interferon gamma receptor accessory factor-1 (AF-1) mRNA, complete cds /cds=(648,1661) /gb=U05875 /gi=463549 /ug=Hs.177559 /len=2214	41140_at	-0.3	-0.9	-0.2	-0.2	0.1	0	0	0.1	0.2	0.4	0.5	0.9	-0.6	-0.5	-0.1	0.2	0.5	0.8	0.6	0.7	1.2	1	1.1	1
Cluster Incl. AF067575:untitled /cds=(21,2564) /gb=AF067575 /gi=3789867 /ug=Hs.181015 /len=3725	41222_at	0.1	0.1	0	0.2	0.3	0	0.7	0.2	0.6	0.8	0.7	1.2	-0.2	-0.4	-0.4	0	0.3	0.8	0.6	0.5	1.1	0.8	1.2	0.9
Cluster Incl. X13546:Human HMG-17 gene for non-histone chromosomal protein HMG-17 /cds=(107,379) /gb=X13546 /gi=32328 /ug=Hs.181163 /len=1198	41231_f_at	0.5	0.6	0.5	0.2	0.3	0.7	0.9	0.8	0.8	0.9	0.5	0.6	0.5	0.5	0.4	0.4	0.9	0.8	0.9	1.2	0.9	0.7	0.6	0.9
Cluster Incl. AB020682:Homo sapiens mRNA for KIAA0875 protein, partial cds /cds=(0,1866) /gb=AB020682 /gi=4240238 /ug=Hs.184227 /len=4168	32169_at	0	-0.1	0.4	0.2	-0.1	0	0.4	0.1	0.6	0.6	0.5	0.6	0.4	1	1.1	1.2	0.4	0.4	0.9	0.6	0.9	1	0.4	0.4
Cluster Incl. AB002353:Human mRNA for KIAA0355 gene, complete cds /cds=(838,4050) /gb=AB002353 /gi=2224650 /ug=Hs.186840 /len=6657	32208_at	0.3	1.2	-0.1	0.4	0.4	0.4	0.2	1	1.1	0.5	0.5	1	0.1	0.9	0.5	0.9	0.7	0.8	0.8	-0.8	1.1	0.8	1.2	0.7
Cluster Incl. D87454:Human mRNA for KIAA0265 gene, partial cds /cds=(0,1205) /gb=D87454 /gi=1665796 /ug=Hs.192966 /len=5551	32237_at	0.3	0.6	0.1	0.1	0	0.2	0.9	0.9	0.6	0.7	1	1.2	-0.4	0.4	0.5	0	0.4	0.2	0.3	0.6	0.6	0.3	0.6	0.5
Cluster Incl. AB002386:Human mRNA for KIAA0388 gene, complete cds /cds=(100,2343) /gb=AB002386 /gi=2224716 /ug=Hs.194669 /len=4606	32259_at	-0.3	-0.2	-0.5	-0.5	-0.5	-0.1	0.6	0.6	0.4	0.5	0.7	1.2	-0.6	-0.3	-0.4	-0.4	-0.1	0.4	0.2	0.5	0.7	0.8	0.9	1
Cluster Incl. M97936:Human transcription factor ISGF-3 mRNA sequence /cds=UNKNOWN /gb=M97936 /gi=475254 /ug=Hs.21486 /len=2607	33339_g_at	0	-0.4	0	0	0.1	-0.4	0.1	0.4	0	-0.7	0	-0.2	0.2	0.2	0.3	0.6	0.6	0.6	1.2	0.4	-0.5	-0.4	0	-0.3
Cluster Incl. AB002315:Human mRNA for KIAA0317 gene, complete cds /cds=(471,2942) /gb=AB002315 /gi=2224574 /ug=Hs.20126 /len=5402	32801_at	0	0.5	0.2	0.2	-0.3	-0.2	0.6	0	0.4	0.7	0.7	1.2	-0.1	0.3	0.4	0.1	0.1	0.2	0.3	0.4	0.6	0.4	0.6	0.5
Cluster Incl. L40396:Homo sapiens (clone s22i71) mRNA fragment /cds=UNKNOWN /gb=L40396 /gi=887357 /ug=Hs.26956 /len=2143	33928_r_at	0.2	0.7	-0.2	-1.3	0.6	0.2	0.6	-0.2	0.2	0.8	0.5	1.2	0.6	-1.2	0.6	0.1	0.5	-1.8	0.4	0.6	0.3	0	0.9	0.7
Cluster Incl. U40282:Homo sapiens integrin-linked kinase (ILK) mRNA, complete cds /cds=(156,1514) /gb=U40282 /gi=3150001 /ug=Hs.6196 /len=1767	35365_at	0.2	0.4	0.1	0.1	0.5	0.2	0.6	0.3	0.7	0.5	0.9	0.7	0	0.1	0.5	0.9	0.8	1.1	0.7	1	1.2	0.9	1.1	1
Cluster Incl. AF042386:Homo sapiens cyclophilin-33B (CYP-33) mRNA, complete cds /cds=(60,950) /gb=AF042386 /gi=2828150 /ug=Hs.33251 /len=1099	34365_at	-0.2	0.7	0.5	0	-0.3	0.3	1.2	0.6	0.1	0.8	0.3	0.7	0.2	0.6	0.2	0.1	0.1	0.5	0.5	0.3	0.8	0.7	0.9	0.8
Cluster Incl. AL044599:DKFZp434N192_s1 Homo sapiens cDNA, 3 end /clone=DKFZp434N192 /clone_end=3 /gb=AL044599 /gi=5432814 /ug=Hs.48450 /len=1067	34843_at	-0.4	-0.6	-0.5	-0.4	-0.4	-0.2	-0.3	0.3	-0.5	-0.5	-0.4	0.2	-1.1	-1.8	-0.4	-0.3	-0.2	0.1	0.7	0.6	0.8	0.9	1.2	0.7
Cluster Incl. AB007447:Homo sapiens mRNA for Fln29, complete cds /cds=(54,1802) /gb=AB007447 /gi=2463530 /ug=Hs.5148 /len=2618	35254_at	-0.1	0.1	-0.3	0.1	0	0.3	0.3	0.5	0.8	0.7	1	0.7	0.2	0.8	0.9	0.8	0.7	1.2	0.9	0.5	0.9	0.9	0.9	0.8
Cluster Incl. AF064243:Homo sapiens intersectin short form mRNA, complete cds /cds=(106,3768) /gb=AF064243 /gi=3859852 /ug=Hs.66392 /len=5272	35776_at	0.1	0.5	0.2	0.1	-0.1	0.6	0.4	0.8	0.9	0.8	1.2	1	-0.4	0.1	0.3	0.3	0.6	0.3	0	0.6	-0.1	0.3	0.2	0.2
Cluster Incl. AF037204:Homo sapiens RING zinc finger protein (RZF) mRNA, complete cds /cds=(151,1296) /gb=AF037204 /gi=2906012 /ug=Hs.6900 /len=2319	35811_at	-0.3	-0.1	0.1	0.6	0.3	-0.1	-0.9	-0.2	-0.1	0.1	0.2	0.6	0.2	0.3	0.7	0.8	0.7	0.4	0.8	0.8	0.9	0.9	1.2	1
Cluster Incl. AL080184:Homo sapiens mRNA; cDNA DKFZp434O071 (from clone DKFZp434O071) /cds=UNKNOWN /gb=AL080184 /gi=5262661 /ug=Hs.7089 /len=1773	35833_at	-0.8	0.3	0	-0.1	0.2	0.6	-0.1	0.4	0.4	0.6	0.3	0.8	0.2	0.4	0.9	1.2	0.8	0.9	0.7	0.8	0.7	0.7	0.7	0.3
Cluster Incl. AJ000882:Homo sapiens mRNA for steroid receptor coactivator 1e /cds=(201,4400) /gb=AJ000882 /gi=2924310 /ug=Hs.74002 /len=4709	36118_at	0	0.3	0.3	-0.2	-0.1	0.1	0.1	0.4	0.2	0.5	0.6	0.5	0.1	0.4	0.9	0.7	0.8	0.3	0.8	1	0.7	1.2	0.7	0.6
Cluster Incl. U29171:Human casein kinase I delta mRNA, complete cds /cds=(177,1424) /gb=U29171 /gi=881618 /ug=Hs.75852 /len=1911	36949_at	0.2	0.3	0.1	-0.1	0	0.2	0.7	0.6	0.8	0.8	0.8	1	0.2	0.5	0.5	0.1	0.2	0.6	0.8	0.8	1	0.9	1.1	1.2
Cluster Incl. AL050289:Homo sapiens mRNA; cDNA DKFZp586G0522 (from clone DKFZp586G0522) /cds=(179,1876) /gb=AL050289 /gi=4886510 /ug=Hs.7446 /len=2364	36139_at	-0.1	0	0	0.2	0.3	0.4	0.2	0.5	0.9	0.7	0.8	1.2	-0.3	-0.5	0.3	0.4	0.6	0.5	0.4	0.3	0.4	0	-0.1	0
Cluster Incl. L36818:Human (clone 51C-3) 51C protein mRNA, complete cds /cds=(316,3765) /gb=L36818 /gi=556191 /ug=Hs.75339 /len=4657	36598_s_at	-0.1	0	-0.1	-0.2	-0.1	0.4	1	1	1.2	-0.5	1.1	-1.5	-0.4	-0.9	-0.3	0	0.1	1	0.4	0.3	0.9	0.7	1.1	1
Cluster Incl. W26659:34d2 Homo sapiens cDNA /gb=W26659 /gi=1307502 /ug=Hs.75927 /len=988	36975_at	-0.2	-0.1	0	0.3	0.2	0.1	-0.3	0.2	0.3	0.6	0.6	1	0.1	0.5	0.5	0.6	0.6	0.5	1.2	0.5	0.5	0.2	0.4	0.3
Cluster Incl. U41635:Human OS-9 precurosor mRNA, complete cds /cds=(85,2088) /gb=U41635 /gi=1322233 /ug=Hs.76228 /len=2736	36996_at	0.3	0	0.2	0.1	0.2	0	0.7	0.4	0.7	1.1	0.8	1.2	0.2	0.2	0.3	0.3	0.2	0.3	0.5	0.5	0.9	0.6	0.7	0.7
Cluster Incl. AF010312:Homo sapiens Pig7 (PIG7) mRNA, complete cds /cds=(79,765) /gb=AF010312 /gi=2415299 /ug=Hs.76507 /len=1677	37024_at	-0.4	-0.4	0	0.2	0	0.4	-0.6	0.4	0.6	-0.4	0.7	-0.2	-0.2	-0.7	-0.1	0.2	0.4	0.2	0.5	0.9	0.5	1.2	0.8	0.5
Cluster Incl. U83981:Homo sapiens apoptosis associated protein (GADD34) mRNA, complete cds /cds=(222,2246) /gb=U83981 /gi=3258617 /ug=Hs.76556 /len=2331	37028_at	0.4	0.2	0.2	0.2	0.3	0.1	0.4	0.2	-0.2	0.2	0.8	-0.3	0.6	0.4	0.7	0.3	0.6	0.8	0.8	0.3	1.2	0.8	0.9	1.1
Cluster Incl. U93305:Homo sapiens A4 differentiation-dependent protein (A4), triple LIM domain protein (LMO6), and synaptophysin (SYP) genes, complete cds; and calcium channel alpha-1 subunit (CACNA1F) gene, partial cds /cds=(75,533) /gb=U93305 /gi=270759	37326_at	0.3	0.1	0.4	0.3	0.4	0.1	-0.2	-0.3	-0.8	-0.8	-1.1	-0.9	0.2	0.1	0.2	0.5	1	1.2	1.2	1	1.1	0.9	0.5	0.4
Cluster Incl. M13452:Human lamin A mRNA, 3end /cds=(0,1547) /gb=M13452 /gi=186838 /ug=Hs.77886 /len=2522	37378_r_at	-0.8	-1.1	-0.2	-1.2	-1	-1	0.2	0.2	-1.2	-0.3	-1.2	-0.9	0	0.3	-0.9	0.7	0.7	1	0.9	1.3	0.9	0.2	1.2	1.1
Cluster Incl. AJ224358:Homo sapiens surf5a mRNA, clone 1de /cds=(218,640) /gb=AJ224358 /gi=3288465 /ug=Hs.78354 /len=2711	37410_at	0.4	0.3	0.4	0	0.5	0.2	1.1	0.5	0.6	1	0.2	0.9	-0.4	-0.1	0.2	0.3	0.5	0.8	0.9	0.3	0.9	0.9	1.2	0.8
Cluster Incl. AB002328:Human mRNA for KIAA0330 gene, partial cds /cds=(0,5710) /gb=AB002328 /gi=2224600 /ug=Hs.7840 /len=6143	37652_at	0.2	0.2	0	0.2	0.1	0.2	0.5	0.2	0.1	0.6	0.1	0.4	0.1	-0.1	0	0.2	0.2	0.9	0.4	0.5	0.9	0.6	1.1	1.2
Cluster Incl. L35263:Human CSaids binding protein (CSBP1) mRNA, complete cds /cds=(362,1444) /gb=L35263 /gi=603916 /ug=Hs.79107 /len=3757	37733_at	-0.3	-0.4	-0.2	-0.2	-0.1	-0.3	-0.2	-0.3	-0.3	0.4	0.1	0.6	-0.4	-0.2	0.2	0.1	0.1	0.3	0.9	1	1.2	1.1	1.1	1.1
Cluster Incl. U05770:Human annexin V (ANX5) gene /cds=(164,1126) /gb=U05770 /gi=2182176 /ug=Hs.79274 /len=1597	37747_at	-0.2	-0.1	-0.1	0.3	0	-0.1	-0.1	-0.1	0.5	0.5	0.6	0.8	0.1	0.2	0.6	0.8	1.2	0.8	0.7	0.9	0.6	0.8	0.9	0.8
Cluster Incl. Z67743:H.sapiens mRNA for CLC-7 chloride channel protein /cds=(0,2369) /gb=Z67743 /gi=1177439 /ug=Hs.80768 /len=2393	38069_at	0.2	0.2	0.1	-0.1	-0.3	0.4	0.9	0.8	0.7	-0.2	0.8	-0.4	0	-0.3	-0.4	-0.7	-0.3	0.5	0.3	0.5	0.7	0.7	1.2	1
Cluster Incl. J03459:Human leukotriene A-4 hydrolase mRNA, complete cds /cds=(68,1903) /gb=J03459 /gi=187172 /ug=Hs.81118 /len=2060	38081_at	-0.3	-0.5	-0.1	0	0.2	0.2	-0.1	0.5	0.1	0.3	0.2	0.6	-0.2	-0.2	0.1	0.3	0.2	0.4	0.6	0.7	0.9	1.2	1	0.6
Cluster Incl. U66042:Human clone 191B7 placenta expressed mRNA from chromosome X /cds=UNKNOWN /gb=U66042 /gi=1519267 /ug=Hs.82171 /len=1327	38373_g_at	0.2	0.3	0.5	0.1	0.3	0.2	0.5	0.3	0.2	-1	0.3	0.1	0.2	0.8	1.2	0.9	0.4	0.8	0.7	0	0.7	0.6	1	0.9
Cluster Incl. AF053356:Homo sapiens chromosome 7q22 sequence /cds=(253,1275) /gb=AF053356 /gi=3135305 /ug=Hs.91299 /len=1638	38832_r_at	-0.1	0.5	0.1	0.2	-0.1	0.3	0.5	0.6	0.2	0	0.3	-1.3	0.4	0.4	0.2	-0.1	0.8	0.4	0.8	0.5	1.2	0.5	0.5	1.2
Cluster Incl. AF070523:Homo sapiens JWA protein mRNA, complete cds /cds=(115,681) /gb=AF070523 /gi=3764088 /ug=Hs.92384 /len=2114	39091_at	-0.5	-1	-0.3	0.3	0.1	0.2	0.2	0.5	0.7	0.8	0.7	1.2	-0.2	-0.3	0	0.6	0.4	0.3	0.6	0.9	0.6	0.3	0.5	0.3
Cluster Incl. AL079292:Homo sapiens mRNA full length insert cDNA clone EUROIMAGE 48814 /cds=(0,2431) /gb=AL079292 /gi=5102732 /ug=Hs.95665 /len=2674	39140_at	0.5	0.7	0.9	0.2	-0.3	0.3	-0.7	0.2	0.1	-0.5	0.1	0.5	0.2	0.7	1.1	1.2	1.1	0.4	0.7	-0.5	0.5	0.6	0	-0.7
Cluster Incl. AF019214:Homo sapiens HMG box containing protein 1 mRNA, complete cds /cds=(15,1559) /gb=AF019214 /gi=2460168 /ug=Hs.10882 /len=2640	39809_at	0.1	0.1	-0.1	0	0.2	0	-0.1	0	0.4	0.6	0.9	1	-0.4	0	0.2	0.1	0.6	0.6	0.9	0.8	1.2	1	1.2	1.1
Cluster Incl. D78134:Homo sapiens mRNA for CIRP, complete cds /cds=(80,598) /gb=D78134 /gi=1060892 /ug=Hs.119475 /len=1322	39864_at	0.4	0.4	0.1	-0.1	-0.3	-0.4	0.2	0.3	0.4	0.4	0.4	0.5	0.8	1.2	0.7	0.1	-0.3	-0.1	0.6	0.6	0.9	0.6	0.9	0.9
Cluster Incl. AI890903:wm91f10.x1 Homo sapiens cDNA, 3 end /clone=IMAGE-2443339 /clone_end=3 /gb=AI890903 /gi=5596067 /ug=Hs.119683 /len=509	39865_at	-0.3	0.5	0.3	0	0.3	0.4	0	0.5	0.8	0.9	0.9	1.1	-0.5	-0.3	0.3	0.5	1	0.8	0.1	0.2	1.2	0.6	0.9	0.9
Cluster Incl. AW016815:UI-H-BI0-aam-c-09-0-UI.s1 Homo sapiens cDNA, 3 end /clone=IMAGE-2709880 /clone_end=3 /gb=AW016815 /gi=5865572 /ug=Hs.145020 /len=511	40187_at	-0.1	0.4	0.5	-0.3	-0.1	0.3	0.1	0.6	0.5	-0.1	0.3	0.5	0.8	1.2	0.6	0.1	0.5	-1	-0.2	0.9	-0.7	0.7	-0.6	-0.3
Cluster Incl. AB021179:Homo sapiens mRNA for HEXIM1 protein, complete cds /cds=(689,1768) /gb=AB021179 /gi=4062855 /ug=Hs.15299 /len=3597	40220_at	-0.1	-0.5	0	-0.6	-0.3	0.1	0.4	-0.1	0.5	0.4	0.3	1.2	1.1	1.1	0.5	0.4	0.5	0.8	0.8	0.9	0.4	0.5	0.4	0.8
Cluster Incl. AL043108:DKFZp434C0823_r1 Homo sapiens cDNA, 5 end /clone=DKFZp434C0823 /clone_end=5 /gb=AL043108 /gi=5422524 /ug=Hs.166982 /len=762	40555_at	0.1	0.2	0.6	0.3	0.6	0.7	0	1.2	0.6	0.3	1	0.7	-0.5	-0.1	0.2	0.7	1	0.7	0.4	0.5	0.7	0.6	0.6	0.4
Cluster Incl. U59321:Human DEAD-box protein p72 (P72) mRNA, complete cds /cds=(0,1952) /gb=U59321 /gi=1592564 /ug=Hs.227342 /len=2010	41260_at	-1.9	-0.5	-1.8	-1.1	-2.6	0.4	-0.4	0.9	0.8	-0.2	0.3	0	-4.2	-0.8	-1.4	-1.6	0.4	0.6	-1.2	0.8	0.5	0.6	1.2	0.7
Cluster Incl. AL046940:DKFZp586I0517_r1 Homo sapiens cDNA, 5 end /clone=DKFZp586I0517 /clone_end=5 /gb=AL046940 /gi=5434999 /ug=Hs.231657 /len=695	41273_at	-0.1	-0.4	0.1	0	-0.2	0	-2.4	0.2	-0.7	-0.4	-0.1	-0.1	-0.2	-0.6	0.2	0.3	0.4	0	1.2	1.2	1.2	0.5	0.6	0.6
Cluster Incl. AF060502:Homo sapiens peroxisome assembly protein PEX10 mRNA, complete cds /cds=(32,1012) /gb=AF060502 /gi=3170652 /ug=Hs.234453 /len=1267	41281_s_at	1.2	0.4	-0.1	-0.2	-0.2	-0.3	0	-1.1	-0.6	-0.2	0.1	-0.9	0.3	-0.2	0	-0.7	0.6	-0.5	-0.1	-0.3	0.2	0.1	0.3	0.4
Cluster Incl. D67031:Homo sapiens ADDL mRNA for adducin-like protein, complete cds /cds=(183,2207) /gb=D67031 /gi=2696053 /ug=Hs.8110 /len=2920	33102_at	-0.2	0.3	1	1	0.2	1.2	0.7	1.1	1.1	-0.3	1.1	-0.8	-0.3	-0.2	0	0.4	0.6	-0.4	-0.1	0.7	0	0.7	-0.2	-0.7
Cluster Incl. AA022949:ze72h02.s1 Homo sapiens cDNA, 3 end /clone=IMAGE-364563 /clone_end=3 /gb=AA022949 /gi=1487039 /ug=Hs.49585 /len=455	41588_at	0.5	0.9	-0.3	0.3	0.1	0.4	1.3	1.4	1	1.2	1.1	0.8	0.8	0.3	0.3	0.5	-0.9	0.7	0.8	2.1	1	0.3	-0.7	0.5
Cluster Incl. AF052102:Homo sapiens clone 23926 mRNA sequence /cds=UNKNOWN /gb=AF052102 /gi=3360409 /ug=Hs.5671 /len=1884	41808_at	-0.2	0.3	-0.1	0	0.1	0.5	0.5	0.8	0.7	0.8	0.7	1.1	0.2	1	0.7	0.5	0.5	0.6	0.2	0.7	0.7	0.4	1.2	0.7
Cluster Incl. AI762547:wh92e05.x1 Homo sapiens cDNA, 3 end /clone=IMAGE-2388224 /clone_end=3 /gb=AI762547 /gi=5178214 /ug=Hs.75206 /len=655	32540_at	0.8	1.1	0.5	0.5	0.5	1.2	0.5	0.8	0.5	0.8	0.7	0.9	0.6	0.7	0.6	1	1.1	1.1	0.8	0.8	0.8	0.7	0.8	0.9
Cluster Incl. AF013168:Homo sapiens hamartin (TSC1) mRNA, complete cds /cds=(221,3715) /gb=AF013168 /gi=2331280 /ug=Hs.79393 /len=8600	32599_at	-0.9	0	0.1	-0.1	-0.7	-0.3	0.4	0	0.4	0.5	0.4	1.2	-4.5	0.2	0.4	0	0.4	0.5	0	-0.6	0.6	0.7	1	0.6
Cluster Incl. U37221:Human cyclophilin-like protein mRNA, partial cds /cds=(0,937) /gb=U37221 /gi=1199601 /ug=Hs.93523 /len=2060	33188_at	0	0.7	0.2	0	-0.3	0.5	0.9	0.7	0.7	0.8	0.8	0.8	0.4	0.7	0.4	0.4	0.6	-0.2	0.6	1.2	0.5	1	0.9	0.6
M15400 /FEATURE=mRNA /DEFINITION=HUMRBS Human retinoblastoma susceptibility mRNA, complete cds	2044_s_at	-0.3	-0.1	0	0.4	0.7	-0.1	-0.6	0.1	0.2	0	-0.2	0.3	0	0.1	0.8	1.2	1.1	0.2	0.6	0.9	0.2	0.3	0.3	0.3
X03484 /FEATURE=cds /DEFINITION=HSRAFR Human mRNA for raf oncogene	1917_at	0.3	0.5	-0.1	0.1	0.2	0.5	0.7	0.4	0.7	0.4	0.7	0.4	0.1	0.4	0.8	0.8	0.7	0.8	0.6	0.7	0.6	1	1.2	0.9
AF005775 /FEATURE= /DEFINITION=AF005775 Homo sapiens caspase-like apoptosis regulatory protein 2 (clarp) mRNA, alternatively spliced, complete cds	1867_at	0.2	0.5	0.3	0	-0.2	0.1	0.3	0.4	0.4	0	0.4	0.4	0.4	-0.1	-0.3	-0.2	0.5	0.2	0.8	1.2	0.9	1.2	0.9	0.7
X82554 /FEATURE=mRNA /DEFINITION=HSSPHAR H.sapiens SPHAR gene for cyclin-related protein	1686_g_at	0.3	-0.3	0	-0.1	-0.3	0.1	0.2	0.3	0.7	0.7	0.7	1.2	-0.1	-0.2	-0.1	-0.3	0.2	-0.4	-0.1	0.1	-0.2	-0.1	-0.9	-0.4
L25876 /FEATURE= /DEFINITION=HUMPTPB Homo sapiens protein tyrosine phosphatase (CIP2)mRNA, complete cds	1599_at	0	-0.3	0	0.1	0.4	0.3	-0.7	-0.8	-0.2	-0.4	-0.8	-0.3	0.4	0.7	1.2	1.2	1	1	0.5	0	-0.5	-0.2	-0.4	0.1
M34065 /FEATURE=mRNA /DEFINITION=HUMCDC25HS Human cdc25Hs mRNA, complete cds	1584_at	0	0.3	-0.3	0.2	0.3	0.6	0.6	0.7	0.4	0.2	-0.1	-0.1	0.1	0.6	0.7	0.8	1.2	0.8	0.4	0.8	0.1	0.4	0.2	0.5
M26880 /FEATURE= /DEFINITION=HUMUBI13 Human ubiquitin mRNA, complete cds	1367_f_at	0.3	0	0	0.1	0.5	0.5	0.4	0.8	0.5	0.9	0.7	0.7	0.5	0.6	0.6	0.7	0.5	0.8	1.2	0.6	0.7	0.6	0.7	0.5
L42379 /FEATURE=mRNA /DEFINITION=HUMBPGF Homo sapiens bone-derived growth factor (BPGF-1) mRNA, complete cds	1257_s_at	0	-0.1	-0.2	-0.2	-0.2	-0.2	-0.2	-0.2	0.1	0.2	0.4	0	0.3	0.3	0.2	0.2	0	0.8	1	1	1.1	0.9	1	1.2
U88666 /FEATURE= /DEFINITION=HSU88666 Homo sapiens serine kinase SRPK2 mRNA, complete cds	1213_at	0.6	0.8	0.1	0.2	0.4	-0.1	0.2	0.6	0	0.6	0.6	1.2	0.2	0.3	0.9	1.1	1.1	0.7	0.7	1.1	0.6	1.1	1.1	0.8
J05249 /FEATURE= /DEFINITION=HUMREPA Human replication protein A 32-kDa subunit mRNA, complete cds	1119_at	0.2	0.6	0.5	0.7	0.7	0.2	0	-0.1	0	0.3	0	0.3	0.3	0.5	0.7	1.2	0.6	0.5	1.1	0	0.6	0.5	0.2	0.1
M87339 /FEATURE= /DEFINITION=HUMACT1A Human replication factor C, 37-kDa subunit mRNA, complete cds	1054_at	0.2	0.2	0	0.3	0.5	0.1	-0.3	0.1	-0.4	-0.4	-0.6	-0.6	0.2	0.4	0.9	1.2	0.7	0.6	-0.4	-0.1	-0.5	-0.2	0	0
D12625 /FEATURE= /DEFINITION=HUMNF1ISO Human mRNA for NF1 protein isoform (neurofibromin isoform), complete cds	940_g_at	-0.1	0.3	-0.4	-1.2	-0.2	0.4	-1.1	1.1	0.8	-0.1	0.6	-0.8	-0.1	-0.2	0.1	-0.3	0.5	0.7	0.7	1.2	0.1	0.3	0	0.2
L47276 /FEATURE=UTR#1 /DEFINITION=HUMTOPATR Homo sapiens (cell line HL-60) alpha topoisomerase truncated-form mRNA, 3 UTR	904_s_at	-0.1	0.2	0.2	0.6	0.8	0.3	-0.6	-0.2	0	-0.2	-0.2	-0.2	0	0.2	0.8	1.2	1.1	0.7	0.5	0	-0.2	-0.5	-0.3	-0.2
U03688 /FEATURE= /DEFINITION=HSU03688 Human dioxin-inducible cytochrome P450 (CYP1B1) mRNA, complete cds	859_at	-0.3	0	0.2	0.1	0.5	-0.2	-1.6	0.2	0.1	0.3	1	1.2	-0.7	-0.7	-0.2	0.7	1	0.5	0.9	0.6	1.2	1	0.9	0.6
U70987 /FEATURE= /DEFINITION=HSU70987 Human GAP binding protein p62dok (DOK) mRNA, complete cds	816_g_at	-0.2	-0.2	0	-0.1	0	0.2	0.9	0.8	1	1.2	1.2	1.2	-1	-0.8	-0.2	-0.1	0.2	0.5	0.8	0.7	1	0.7	0.7	0.9
Nuclear Mitotic Apparatus Protein 1, Alt. Splice Form 2	329_s_at	0.1	0.3	0.4	0.3	0.3	0.4	1	0.9	0.7	0.7	0.8	0.5	0.1	0.3	0.6	0.8	0.7	1.2	0.9	0.7	0.9	0.7	1	1
D85429 /FEATURE=expanded_cds /DEFINITION=D85429 Homo sapiens gene for heat shock protein 40, complete cds	752_s_at	0	0.1	0.2	0.3	0.2	-0.1	0	0.1	0	0	0	0.1	0.4	1.1	1	1.2	1	0.8	0.4	0.3	0.3	0.5	0.4	0.4
D87673 /FEATURE= /DEFINITION=D87673 Homo sapiens mRNA for heat shock transcription factor 4, complete cds	721_g_at	1	1.5	0.5	0.1	0.4	0.4	0.7	1.3	-0.1	0.6	1	0.5	0	0.7	0.3	0.3	0.4	0.7	0.9	-0.6	1.2	0.6	0.8	0.8
U29171 /FEATURE= /DEFINITION=HSU29171 Human casein kinase I delta mRNA, complete cds	493_at	0.5	0.4	0.2	0.2	0.3	0.3	0.5	0.4	0.5	0.3	0.6	0.3	-0.1	0.4	0.8	0.7	0.6	1	0.9	0.8	1	0.9	1.2	1
U63717 /FEATURE= /DEFINITION=HSU63717 Homo sapiens osteoclast stimulating factor mRNA, complete cds	467_at	-0.3	0.1	-0.8	-0.5	0	0.2	-1.1	0.4	0.3	0.2	0.4	0.6	-0.4	-0.2	0.6	0.9	0.7	0.7	0.5	0.4	0.9	1.2	1.1	0.5
Y10659 /FEATURE=cds /DEFINITION=HSIL13RA H.sapiens IL-13Ra mRNA	359_at	0.7	0.5	0.1	-0.1	-0.5	0.4	0.1	0.1	0.8	0.8	0.4	1.2	-0.5	0.5	-0.4	0	-0.6	0	0.3	0.5	0	0.8	0.6	0.8
L16782 /FEATURE= /DEFINITION=HUMMPP1X Human putative M phase phosphoprotein 1 (MPP1) mRNA, partial cds	282_at	-1.4	0.4	0.5	0.2	1	0.3	0.5	0.5	0.3	0.1	-0.9	0.1	0.1	0.6	0.7	1	1.2	0.4	-0.1	0.6	-0.1	-0.3	-0.2	-0.1
U38964 /FEATURE=cds /DEFINITION=HSU38964 Human PMS2 related (hPMSR2) gene, complete cds	178_f_at	0.3	0.5	0.6	0.5	0.5	0	0.8	0.6	0.7	0.8	0.6	1.2	0.2	0.4	0.1	0.1	0.4	0.3	0.4	0.3	0.4	0	0.5	0.2
U65011 /FEATURE= /DEFINITION=HSU65011 Human preferentially expressed antigen of melanoma (PRAME) mRNA, complete cds	157_at	-0.4	-0.2	-0.1	-0.1	0.1	0.2	0.6	0.7	0.6	0.8	0.9	1.2	-0.5	-0.9	0.1	0.2	0.1	1	0.4	0.6	0.9	1	1.2	1.1
Cluster Incl. AB019987:Homo sapiens mRNA for chromosome-associated polypeptide-C, complete cds /cds=(112,3978) /gb=AB019987 /gi=4092845 /ug=Hs.50758 /len=4086	34878_at	-0.8	0.2	0.1	0.3	0.3	-0.1	-0.2	-0.4	-0.4	-0.8	-0.5	-1.2	-0.1	0.1	0.6	1.1	0.7	0.3	0	-0.6	-0.5	-0.8	-0.2	-0.3
M60527 /FEATURE=mRNA /DEFINITION=HUMDCKATPB Human deoxycytidine kinase mRNA, complete cds	886_at	-0.5	0.3	0	0.6	0.4	0.4	-0.7	-0.1	-0.1	0.1	-0.3	0.1	0	-0.1	0.8	1.1	0.8	0.1	0.5	-0.8	-0.2	-0.3	-0.7	-1.2
Cluster Incl. AA928996:oo27f06.s1 Homo sapiens cDNA, 3 end /clone=IMAGE-1567427 /clone_end=3 /gb=AA928996 /gi=3078353 /ug=Hs.16411 /len=474	32125_at	-0.3	0.5	-0.4	-1	-3.7	0.3	1	1	0.6	-4.2	0.7	-4.4	-0.1	-1.2	-0.2	-0.8	0.8	-0.3	-0.5	0.9	0.2	1	0.4	-0.3
Cluster Incl. AF036927:Homo sapiens adenylyl cyclase type IX mRNA, complete cds /cds=(16,3900) /gb=AF036927 /gi=3138931 /ug=Hs.20196 /len=4947	33800_at	-0.5	-0.6	-1	-1.2	-1.1	-1.1	-0.5	-0.7	-1.5	-0.7	-1.1	-0.4	-0.4	-1.6	-0.3	0.1	0.1	0.1	0.1	0.7	0.5	0.7	1	0.7
Cluster Incl. AF011468:Homo sapiens serine/threonine kinase (BTAK) mRNA, complete cds /cds=(256,1467) /gb=AF011468 /gi=3213196 /ug=Hs.48915 /len=2237	34852_g_at	0	0.1	0.3	0.2	0.3	0.1	-0.1	-0.2	0	-0.1	-0.7	-0.2	0.4	1	0.6	0.6	0.7	0.7	-0.3	-0.4	-0.7	-0.7	-1.2	-0.5
Cluster Incl. D38305:Human mRNA for Tob, complete cds /cds=(43,1080) /gb=D38305 /gi=1580723 /ug=Hs.178137 /len=1206	40631_at	-0.4	0	0.1	0.1	0.2	0.1	-1.2	-0.7	-0.2	-0.5	0	0.4	0.4	0.9	1	0.9	0.8	0.8	0.5	0.5	0	0.2	0.4	0.2
M58286 /FEATURE= /DEFINITION=HUMTNFRB Homo sapiens tumor necrosis factor receptor mRNA, complete cds	1563_s_at	0.5	0.2	0.2	0.3	0.5	0.3	0.5	0.4	0.6	0.8	0.9	1	-1.2	-0.6	0	-0.2	0.1	0.5	0.4	0.2	0.4	0.3	0.4	0.5
M28211 /FEATURE= /DEFINITION=HUMRAB4A Homo sapiens GTP-binding protein (RAB4) mRNA, complete cds	621_at	0	0.3	0.2	0.1	0.2	0.2	-0.3	0.2	0.1	0.5	0.6	0.3	0.4	0.4	0.8	1	0.5	0.6	0.5	-0.9	0.2	0	-1.2	-0.5
M33336 /FEATURE= /DEFINITION=HUMCAMPPK Human cAMP-dependent protein kinase type I-alpha subunit (PRKAR1A) mRNA, complete cds	226_at	-0.6	0.1	-0.1	0.1	0.3	-0.1	-1.2	-0.5	0.2	-0.5	0.2	-0.3	-0.1	0.5	0.7	1	0.6	0.3	0.2	0	0.2	0.3	0.1	-0.2
Cluster Incl. AF039843:Homo sapiens Sprouty 2 (SPRY2) mRNA, complete cds /cds=(390,1337) /gb=AF039843 /gi=2809399 /ug=Hs.18676 /len=2117	33700_at	-0.4	-0.3	-0.1	0	0	-0.1	-0.5	-0.3	0.3	0.5	0.5	0.9	-1	-1.2	-0.9	-0.9	-0.5	-0.3	-0.5	-1.1	-0.4	-0.8	-0.9	-0.6
Cluster Incl. AF055006:Homo sapiens clone 24666 sec6 homolog mRNA, partial cds /cds=(0,1417) /gb=AF055006 /gi=3005726 /ug=Hs.8088 /len=1805	37597_s_at	-0.5	-0.2	-0.3	-0.2	0	0	0.4	0.3	0.3	0.8	0.7	0.9	-0.5	-1.2	-0.6	-0.8	-0.7	-0.2	-0.3	-0.3	-0.1	0	0	0
L08069 /FEATURE= /DEFINITION=HUMDNAJHOM Human heat shock protein, E. coli DnaJ homologue mRNA, complete cds	276_at	-0.6	-0.4	-0.1	0	0.2	-0.5	-1.2	-1.2	-0.8	-0.6	-0.5	-0.4	0	0.4	0.6	0.9	0.6	-0.1	-0.7	-0.7	-0.8	-0.2	-0.3	-0.5
Cluster Incl. U15173:Homo sapiens BCL2/adenovirus E1B 19kD-interacting protein 2 (BNIP2) mRNA, complete cds /cds=(211,1155) /gb=U15173 /gi=558843 /ug=Hs.155596 /len=2382	32060_at	0	0.1	0	0.2	0.2	0	-1.2	-0.3	-0.3	-0.2	-0.4	0.3	0	0.7	0.6	0.8	0.5	-0.1	0.8	0.6	0.3	0.5	0.2	0
Cluster Incl. Y00371:Human hsc70 gene for 71 kd heat shock cognate protein /cds=(83,2023) /gb=Y00371 /gi=32466 /ug=Hs.180414 /len=2024	40637_at	-0.3	-0.1	0.3	0.4	0.6	0	-1.2	-0.8	-0.5	-0.3	-0.4	-0.5	0.1	0.3	0.3	0.8	0.4	-0.1	0.1	-0.9	-0.5	0.1	-0.4	-0.6
L20321 /FEATURE= /DEFINITION=HUMSTK2A Human protein serine/threonine kinase stk2 mRNA, complete cds	665_at	-0.6	-0.1	-0.4	0.2	0	-0.3	-0.9	-0.3	-1	-1.1	-1.4	-0.7	-0.5	0.3	0.7	0.8	0.4	-0.7	-0.6	-0.6	-1.2	-0.6	-0.9	-1.8
Cluster Incl. Z12830:H.sapiens mRNA for SSR alpha subunit /cds=(29,889) /gb=Z12830 /gi=551637 /ug=Hs.76152 /len=974	34648_at	0.1	0.1	0.1	0.2	0.3	0.1	-1	-0.9	-1.2	-0.8	-0.6	-0.3	0.3	0.7	0.6	0.5	0.1	-0.3	-0.3	-1	-0.4	-0.4	-0.7	-0.7
Cluster Incl. X78669:H.sapiens ERC-55 mRNA /cds=(66,1019) /gb=X78669 /gi=469884 /ug=Hs.79088 /len=1700	37727_i_at	0.2	-0.3	-0.3	-0.6	-0.3	-0.3	-1.2	-0.8	-0.9	-0.8	-0.5	-0.5	-0.2	0.1	0.5	0.7	0.4	-0.3	0.7	-0.3	-0.8	-0.6	-0.4	-0.5
Cluster Incl. W74442:zd75e09.s1 Homo sapiens cDNA, 3 end /clone=IMAGE-346504 /clone_end=3 /gb=W74442 /gi=1384777 /ug=Hs.80961 /len=580	32617_at	-0.2	-0.3	0	0	0.1	0.1	-0.3	-0.2	-0.5	-0.5	-0.7	-0.5	-0.6	-0.3	0	0.2	0.7	0.2	-0.5	-0.4	-0.8	-1.2	-0.9	-0.6
Cluster Incl. U09284:Human PINCH protein mRNA, complete cds /cds=(119,1063) /gb=U09284 /gi=516011 /ug=Hs.227187 /len=1234	39232_at	-1.3	0	-1.3	-1.2	-1.1	-0.5	-0.4	0.2	0.3	-1.5	-0.2	-0.7	-0.9	-0.6	-1.5	-1.4	0.3	-0.7	-0.7	0.6	-0.2	-0.3	-1.9	-1.8
Cluster Incl. U65785:Human 150 kDa oxygen-regulated protein ORP150 mRNA, complete cds /cds=(102,3101) /gb=U65785 /gi=1794218 /ug=Hs.239766 /len=4503	33863_at	0.4	0.2	0.1	-0.1	-0.2	-0.8	-0.9	-1.2	-1.1	-0.8	-0.9	-1.1	0.2	0.6	0.5	0.2	-0.9	-0.9	-0.9	-1.1	-1.1	-0.6	-0.6	-0.6
Cluster Incl. U81375:Human placental equilibrative nucleoside transporter 1 (hENT1) mRNA, complete cds /cds=(178,1548) /gb=U81375 /gi=1845344 /ug=Hs.25450 /len=2162	33901_at	0.2	0.2	0.1	0.1	0.3	-0.2	0.6	0.2	0.3	0.5	0.2	0.4	0.1	-0.2	-1.2	-0.9	-0.8	-0.5	-0.6	-1	-1.2	-1	-1.1	-1
Cluster Incl. U66042:Human clone 191B7 placenta expressed mRNA from chromosome X /cds=UNKNOWN /gb=U66042 /gi=1519267 /ug=Hs.82171 /len=1327	38372_at	0	0	0	0	-0.2	-0.1	0.1	-0.2	-0.1	-0.8	-0.1	-1.2	0	0.5	0.6	0.4	0.1	0.3	0.2	0	0.4	0.1	0.5	0.4
M25753 /FEATURE=mRNA /DEFINITION=HUMCYCB Human cyclin B mRNA, 3 end	1945_at	-0.3	-0.2	-0.1	-0.1	0.4	0	-0.8	-0.5	-0.3	-0.5	-0.8	-0.6	0.3	0.5	0.4	0.6	0.5	0.4	-0.3	-0.6	-1.2	-0.9	-0.8	-1.2
Cluster Incl. U94703:Homo sapiens mitochondrial DNA polymerase accessory subunit precursor (MtPolB) mRNA, nuclear gene encoding mitochondrial protein, complete cds /cds=(421,1539) /gb=U94703 /gi=2114435 /ug=Hs.30541 /len=1576	39643_at	-0.2	0	-0.5	-0.5	-0.9	-0.1	0.2	-0.4	0	-0.1	-0.5	0.4	-0.6	-0.7	-1.2	-0.8	-0.4	-0.2	-0.3	0.5	-0.2	-0.2	0.1	-0.1
Cluster Incl. AC004770:Homo sapiens chromosome 11, BAC CIT-HSP-311e8 (BC269730) containing the hFEN1 gene /cds=(0,1334) /gb=AC004770 /gi=3212836 /ug=Hs.132898 /len=1335	41718_g_at	-0.5	-0.6	-1	-1.2	-0.6	0.1	0	0.5	-1.2	-1.4	-0.5	-1.2	-0.4	-1.1	-1	-0.5	0.5	0.2	0	0.5	-0.9	0	-0.2	0.2
Cluster Incl. U79270:Human clone 23707 mRNA, partial cds /cds=(0,460) /gb=U79270 /gi=1710235 /ug=Hs.239420 /len=1255	34723_at	0.1	-0.3	0	0.1	-0.2	-0.4	-0.8	-0.7	-0.9	-0.7	-1.2	-0.9	0.1	0.4	0.5	0.2	-0.1	-0.9	-0.4	-0.4	-1.1	-0.9	-1	-0.8
Cluster Incl. N36295:yx99b12.r1 Homo sapiens cDNA, 5 end /clone=IMAGE-269855 /clone_end=5 /gb=N36295 /gi=1157437 /ug=Hs.108973 /len=660	38725_s_at	0	0	0.2	0.1	-0.1	-0.2	0.5	0.2	0	-0.6	-0.1	-1.2	0.1	0.3	0.2	0.2	-0.2	-0.2	0.2	0.2	0	0	0.1	0.1
Cluster Incl. D59253:Human mRNA for NCBP interacting protein 1, complete cds /cds=(36,506) /gb=D59253 /gi=1060898 /ug=Hs.199430 /len=661	32790_at	-0.1	0.1	-0.5	-0.3	-0.2	-0.6	-0.2	-0.6	-0.9	-1.1	-1	-1	0	0.5	0.3	0	-0.7	-1	-0.1	-0.4	-1.2	-0.2	-0.3	-0.9
Cluster Incl. AI304854:qo19f03.x1 Homo sapiens cDNA, 3 end /clone=IMAGE-1908989 /clone_end=3 /gb=AI304854 /gi=3988543 /ug=Hs.238990 /len=625	33847_s_at	-0.7	-0.5	-0.2	0.1	0.4	-0.1	-0.3	0.4	-0.1	0.2	0	0.5	-1.2	-0.3	0.1	0.1	0.4	0.2	0.3	-0.1	0	0	-0.3	-0.4
Cluster Incl. U17886:Human succinate dehydrogenase iron-protein subunit (sdhB) gene /cds=(133,978) /gb=U17886 /gi=773299 /ug=Hs.64 /len=1102	35751_at	-0.1	-0.3	-0.1	0.1	0.2	0	-1.2	-0.9	-0.7	-0.6	-0.7	-0.2	0.4	0.3	0.2	0.5	0.2	0.1	-0.1	-0.4	0	-0.2	-0.5	-0.4
Cluster Incl. X76770:H.sapiens PAP mRNA /cds=UNKNOWN /gb=X76770 /gi=556782 /ug=Hs.49007 /len=1956	34855_at	-0.7	0.4	-0.7	-0.7	-0.3	0.1	-0.4	0.1	0.5	-1.2	0.4	-1.2	0.5	0.4	0.1	0.2	0.4	-0.5	-0.2	0.4	-0.6	0.1	-0.3	-0.6
Cluster Incl. X59417:H.sapiens PROS-27 mRNA /cds=(62,802) /gb=X59417 /gi=35681 /ug=Hs.74077 /len=964	36122_at	0.4	0.1	0.1	-0.1	0	-0.3	-0.6	-0.8	-0.9	-0.7	-1.2	-0.9	0.3	0.5	-0.1	-0.1	-0.1	-0.6	-0.7	-0.7	-0.7	-0.8	-0.8	-0.6
Cluster Incl. D79986:Human mRNA for KIAA0164 gene, complete cds /cds=(253,3015) /gb=D79986 /gi=1136389 /ug=Hs.80338 /len=5538	38050_at	0	0.1	0.1	0	-0.4	-0.5	-0.2	-0.5	-0.6	-0.3	-0.6	-0.7	0	0.2	0.5	-0.2	-0.3	-1.2	-0.5	-0.8	-0.7	-0.6	-1	-0.8
Cluster Incl. D63881:Human mRNA for KIAA0160 gene, partial cds /cds=(0,2413) /gb=D63881 /gi=961453 /ug=Hs.197803 /len=4441	40957_at	-0.3	-0.1	-0.1	0.1	-0.5	0	-0.4	0	-0.2	-0.5	-0.3	-0.9	-0.1	-0.1	0.2	0.5	0.3	-1.2	-0.1	-0.6	-0.7	-0.6	-0.5	-0.7
Guanine Nucleotide-Binding Protein Ral, Ras-Oncogene Related	1877_g_at	-0.7	-0.1	-0.4	-0.3	-0.4	-0.2	-0.6	-0.2	-0.8	-1.2	-0.6	-1	0	0.1	0.5	0.3	0.2	-0.4	-0.7	-0.3	-0.6	-0.6	-0.5	-0.8
Cluster Incl. AL080110:Homo sapiens mRNA; cDNA DKFZp586G1922 (from clone DKFZp586G1922) /cds=UNKNOWN /gb=AL080110 /gi=5262537 /ug=Hs.26860 /len=1808	39600_at	-0.4	-0.3	-0.3	-0.5	-0.3	-0.2	-0.5	-1.2	-1.3	-1	-0.6	-0.2	-0.3	0	0.4	0.4	-0.2	-0.8	-0.6	-0.5	-1	-0.6	-1.2	-1.1
Cluster Incl. AI570572:tm78c02.x1 Homo sapiens cDNA, 3 end /clone=IMAGE-2164226 /clone_end=3 /gb=AI570572 /gi=4533946 /ug=Hs.45002 /len=813	39965_at	0.4	0	-0.1	-0.6	-0.5	-0.2	-0.3	-0.5	-0.9	-0.9	-0.9	-1.8	0	-0.2	-0.8	-1.2	-0.8	-0.7	-0.9	-0.7	-0.7	-0.8	-0.7	-0.7
Cluster Incl. M74093:Human cyclin mRNA /cds=UNKNOWN /gb=M74093 /gi=806618 /ug=Hs.9700 /len=1764	41060_at	0	-0.1	0	0.1	-0.1	-0.6	-0.1	-0.5	-0.8	-0.6	-1.6	-1.1	-0.1	-0.6	0.2	0.4	0	0	-0.3	-1.1	-1.2	-1	-0.9	-0.4
Cluster Incl. W27949:39h3 Homo sapiens cDNA /gb=W27949 /gi=1307897 /ug=Hs.111029 /len=735	41454_at	-0.4	-0.1	-0.1	0	0	-0.3	-1.1	-1	-0.9	-0.9	-1.2	-0.5	0	-0.1	0.1	0.4	0.1	-0.1	0	-0.1	-0.1	-0.3	-0.2	-0.2
Cluster Incl. AC005546:Homo sapiens chromosome 19, cosmid R29425 /cds=(0,1970) /gb=AC005546 /gi=3478635 /ug=Hs.158947 /len=1971	32096_at	0.2	0.1	0.1	-0.4	-0.4	-0.2	0.4	-0.4	-0.3	-0.1	-0.3	-0.4	0.1	-0.3	-1.2	-1	-1.1	-0.6	-0.4	-0.4	-0.5	-0.2	0.1	0
Cluster Incl. AA121509:zk88c10.s1 Homo sapiens cDNA, 3 end /clone=IMAGE-489906 /clone_end=3 /gb=AA121509 /gi=1679123 /ug=Hs.70830 /len=593	36846_s_at	0.1	-0.1	0.1	-0.1	-0.1	-0.2	-0.2	-0.5	-0.6	-0.5	-0.9	-1.2	0.4	0.2	0.2	-0.3	-0.6	-0.8	-0.8	-0.8	-0.8	-0.6	-0.7	-0.5
Cluster Incl. AF035555:Homo sapiens short chain L-3-hydroxyacyl-CoA dehydrogenase (SCHAD) mRNA, complete cds /cds=(24,809) /gb=AF035555 /gi=3116433 /ug=Hs.171280 /len=955	40778_at	0.2	-0.3	0.2	0	0.2	-0.6	-1	-1.1	-0.9	-0.7	-0.8	-0.7	0.3	0.4	0.2	0.2	-0.3	-0.5	-0.1	-1.1	-0.5	-0.7	-1.2	-0.9
Cluster Incl. D15050:Human mRNA for transcription factor AREB6, complete cds /cds=(3,3377) /gb=D15050 /gi=457560 /ug=Hs.232068 /len=5316	33439_at	0.3	0	-0.3	-0.3	-0.3	-0.6	-0.2	-0.8	0	-0.2	0.2	0.4	-0.5	-0.8	-1.2	-1.1	-1	-0.5	-0.8	-1.3	-1	-0.7	-0.5	-0.6
Cluster Incl. X91788:H.sapiens mRNA for Icln protein /cds=(88,801) /gb=X91788 /gi=1001874 /ug=Hs.84974 /len=1368	38732_at	-0.1	0.1	0.3	0.3	0.4	0.1	-1.1	-0.7	-0.6	-0.4	-0.8	-0.3	0.2	0.4	0.2	0.2	0	0.1	-0.2	-0.7	-1.2	-0.7	-0.9	-0.9
Cluster Incl. AB011182:Homo sapiens mRNA for KIAA0610 protein, partial cds /cds=(0,2061) /gb=AB011182 /gi=3043743 /ug=Hs.118087 /len=3402	39852_at	-0.3	0	-0.1	0	-0.4	-0.3	-0.3	-0.6	-0.7	-0.1	-0.3	0.4	-0.8	-1.2	-0.5	-0.5	-0.5	-0.4	-0.7	-0.3	-0.2	-0.2	-0.7	-0.4
D38048 /FEATURE= /DEFINITION=D38048 Human mRNA for proteasome subunit z, complete cds	1313_at	0.1	0.1	0.2	0.1	0.2	-0.3	-0.8	-1	-1	-0.8	-1.2	-1.2	0.4	0.3	0.3	0.1	-0.3	-0.5	-0.4	-0.7	-0.8	-0.4	-0.9	-0.9
X74794 /FEATURE=cds /DEFINITION=HSP1CDC21 H.sapiens P1-Cdc21 mRNA	981_at	-0.3	-0.3	-0.3	-0.2	-0.2	-0.4	-0.7	-0.6	-0.8	-0.9	-1	-2.1	0	0.1	0.4	0.4	-0.2	-1.2	-0.6	-0.9	-1.2	-1.4	-1.3	-1.6
Cluster Incl. AJ002428:Homo sapiens VDAC1 pseudogene /cds=(0,853) /gb=AJ002428 /gi=3183956 /ug=Hs.201553 /len=854	31608_g_at	-0.4	-0.2	-0.2	-0.1	-0.1	-0.2	-1.2	-1.2	-1	-2	-1.6	-1.8	0.3	0.3	-0.3	-0.3	-0.6	-1.1	-1.1	-1.4	-2.3	-0.8	-1.9	-2.1
Cluster Incl. M58597:Human ELAM-1 ligand fucosyltransferase (ELFT) mRNA, complete cds /cds=(173,1765) /gb=M58597 /gi=182070 /ug=Hs.2173 /len=2861	39210_at	-0.5	-0.3	-0.3	0	0.3	0.1	-0.8	-1.1	-1.2	-1.2	-0.6	-1.4	-1	-1.7	-1.2	-1.1	-1.1	-1.1	-0.5	-0.8	-0.7	-0.9	-0.6	-0.8
Cluster Incl. AF038966:Homo sapiens secretory carrier-associated membrane protein (SCAMP) mRNA, complete cds /cds=(90,1106) /gb=AF038966 /gi=2791681 /ug=Hs.184543 /len=1926	38849_at	-0.4	0	-0.6	-0.8	-0.8	-0.3	-0.8	-0.4	0	-1.2	-0.7	-1.6	0.3	0	-0.9	-1.1	-0.7	-0.2	-2	0.3	-0.8	-0.3	-0.6	-1.5
Cluster Incl. AI760162:wg58e09.x1 Homo sapiens cDNA, 3 end /clone=IMAGE-2369320 /clone_end=3 /gb=AI760162 /gi=5175829 /ug=Hs.9676 /len=527	41057_at	0.1	-0.2	0.1	0.3	0.1	0	0	-0.4	-0.3	-0.1	-0.8	-0.2	0.2	0.2	-0.3	-0.1	-0.2	-0.2	-1	-0.8	-1.2	-0.9	-1	-0.7
Cluster Incl. AL036554:DKFZp564J2262_r1 Homo sapiens cDNA, 5 end /clone=DKFZp564J2262 /clone_end=5 /gb=AL036554 /gi=5927801 /ug=Hs.1379 /len=517	31793_at	-0.4	-0.4	-0.3	-0.1	0.3	0.1	-0.2	-0.5	-0.8	-0.5	-0.9	-0.5	0.3	0	0.1	-0.3	-1.2	-3.2	-3.7	-5.3	-5.2	-5.5	-3.8	-3.3
Cluster Incl. AF055016:Homo sapiens clone 24774 unknown mRNA, partial cds /cds=(0,655) /gb=AF055016 /gi=3005741 /ug=Hs.44235 /len=1475	36017_at	0	-0.3	0	0	-0.6	-0.5	-0.1	-0.1	0.3	-0.7	-0.4	-1.2	-0.5	-0.1	-0.1	0.2	-0.2	-0.1	-1.1	-0.7	-1.2	-0.5	-0.3	-0.8
Cluster Incl. AF053306:Homo sapiens mitotic checkpoint kinase Mad3L (MAD3L) mRNA, complete cds /cds=(184,3336) /gb=AF053306 /gi=2981234 /ug=Hs.36708 /len=3698	35699_at	-0.4	0.1	0	0	-0.3	-0.2	-0.4	-0.3	-0.7	-0.9	-1	-1	-0.4	-0.4	-0.2	0.1	0.3	-0.1	-0.7	-0.9	-1	-1.2	-0.9	-0.8
Cluster Incl. AA187563:zp66g11.r1 Homo sapiens cDNA, 5 end /clone=IMAGE-625220 /clone_end=5 /gb=AA187563 /gi=1773781 /ug=Hs.8836 /len=531	37966_at	0.2	0.1	-0.2	-0.3	0.1	-0.1	-0.6	-0.8	-1	-0.4	-0.9	-1.2	0	0.3	-0.9	-1.1	-1.1	-0.8	-0.3	-0.6	-0.8	-1.2	-1.2	-1
Cluster Incl. U41767:Human metargidin precursor mRNA, complete cds /cds=(7,2451) /gb=U41767 /gi=1235673 /ug=Hs.92208 /len=2725	38282_at	0.3	0.1	0	-0.1	-0.3	-0.2	-0.5	-0.8	-1	-1.2	-0.6	-1.2	0.2	0.2	0	-0.6	-0.7	-0.6	-0.4	-0.7	-0.7	-0.6	-0.4	-0.2
Cluster Incl. AB029008:Homo sapiens mRNA for KIAA1085 protein, partial cds /cds=(0,1755) /gb=AB029008 /gi=5689506 /ug=Hs.106711 /len=5455	38683_s_at	0.2	-0.3	0.1	-0.2	-0.5	-0.3	0.2	-0.2	-0.5	0.3	-0.1	0.2	-0.1	0.1	-0.5	-1.2	-0.8	-1	-0.8	-0.7	-0.7	-0.8	-0.4	-0.5
Cluster Incl. AI201310:qf71b11.x1 Homo sapiens cDNA, 3 end /clone=IMAGE-1755453 /clone_end=3 /gb=AI201310 /gi=3753916 /ug=Hs.119301 /len=655	39338_at	0	-0.5	-0.4	-0.4	-0.4	-0.4	-0.7	-0.9	-1	-0.8	-1.2	-1.8	0	0	-0.4	-0.4	-0.1	0.3	-0.2	-0.1	-0.8	-0.9	-1.2	-1.2
Cluster Incl. Z93930:Human DNA sequence from clone 292E10 on chromosome 22q11-12. Contains the XBP1 gene for X-box binding protein 1 (TREB5), ESTs, STSs, GSSs and a putative CpG island /cds=(30,815) /gb=Z93930 /gi=4775603 /ug=Hs.149923 /len=1802	39755_at	0.3	-0.1	0.1	-0.1	-0.2	-0.2	-0.3	0.1	-0.6	0	-0.4	-0.2	0.1	0.1	0	-0.3	-0.5	-0.9	-0.4	-0.3	-1.2	-0.4	-0.9	-0.5
Cluster Incl. Z68747:H.sapiens mRNA for imogen 38 /cds=(5,1192) /gb=Z68747 /gi=1546899 /ug=Hs.154655 /len=1202	40072_at	-0.9	-0.3	-0.2	-0.3	-0.2	-0.2	-0.6	0.1	-0.3	-1	-0.7	0.3	0	0	0	0	0.1	0.1	-0.3	0.3	-0.5	-0.2	-0.2	-1.2
Cluster Incl. X85116:H.sapiens epb72 gene exon 1 /cds=(61,927) /gb=X85116 /gi=1161561 /ug=Hs.160483 /len=3035	40419_at	0.3	0	0.1	-0.1	-0.4	-0.3	-0.2	-0.6	-0.6	-0.5	-0.6	-0.5	0	0	-0.8	-0.7	-0.4	-0.6	-0.5	-0.5	-0.9	-0.9	-1.2	-0.7
Cluster Incl. AF067853:Homo sapiens adenylosuccinate lyase (ADSL) mRNA, alternatively spliced, complete cds /cds=(55,1509) /gb=AF067853 /gi=3211981 /ug=Hs.75527 /len=1734	36639_at	0	0.3	0.2	-0.1	-0.5	-0.4	-0.5	-1	-0.7	-0.8	-1	-1.2	0.2	-0.1	-0.5	-0.5	-0.5	-0.9	-0.9	-0.4	-0.7	-0.5	-0.9	-0.9
Cluster Incl. U23803:Human heterogeneous ribonucleoprotein A0 mRNA, complete cds /cds=(264,1181) /gb=U23803 /gi=773643 /ug=Hs.77492 /len=1714	37334_at	-0.4	0.1	0.1	0.2	0	-0.3	-0.8	-0.4	-0.6	-0.3	-0.7	-0.7	-0.2	-0.1	0	0.3	-0.1	-0.4	0	-1.6	-0.6	-0.7	-1	-1.2
Cluster Incl. N95406:zb80g12.s1 Homo sapiens cDNA, 3 end /clone=IMAGE-309958 /clone_end=3 /gb=N95406 /gi=1267713 /ug=Hs.85215 /len=623	38744_at	-0.3	-0.3	-0.1	0.1	-0.1	-0.5	-0.4	-0.4	-0.5	-0.5	-0.7	-0.6	0	-0.1	0.1	0.3	-0.1	-0.6	-0.4	-1.1	-0.6	-0.9	-1.2	-0.9
M13929 /FEATURE=mRNA /DEFINITION=HUMMYCPOA Human c-myc-P64 mRNA, initiating from promoter P0, (HLmyc2.5) partial cds	1827_s_at	0.1	0.3	-0.4	-0.3	0	-0.4	-0.7	-0.5	-0.9	-1.7	-0.7	-2.4	-1.4	-1.1	-1.2	-1.1	-0.6	-0.5	-1	-0.5	-0.7	-0.6	-0.4	-0.6
U36764 /FEATURE= /DEFINITION=HSU36764 Human TGF-beta receptor interacting protein 1 mRNA, complete cds	1644_at	0	0	0.1	0.1	0.1	-0.1	-0.7	-0.8	-0.6	-0.3	-0.7	-0.6	0.2	0.3	0.3	-0.1	-0.5	-0.9	-0.4	-0.8	-1.1	-0.7	-1.2	-1.1
X92106 /FEATURE=cds /DEFINITION=HSBLEO H.sapiens mRNA for bleomycin hydrolase	394_at	-0.2	-0.3	-0.1	-0.1	0	-0.3	-1.4	-1	-0.8	-1.7	-1.4	-2.1	0	-0.2	0.1	0.3	-0.6	-0.6	-0.4	-0.1	-0.4	-0.4	-1.2	-1
Cluster Incl. AF023612:Homo sapiens Dim1p homolog mRNA, complete cds /cds=(126,401) /gb=AF023612 /gi=2565276 /ug=Hs.166152 /len=909	33632_g_at	-0.3	-0.2	0.1	0.1	0.1	-0.5	-0.6	-1.1	-0.9	-0.6	-1.2	-0.7	0	0.2	-0.1	0.1	-0.3	-0.4	-0.2	-0.7	-0.6	-0.7	-0.7	-0.3
Cluster Incl. AB020641:Homo sapiens mRNA for KIAA0834 protein, complete cds /cds=(144,1499) /gb=AB020641 /gi=4240156 /ug=Hs.57856 /len=4957	36502_at	-0.7	-0.3	-0.2	0.2	0	-0.2	-0.2	-0.3	-0.6	-0.3	-0.5	-0.5	-0.4	0	-0.2	-0.1	-0.1	-1	-0.3	-0.4	-0.8	-0.6	-1.1	-1.2
Cluster Incl. AA746355:oa56f02.r1 Homo sapiens cDNA /clone=IMAGE-1308987 /gb=AA746355 /gi=2786341 /ug=Hs.77917 /len=875	37244_at	0	-0.2	-0.1	-0.2	-0.4	-0.5	-1.2	-0.8	-1	-1	-1.1	-1	0.1	0.2	-0.1	0	-0.5	-0.8	-0.6	-0.9	-1.2	-0.7	-1	-1
Cluster Incl. AI087268:oz77e01.x1 Homo sapiens cDNA, 3 end /clone=IMAGE-1681368 /clone_end=3 /gb=AI087268 /gi=3425691 /ug=Hs.1063 /len=717	38675_at	0	-0.1	0.2	0.1	0	-0.2	-0.7	-0.6	-0.6	-0.7	-0.8	-0.8	0.2	0.1	0	-0.2	-0.5	-0.5	-0.3	-0.7	-0.7	-0.8	-1.2	-1.2
Cluster Incl. D38048:Human mRNA for proteasome subunit z, complete cds /cds=(14,847) /gb=D38048 /gi=1531532 /ug=Hs.118065 /len=980	39060_at	0.1	-0.2	0.1	0.1	0.1	-0.2	-0.4	-0.9	-0.9	-0.7	-1.2	-0.9	0.2	0	-0.2	-0.5	-0.7	-0.9	-0.7	-0.8	-0.8	-0.7	-0.9	-0.6
Cluster Incl. U10117:Human endothelial-monocyte activating polypeptide II mRNA, complete cds /cds=(49,987) /gb=U10117 /gi=498909 /ug=Hs.146401 /len=1057	39734_at	0.2	0.2	0	0	0.1	-0.3	-0.7	-0.4	-0.2	-0.4	-0.5	-0.2	0.1	0.1	-0.3	-0.4	-0.7	-1	-0.7	-0.9	-1	-0.4	-0.7	-1.2
Cluster Incl. U49283:Human NAD+-specific isocitrate dehydrogenase beta subunit precursor, mRNA, nuclear gene encoding mitochondrial protein, complete cds /cds=(79,1236) /gb=U49283 /gi=2737885 /ug=Hs.155410 /len=1597	40111_g_at	0.1	0	0.1	0	0.1	-0.6	-0.4	-0.7	-0.5	-0.2	-0.4	-0.2	0.2	0.1	0	0	-0.7	-0.5	-0.8	-1.2	-0.5	-0.6	-0.5	-0.6
Cluster Incl. J03473:Human poly(ADP-ribose) synthetase mRNA, complete cds /cds=(95,3139) /gb=J03473 /gi=337423 /ug=Hs.177766 /len=3795	41146_at	-0.2	-0.4	-0.2	-0.2	-0.3	-0.6	-0.6	-0.8	-1.1	-1	-1.2	-1.1	-0.2	-0.4	-0.3	-0.3	-0.3	-0.6	-0.8	-1	-1.1	-1.1	-1.2	-0.9
Cluster Incl. AL049669:Human gene from PAC 612B18, chromosome 1 /cds=(272,1903) /gb=AL049669 /gi=4678746 /ug=Hs.19469 /len=2862	32262_at	-0.2	-0.3	0.2	-0.1	-0.2	-0.1	-0.5	-0.9	-0.4	-0.4	-0.5	-0.5	-0.3	-0.2	-0.3	-0.7	-0.4	-0.7	-1	-0.5	-0.9	-1.2	-0.9	-0.8
Cluster Incl. X13794:H.sapiens lactate dehydrogenase B gene exon 1 and 2 (EC 1.1.1.27) (and joined CDS) /cds=(84,1088) /gb=X13794 /gi=34314 /ug=Hs.234489 /len=1272	33819_at	-0.1	0	0	0	0	0.2	-0.7	-0.5	-0.7	-0.6	-1	-0.8	0.1	0.2	-0.1	-0.2	-0.3	-0.5	-0.4	-0.7	-1.1	-1	-1.2	-1.1
Cluster Incl. Y13834:Homo sapiens mRNA for farnesylated-proteins converting enzyme 1 /cds=(33,1460) /gb=Y13834 /gi=5327058 /ug=Hs.25846 /len=2966	33912_at	-0.1	0	0.2	0	0	-0.5	-0.8	-0.8	-0.8	-0.4	-0.3	-0.3	0	-0.2	0.2	0	-0.3	-1.2	-0.4	-0.3	-0.7	-0.2	-0.4	-0.6
Cluster Incl. X58965:H.sapiens RNA for nm23-H2 gene /cds=(72,530) /gb=X58965 /gi=35069 /ug=Hs.227823 /len=670	33415_at	0	0.1	0.2	0.1	0.2	0.1	0.1	-0.3	-0.4	-0.1	-0.5	-0.5	0.2	0.1	0.2	-0.2	-0.4	-0.7	-0.7	-1	-1.1	-0.8	-1.2	-0.9
Cluster Incl. AF044195:Homo sapiens IkappaB kinase complex associated protein (IKAP) mRNA, complete cds /cds=(303,4301) /gb=AF044195 /gi=3757821 /ug=Hs.31323 /len=4803	34344_at	-0.2	-0.2	-0.3	-0.1	-0.4	-0.4	-0.2	-0.6	-0.5	-0.6	-1.2	-0.7	-0.3	0.2	0	0	-0.2	-0.8	-0.5	-0.2	-0.4	-0.6	-0.3	-0.5
Cluster Incl. AB023195:Homo sapiens mRNA for KIAA0978 protein, partial cds /cds=(0,2911) /gb=AB023195 /gi=4589599 /ug=Hs.3686 /len=4892	34396_at	0	0.2	-0.1	-0.1	-0.3	0	0.1	-0.1	-0.3	-0.2	-0.3	-0.2	-0.7	-1.2	-0.7	-0.8	-0.4	-0.4	-0.5	-0.8	-0.6	-0.5	-0.8	-0.6
Cluster Incl. U78525:Homo sapiens eukaryotic translation initiation factor (eIF3) mRNA, complete cds /cds=(75,2519) /gb=U78525 /gi=2558667 /ug=Hs.57783 /len=3075	35323_at	0.2	-0.2	-0.1	-0.3	-0.3	-0.5	0	-0.6	-0.8	-0.3	-0.7	-0.9	0.1	-0.2	-0.9	-1.1	-1.2	-0.7	-0.6	-1	-0.6	-0.8	-0.7	-0.6
Cluster Incl. U97067:Homo sapiens alpha-catenin-like protein mRNA, complete cds /cds=(43,2247) /gb=U97067 /gi=3342777 /ug=Hs.58488 /len=2446	35331_at	0	-0.3	-0.3	-0.1	-0.1	0.1	-0.4	-0.2	-0.9	-0.7	-1.5	-1.6	0	-0.1	0.1	0	0.2	-0.6	-0.6	-0.8	-1.2	-0.8	-0.8	-0.8
Cluster Incl. D83004:Human epidermoid carcinoma mRNA for ubiquitin-conjugating enzyme E2 similar to Drosophila bendless gene product, complete cds /cds=(63,521) /gb=D83004 /gi=1181557 /ug=Hs.75355 /len=1203	36604_at	0	0.2	0	0	-0.4	-0.5	-0.7	-0.7	-0.6	-0.5	-0.8	-0.5	-0.1	-0.1	-0.3	-0.1	-0.5	-1.1	-0.5	-0.6	-0.6	-0.8	-1.2	-1
Cluster Incl. D13643:Human mRNA for KIAA0018 gene, complete cds /cds=(38,1210) /gb=D13643 /gi=285996 /ug=Hs.75616 /len=4186	36658_at	-0.4	-0.2	-0.1	0	0	-0.2	0.1	-0.4	-1	-0.6	-0.8	-1.2	-0.2	-0.4	-0.2	0.2	0	-0.9	-0.2	-0.2	-1	-0.3	-0.3	0
Cluster Incl. D13900:Homo sapiens mRNA for mitochondrial short-chain enoyl-CoA hydratase, complete cds /cds=(21,893) /gb=D13900 /gi=433412 /ug=Hs.76394 /len=1277	37016_at	0	-0.3	0.1	-0.1	-0.1	-0.4	-0.3	-0.4	-0.3	0.1	-0.7	-0.1	0.2	0.2	0.1	-0.2	-0.4	-0.7	-0.3	-0.3	-1.2	-0.5	-0.7	-0.7
Cluster Incl. AI806379:wf27b10.x1 Homo sapiens cDNA, 3 end /clone=IMAGE-2356795 /clone_end=3 /gb=AI806379 /gi=5392945 /ug=Hs.115721 /len=591	39844_at	0.1	0	-0.2	-0.2	-0.4	-0.1	-0.6	-0.1	-0.2	-1.2	-0.4	-1.1	-0.2	-0.4	-0.2	-0.2	0.2	-0.2	-0.4	-0.4	-0.5	-0.7	-0.9	-0.7
Cluster Incl. AF040965:Homo sapiens unknown protein IT12 mRNA, partial cds /cds=(0,2622) /gb=AF040965 /gi=2792365 /ug=Hs.117487 /len=2889	39847_at	-0.4	-0.5	-0.3	-0.5	-0.8	-0.2	-0.1	0.2	-0.6	-0.9	-1.3	-1.5	0.1	-0.4	-0.9	-1.1	-0.5	-0.8	-1.3	-1.5	-1.2	-1.3	-2.5	-1
U47077 /FEATURE= /DEFINITION=HSU47077 Homo sapiens DNA-dependent protein kinase catalytic subunit (DNA-PKcs) mRNA, complete cds	1250_at	-0.2	-0.1	0	0.2	-0.2	-0.2	-0.6	-0.7	-0.8	-0.6	-0.8	-0.9	-0.1	0.1	-0.5	-0.4	-0.5	-0.7	-0.6	-0.9	-1.2	-1	-1.1	-1
Cluster Incl. AF012434:untitled /cds=(38,394) /gb=AF012434 /gi=2352914 /ug=Hs.186570 /len=573	33689_s_at	-0.1	-0.5	-0.1	0	0	-0.1	0	-0.3	0	0.1	-0.5	-0.2	0.1	0.1	-0.1	-0.3	-0.6	-0.2	-0.6	-1.2	-0.9	-0.8	-0.9	-0.8
Cluster Incl. D87466:Human mRNA for KIAA0276 gene, partial cds /cds=(0,931) /gb=D87466 /gi=1665816 /ug=Hs.98551 /len=4185	35039_at	0.1	-0.3	-0.4	-0.5	-0.3	-0.3	-0.2	-0.1	-0.4	0	-0.4	-0.6	-0.3	-1.1	-0.1	-0.1	-0.5	-1.2	-0.4	-0.2	-0.4	-0.2	-0.7	-0.3
Cluster Incl. AB007901:Homo sapiens KIAA0441 mRNA, complete cds /cds=(168,2261) /gb=AB007901 /gi=2662162 /ug=Hs.32511 /len=5597	39658_at	-0.2	0	-0.2	-0.1	-0.9	-0.5	0.1	-0.4	-0.5	-0.3	-0.6	-0.2	-0.4	-0.5	-0.4	-0.6	-0.2	-1.2	-0.4	-0.4	-0.3	-0.4	-0.5	-0.5
Cluster Incl. W25866:14c12 Homo sapiens cDNA /gb=W25866 /gi=1305989 /ug=Hs.71331 /len=736	40348_s_at	-0.3	-0.2	-0.3	0.1	0.1	0	-0.5	-1	-0.7	-0.7	-0.9	-0.9	0	-0.1	-0.4	0	0	-0.7	-0.8	-0.7	-1	-0.7	-1.2	-0.8
Cluster Incl. Y07595:H.sapiens mRNA for 52 kD subunit of transcription factor TFIIH /cds=(127,1515) /gb=Y07595 /gi=1514596 /ug=Hs.102910 /len=1634	41371_at	-0.3	-0.2	-0.4	-0.8	-0.8	-0.1	-0.1	0.1	-0.4	-1	-0.4	-1.6	-0.5	-0.5	-0.5	-0.6	-1.3	-0.2	-1.2	-0.5	-0.5	-0.3	-0.2	0
Cluster Incl. AF025794:Homo sapiens methionine synthase reductase (MTRR) mRNA, complete cds /cds=(79,2175) /gb=AF025794 /gi=2981302 /ug=Hs.153792 /len=3244	31883_at	-0.2	-0.2	-0.3	0.1	-0.2	-0.4	-0.6	-1	-1.2	-0.3	-0.6	-0.6	0	-0.3	-0.1	-1.1	-2.2	-1.3	-1	-1	-0.3	-1	-0.4	-1.2
Cluster Incl. AJ224875:Homo sapiens mRNA for putative glucosyltransferase, partial cds /cds=(0,1599) /gb=AJ224875 /gi=2996577 /ug=Hs.155356 /len=1622	32051_at	-0.2	-0.4	-0.2	0	0.1	-0.2	0	-0.4	-0.5	-0.1	-0.4	-0.3	0	-0.3	-0.8	-0.7	-0.7	-0.8	-0.6	-1.1	-0.9	-0.9	-1.2	-0.9
Cluster Incl. AJ238097:Homo sapiens mRNA for Lsm5 protein /cds=(0,275) /gb=AJ238097 /gi=5262859 /ug=Hs.227280 /len=731	34270_at	-0.1	0	-0.3	-0.2	0.1	-0.3	-0.6	-0.6	-0.4	-1	-0.9	-0.8	-0.1	-0.3	-0.4	0.1	-0.2	-0.5	-0.6	-0.7	-0.8	-0.5	-1.2	-1
Cluster Incl. Z49835:H.sapiens mRNA for protein disulfide isomerase /cds=(106,1623) /gb=Z49835 /gi=860985 /ug=Hs.110029 /len=1954	38986_at	0	-0.2	0.1	0	-0.8	-0.5	-0.6	-0.6	-0.7	-0.9	-0.8	-1.2	-0.1	0.1	-0.2	-0.4	-0.9	-0.9	-1	-1	-0.8	-1	-0.8	-0.7
Cluster Incl. AF047470:Homo sapiens malate dehydrogenase precursor (MDH) mRNA, nuclear gene encoding mitochondrial protein, complete cds /cds=(86,1102) /gb=AF047470 /gi=2906145 /ug=Hs.111076 /len=1303	39001_at	-0.3	-0.4	-0.2	0.1	0.1	-0.1	-0.5	-0.4	-0.1	-0.1	-0.1	-0.2	0	0	-0.5	-0.6	-1.2	-0.4	-1.2	-0.7	-1.1	-0.9	-0.9	-0.7
Cluster Incl. AJ001902:Homo sapiens mRNA for TRIP6 (thyroid receptor interacting protein) /cds=(72,1502) /gb=AJ001902 /gi=2558591 /ug=Hs.119498 /len=1653	39341_at	-0.1	-0.1	-0.1	-0.3	-0.2	-0.3	-0.5	-0.8	-0.9	-0.5	-1	-1	-0.4	-1.2	-1.2	-1.1	-1	-0.5	-0.9	-1.1	-1.1	-1.2	-1.2	-1.1
Cluster Incl. N53547:yv43b12.s1 Homo sapiens cDNA, 3 end /clone=IMAGE-245471 /clone_end=3 /gb=N53547 /gi=1194713 /ug=Hs.13662 /len=665	39693_at	0	0	-0.3	0	-0.1	-0.7	-0.8	-1	-1	-0.8	-1	-1.1	0.1	0.1	-0.7	-0.4	-0.4	-0.8	-0.8	-1.5	-1.1	-1.1	-1.2	-1.2
Cluster Incl. U40490:Human nicotinamide nucleotide transhydrogenase mRNA, nuclear gene encoding mitochondrial protein, complete cds /cds=(143,3403) /gb=U40490 /gi=1110519 /ug=Hs.18136 /len=4232	41722_at	-0.6	-0.5	-0.4	-0.1	-0.3	-0.5	-0.8	-0.7	-0.7	-0.8	-1.1	-0.6	-0.3	-0.5	-0.9	-0.3	-0.5	-0.9	-0.4	-0.6	-0.9	-1.2	-0.8	-0.8
Cluster Incl. AB025254:Homo sapiens mRNA for tudor repeat associator with PCTAIRE 2, partial cds /cds=(0,1406) /gb=AB025254 /gi=4586459 /ug=Hs.173540 /len=1640	40852_at	-0.8	-0.6	-0.5	-0.3	-0.2	-0.6	-0.8	-0.9	-0.7	-0.8	-1.2	-0.5	-0.6	-1.2	-0.4	0	0	0.1	-0.5	-0.7	-0.1	-0.2	0.1	-0.2
Cluster Incl. AL109672:Homo sapiens mRNA full length insert cDNA clone EUROIMAGE 755868 /cds=(98,751) /gb=AL109672 /gi=5689836 /ug=Hs.179516 /len=1378	41163_at	-0.2	-0.5	0	-0.1	-0.1	-0.3	-0.4	-0.7	-0.4	-0.1	-0.7	-0.4	0.1	0	-0.3	-0.6	-1	-1.2	-1	-1	-0.9	-0.9	-1.2	-1
Cluster Incl. AL050265:Homo sapiens mRNA; cDNA DKFZp564O1716 (from clone DKFZp564O1716) /cds=(88,1332) /gb=AL050265 /gi=4886440 /ug=Hs.193989 /len=2723	32241_at	-0.4	-0.2	-0.5	-0.3	-0.5	-0.4	-0.2	-0.5	-0.5	-0.4	-0.5	-0.5	-1	-1.2	0.1	-0.3	-0.2	-0.4	-0.9	-0.8	-0.8	-0.7	-0.5	-0.4
Cluster Incl. D32053:Homo sapiens mRNA for Lysyl tRNA Synthetase, complete cds /cds=(40,1833) /gb=D32053 /gi=2366751 /ug=Hs.3100 /len=1997	34336_at	0.1	-0.2	-0.1	0	-0.1	-0.1	-0.3	-0.6	-0.6	-0.4	-0.8	-0.5	0.1	0.1	-0.3	-0.5	-0.8	-1	-0.6	-0.8	-1.2	-0.9	-1	-0.9
Cluster Incl. AJ011779:Homo sapiens mRNA for SEC63 protein /cds=(98,2380) /gb=AJ011779 /gi=5327053 /ug=Hs.31575 /len=3353	34349_at	-0.5	-0.1	0	0.1	-0.1	-0.5	-1	-0.6	-0.9	-0.7	-0.9	-0.6	-0.2	-0.3	-0.2	-0.3	-0.6	-1.2	-0.9	-1.2	-1.2	-0.9	-0.9	-1.1
Cluster Incl. L40397:Homo sapiens (clone S31i125) mRNA, 3 end of cds /cds=(0,404) /gb=L40397 /gi=887367 /ug=Hs.74137 /len=1385	36128_at	-0.2	-0.1	0	-0.1	0	-0.4	-1	-0.9	-1	-0.7	-1	-0.6	-0.1	0.1	0	-0.1	-0.3	-0.4	-0.5	-0.8	-1.2	-1	-1	-1
Cluster Incl. D21064:Human mRNA for KIAA0123 gene, partial cds /cds=(0,1586) /gb=D21064 /gi=468448 /ug=Hs.75353 /len=2083	36602_at	0.1	-0.5	-0.3	-0.5	-0.6	-0.6	-0.1	-0.5	-0.9	-0.6	-1	-0.8	-0.1	-0.4	-0.7	-0.8	-1.1	-0.7	-1	-0.8	-1	-1.2	-0.9	-0.5
Cluster Incl. X96586:H.sapiens mRNA for FAN protein /cds=(12,2765) /gb=X96586 /gi=1556398 /ug=Hs.78687 /len=3361	37673_at	-0.4	-0.2	-0.2	-0.1	-0.4	-0.7	-0.6	-0.6	-0.9	-1.2	-1.2	-0.8	-0.4	-0.2	-0.3	-0.2	-0.4	-0.7	-0.4	-0.6	-0.6	-0.7	-0.9	-0.9
Cluster Incl. S65738:actin depolymerizing factor [human, fetal brain, mRNA, 1452 nt] /cds=(72,569) /gb=S65738 /gi=415586 /ug=Hs.82306 /len=1452	38385_at	-0.6	-0.5	-0.3	-0.4	-0.5	-0.8	-0.7	-1	-0.9	-0.7	-0.9	-0.8	-0.1	-0.1	-0.3	-0.3	-0.5	-1	-0.9	-1.2	-1	-0.7	-1.2	-0.9
Cluster Incl. D89678:Homo sapiens mRNA for A+U-rich element RNA binding factor, complete cds /cds=(57,872) /gb=D89678 /gi=3218539 /ug=Hs.170311 /len=2439	40576_f_at	-0.3	-0.2	-0.1	-0.4	-0.6	-0.8	-0.7	-0.5	-0.5	-0.3	-0.3	-0.4	-0.1	-0.7	-0.8	-0.8	-0.7	-1.2	-0.5	-1.1	-0.6	-0.8	-0.9	-0.8
Cluster Incl. U69609:Human transcriptional repressor (GCF2) mRNA, complete cds /cds=(124,2382) /gb=U69609 /gi=3421044 /ug=Hs.239894 /len=3505	41320_s_at	-0.6	-0.2	-0.3	0.1	-0.2	-0.1	-0.9	-0.3	-0.4	-1	-0.1	-1.2	-0.5	-0.5	-0.2	-0.1	0.1	-0.6	-0.1	-0.2	-0.9	-0.2	-1	-1
Cluster Incl. AC004770:Homo sapiens chromosome 11, BAC CIT-HSP-311e8 (BC269730) containing the hFEN1 gene /cds=(2644,3786) /gb=AC004770 /gi=3212836 /ug=Hs.4756 /len=4522	41583_at	-0.3	-0.4	-0.1	-0.1	-0.2	-0.4	0	-0.4	-0.6	-0.5	-1	-1.2	-0.2	0	0.1	0.1	0	-0.2	-0.4	-0.9	-1	-1	-0.9	-0.6
Cluster Incl. X56468:Human mRNA for 14.3.3 protein, a protein kinase regulator /cds=(125,862) /gb=X56468 /gi=23221 /ug=Hs.74405 /len=1862	32530_at	-0.1	-0.1	0.1	-0.2	-0.2	-0.4	-0.5	-0.6	-0.6	-0.2	-0.6	-0.6	0.1	0	-0.5	-0.4	-0.2	-1	-0.4	-0.6	-1	-0.8	-1.2	-0.8
Cluster Incl. AB018278:Homo sapiens mRNA for KIAA0735 protein, complete cds /cds=(164,2215) /gb=AB018278 /gi=3882190 /ug=Hs.8071 /len=4948	32614_at	-0.2	-0.2	-0.1	-0.3	-0.3	-0.6	-0.8	-0.6	-0.5	-0.7	-0.7	-0.5	-0.4	-0.1	0.1	-0.1	-0.1	-0.3	-0.4	-0.8	-0.7	-1.2	-0.9	-0.9
AD000092 /FEATURE=cds#6 /DEFINITION=CH19HHR23 Homo sapiens DNA from chromosome 19p13.2 cosmids R31240, R30272 and R28549 containing the EKLF, GCDH, CRTC, and RAD23A genes, genomic sequence	1752_at	0	0.1	-0.7	-0.9	-1.1	-1.2	-1.6	-2.5	-4.6	-4.6	-2.3	-5.2	0.1	0	-0.6	-1.2	-1.9	-1.6	-2	-2.4	-2	-1.8	-1.7	-3.7
U22376 /FEATURE=cds#5 /DEFINITION=HSU22376 Human (c-myb) gene, complete primary cds, and five complete alternatively spliced cds	1476_s_at	-0.2	0.1	-0.5	-0.5	-0.1	-0.3	-0.7	-0.2	-0.7	-1	-0.9	-1.1	-1	-1.2	-1.1	-0.8	-0.7	-1.4	-0.3	0	-0.4	-0.1	-0.3	-0.9
L39874 /FEATURE=expanded_cds /DEFINITION=HUMDODDA Homo sapiens deoxycytidylate deaminase gene, complete cds	630_at	-0.4	0	-0.1	0.1	0	-0.5	-0.8	-0.6	-0.8	-0.7	-0.9	-0.8	-0.1	0.1	-0.1	-0.1	-0.8	-0.6	-0.8	-0.8	-0.7	-1.2	-1	-1.2
Cluster Incl. L24521:Human transformation-related protein mRNA, 3 end /cds=(0,1108) /gb=L24521 /gi=403459 /ug=Hs.169225 /len=1240	36446_s_at	-0.2	-0.3	-0.1	-0.1	-0.3	-0.2	-0.2	-0.3	-0.4	-0.3	-0.4	-0.5	0	-0.3	-1.1	-1.2	-1	-1	-0.5	-0.5	-0.8	-0.6	-0.9	-0.6
Cluster Incl. X77744:H.sapiens F11 mRNA /cds=UNKNOWN /gb=X77744 /gi=456189 /ug=Hs.206882 /len=1918	32883_at	-1.2	-1.5	-0.7	-0.3	-0.3	-0.2	-1	-0.6	-0.8	-0.8	-0.8	-0.7	-1.1	-0.1	-0.2	-0.1	-0.3	-0.1	-0.4	-0.3	-0.9	-0.5	-0.5	-0.8
Cluster Incl. Y10571:H.sapiens mRNA for dinG gene /cds=(12,1022) /gb=Y10571 /gi=1785642 /ug=Hs.28441 /len=1625	33484_at	-1	-0.4	-0.1	-0.3	-0.1	-0.5	-0.8	-0.7	-0.6	-1.2	-0.5	-0.2	-0.4	-0.8	0	-0.1	-0.4	-0.7	-0.7	-0.9	-0.5	-0.7	-0.8	-0.7
Cluster Incl. AA258092:zs30g01.r1 Homo sapiens cDNA, 5 end /clone=IMAGE-686736 /clone_end=5 /gb=AA258092 /gi=1894524 /ug=Hs.166051 /len=502	35413_s_at	-1.5	-0.6	-1.1	-1.1	-0.8	-0.7	-0.9	-0.2	-0.7	-1.2	-0.8	-1.3	-0.6	-1.2	-0.8	-0.6	-0.5	-0.8	-1.4	-0.7	-1.3	-1	-0.7	-1.7
Cluster Incl. AB023203:Homo sapiens mRNA for KIAA0986 protein, partial cds /cds=(0,4378) /gb=AB023203 /gi=4589615 /ug=Hs.53542 /len=4779	40000_f_at	-0.6	0	0	-0.4	-1.2	-0.2	-0.3	-0.2	-0.1	-0.7	-0.8	-0.6	-0.7	-0.6	-1	-0.7	-0.4	-0.8	-0.4	-0.4	-0.2	-0.3	-0.4	-0.6
Cluster Incl. J05070:Human type IV collagenase mRNA, complete cds /cds=(19,2142) /gb=J05070 /gi=177204 /ug=Hs.151738 /len=2334	31859_at	-0.1	-0.2	-0.3	-1	-0.9	-1.1	-2.4	-3.1	-2.2	-4.1	-4.4	-3.1	-0.3	-0.5	-1.2	-1.8	-1.7	-1.9	-2.1	-3.5	-0.7	-1.5	-1	-0.6
Cluster Incl. AF013758:Homo sapiens polyadenylate binding protein-interacting protein-1 (PAIP1) mRNA, complete cds /cds=(188,1630) /gb=AF013758 /gi=3046899 /ug=Hs.109643 /len=2768	38978_at	0	0	0	-0.2	-0.5	-0.5	-0.8	-1.2	-0.9	-1.1	-0.8	-0.5	-0.2	-0.3	0	-0.2	-0.5	-1	-0.6	-1.2	-0.6	-0.9	-1.1	-1.7
Cluster Incl. X87241:H.sapiens mRNA for hFat protein /cds=(186,13958) /gb=X87241 /gi=1107686 /ug=Hs.166994 /len=14756	40454_at	0	0	-0.4	-0.3	-0.4	-0.4	-1.1	-1	-0.9	-0.5	-1.2	-0.7	-0.2	-0.5	-0.5	-0.1	-0.6	-0.9	-1	-2.2	-1.1	-1.5	-1.3	-1.1
Cluster Incl. U03057:Human actin bundling protein (HSN) mRNA, complete cds /cds=(111,1592) /gb=U03057 /gi=458027 /ug=Hs.118400 /len=2767	39070_at	-0.2	-1	-0.5	-1.2	-1.1	-1.2	-0.8	-1.5	-1.2	-1.6	-1.6	-0.9	-0.3	-0.1	-0.5	-0.7	-0.6	-0.6	-1.4	-1.4	-1.8	-2.7	-2.3	-1.5
Cluster Incl. AA522537:ni38e08.s1 Homo sapiens cDNA, 3 end /clone=IMAGE-979142 /clone_end=3 /gb=AA522537 /gi=2263249 /ug=Hs.12124 /len=865	39367_at	-0.2	-0.6	-0.5	-0.3	-0.4	-0.7	-0.7	-1.2	-0.6	-0.9	-1.7	-0.7	0	-0.6	-0.8	-0.8	-1.7	-1.1	-1.4	-1	-1.1	-0.6	-0.6	-0.8
Cluster Incl. U22897:Homo sapiens nuclear domain 10 protein (ndp52) mRNA, complete cds /cds=(54,1394) /gb=U22897 /gi=984286 /ug=Hs.154230 /len=2387	40063_at	-0.4	-0.5	-0.5	-0.2	-0.4	-0.4	-1.1	-0.7	-1	-0.8	-1.2	-0.8	-0.3	-0.4	-0.2	0	-0.2	-0.1	-0.2	-0.2	-0.3	-0.5	-0.4	-0.4
Cluster Incl. AI561196:tq27a01.x1 Homo sapiens cDNA, 3 end /clone=IMAGE-2209992 /clone_end=3 /gb=AI561196 /gi=4511537 /ug=Hs.173684 /len=797	40859_at	-0.6	-0.3	-0.2	-0.2	-1.2	-0.4	-0.5	0	-0.2	-0.8	-0.4	-1	-0.6	-0.7	-0.5	-0.4	-0.2	-0.8	-1.2	0	-0.9	-0.3	-0.3	-0.9
Cluster Incl. S63912:D10S102=FBRNP [human, fetal brain, mRNA, 3043 nt] /cds=(30,839) /gb=S63912 /gi=399757 /ug=Hs.234462 /len=3043	33817_at	-0.2	-0.1	-0.2	-0.3	-0.5	-0.3	-0.3	0	-0.4	-0.1	-0.7	-0.2	-0.1	0	-1.1	-0.9	-0.8	-1.2	-0.8	-0.8	-1.2	-0.7	-0.5	-0.7
Cluster Incl. AL049943:Homo sapiens mRNA; cDNA DKFZp564F0522 (from clone DKFZp564F0522) /cds=(0,944) /gb=AL049943 /gi=4884187 /ug=Hs.23060 /len=2059	33433_at	-0.4	-0.1	-0.1	-0.4	-0.6	-0.4	-0.5	-1.2	-1.2	-0.9	-1.2	-1.4	-0.3	-0.8	-0.4	-0.8	-1	-1.5	-1	-1.1	-1.6	-1.1	-1	-1.1
Cluster Incl. D13641:Human mRNA for KIAA0016 gene, complete cds /cds=(101,538) /gb=D13641 /gi=285986 /ug=Hs.75187 /len=3259	36198_at	-0.2	0	-0.1	-0.1	-0.2	-0.2	-0.5	-0.5	-0.5	-0.6	-0.7	-0.4	-0.1	-0.2	-0.5	-0.7	-0.8	-1	-0.9	-0.9	-1.2	-1	-1	-1.1
Cluster Incl. X69838:H.sapiens mRNA for G9a /cds=(47,3052) /gb=X69838 /gi=287864 /ug=Hs.75196 /len=3374	36200_at	-0.2	-0.6	-0.4	-0.5	-0.5	-0.2	0	-0.4	-0.2	-0.5	-0.2	-1.2	-0.1	-0.7	-0.4	-0.6	-0.5	-0.4	-0.8	-0.4	-0.5	-0.4	-0.3	-0.2
Cluster Incl. D42043:Human mRNA for KIAA0084 gene, partial cds /cds=(0,1946) /gb=D42043 /gi=577298 /ug=Hs.79123 /len=2918	32593_at	0	-0.3	-0.9	-0.5	-0.7	-0.9	-1.7	-1.7	-1.3	-0.9	-4.3	-3.7	-0.2	-1.1	-0.5	-0.3	-0.9	-0.5	-0.5	-0.4	-1.9	-0.7	-0.5	-1.2
L39874 /FEATURE=expanded_cds /DEFINITION=HUMDODDA Homo sapiens deoxycytidylate deaminase gene, complete cds	631_g_at	-0.3	-0.2	-0.1	0	-0.1	-0.5	-0.3	-0.4	-0.6	-0.4	-0.9	-0.7	-0.2	-0.2	-0.2	-0.4	-0.8	-0.6	-0.8	-1.1	-0.9	-1.2	-1	-1
Cluster Incl. AF070579:Homo sapiens clone 24487 mRNA sequence /cds=UNKNOWN /gb=AF070579 /gi=3387951 /ug=Hs.181544 /len=1565	31961_r_at	0.3	1.1	-0.6	-0.1	0.3	0.7	0.6	0.4	0.2	0.5	0.1	0.5	0.2	0.4	0.5	-0.1	0.8	-0.1	0.4	1.1	0.6	0.6	0.4	0.5
Cluster Incl. X16064:Human mRNA for translationally controlled tumor protein /cds=(94,612) /gb=X16064 /gi=37495 /ug=Hs.119252 /len=830	31584_at	0	0.1	0.3	0.2	0.3	0.7	0.2	0.7	0.6	0.8	0.6	0.8	0.4	0.1	0.2	0.3	0.5	0.7	0.9	1.1	0.8	0.7	0.6	0.7
Cluster Incl. D38435:Homo sapiens hPMS3 mRNA, partial cds /cds=(0,772) /gb=D38435 /gi=600590 /ug=Hs.198283 /len=846	31600_s_at	0.1	0.2	0.5	0.3	0.2	0.2	0.9	0.5	0.7	0.9	0.4	1.1	0	0.3	-0.3	-0.7	-1	-0.7	-0.7	-0.6	-0.6	-0.7	-0.8	-0.8
Cluster Incl. X65784:H.sapiens CAR gene /cds=(0,428) /gb=X65784 /gi=452752 /ug=Hs.233451 /len=429	31673_s_at	0	0.2	-0.1	-0.2	-0.3	0.1	0.8	0.2	0.3	0.6	0.5	0.4	-0.1	-0.2	0	-0.1	0.3	0.5	0.1	0.3	0.7	0.5	1.1	1
Cluster Incl. U08997:Human glutamate dehydrogenase gene, complete cds /cds=(0,1676) /gb=U08997 /gi=478987 /ug=Hs.239377 /len=1677	31691_g_at	0.2	0.4	0.2	0.2	0.8	-0.1	0.2	0.5	0.6	-0.6	-0.4	-0.9	0.8	0.4	0.9	1.1	0.4	0.3	0.5	0	0.2	1	0.6	0.5
Cluster Incl. S67334:phosphatidylinositol 3-kinase p110 beta isoform=110 kda catalytic subunit [human, mRNA Partial, 3213 nt] /cds=(0,3212) /gb=S67334 /gi=455759 /ug=Hs.239818 /len=3213	31699_at	0.6	0.6	0.5	0.2	0.3	-0.1	0.1	0.1	0.5	0.2	0.8	0.9	0.6	0.6	0.4	1	0.8	0.5	1.1	0.9	0.5	0.7	0.6	0.7
Cluster Incl. AI971169:wr24h12.x1 Homo sapiens cDNA, 3 end /clone=IMAGE-2488679 /clone_end=3 /gb=AI971169 /gi=5767995 /ug=Hs.140648 /len=492	33047_at	0.3	0.2	0.2	0.8	0.1	0.2	0.7	1.1	-0.2	-1.3	0.2	-0.6	0.4	0.5	0	-0.1	0.7	0.3	0.2	-1.7	0.1	0.3	0.4	-1
Cluster Incl. Y14768:Homo sapiens DNA, cosmid clones TN62 and TN82 /cds=(453,851) /gb=Y14768 /gi=3805800 /ug=Hs.169196 /len=1363	33641_g_at	-0.3	-0.4	0.1	0.1	0.1	-0.2	0.1	0.1	0.7	1	0.7	1.1	0	-0.2	-0.3	-0.6	-0.6	-0.4	-0.3	-0.6	-0.4	-0.7	-0.7	-0.3
Cluster Incl. M80469:Human MHC class I HLA-J gene, exons 1-8 and complete cds /cds=(0,86) /gb=M80469 /gi=188483 /ug=Hs.85242 /len=1095	35017_f_at	0.3	0.1	0.2	0.1	0.8	0.3	0.3	0.5	0.5	0.4	0.7	0.4	0.1	0.3	0.5	0.4	0.3	0.4	1.1	0.6	1	1.1	0.9	0.6
Cluster Incl. U40391:Human serotonin N-acetyltransferase gene, complete cds /cds=(234,857) /gb=U40391 /gi=1389593 /ug=Hs.152972 /len=1005	36332_at	0.6	0.7	0.1	0.2	0.2	0.3	0.4	0.1	0.6	0.5	0.8	0.2	0.1	0	0	0	0.5	0.1	0.4	1.1	0.8	0.4	0.4	0.5
Cluster Incl. S80990:ficolin [human, uterus, mRNA, 1736 nt] /cds=(532,1512) /gb=S80990 /gi=1911529 /ug=Hs.169237 /len=1723	36447_at	0.4	0	0.3	0.1	0.1	-0.5	-0.3	-2	-2	-2	-0.4	-2.8	0.5	0.5	-0.6	-0.4	-1.8	-0.7	0.5	-0.1	0.6	1.1	1	0.6
Cluster Incl. W28869:53h2 Homo sapiens cDNA /gb=W28869 /gi=1308880 /ug=Hs.74637 /len=975	33989_f_at	0	0.2	-0.2	-0.4	0.6	-0.3	-1.3	-0.3	-0.1	-0.9	0.6	-2.5	0.5	0.7	0.9	1	0.7	0.6	1.1	-0.5	0.6	0.6	0.2	0
Cluster Incl. M22919:Human nonmuscle/smooth muscle alkali myosin light chain gene, complete cds /cds=(42,353) /gb=M22919 /gi=189016 /ug=Hs.77385 /len=1259	33994_g_at	0.2	0.6	0.5	0.1	0.1	0.4	0.8	0.7	0.6	0.8	0.6	0.7	0.4	0.3	0.2	0.3	0.9	0.7	0.8	1.1	0.9	0.8	0.5	0.8
Cluster Incl. AF015553:Homo sapiens TFII-I protein (TFII-I) mRNA, complete cds /cds=(370,3243) /gb=AF015553 /gi=2415381 /ug=Hs.169921 /len=4407	35450_s_at	-0.1	0	0.1	0.2	0.1	0.2	0.4	0.6	0.6	0.8	0.8	1.1	-0.2	-0.5	-0.4	0.2	0.3	0.6	0.4	0.3	0.7	0.5	0.5	0.6
Cluster Incl. AB011128:Homo sapiens mRNA for KIAA0556 protein, partial cds /cds=(0,3245) /gb=AB011128 /gi=3043635 /ug=Hs.30512 /len=4963	36279_at	0.9	0.5	0.2	0	-0.1	0.5	0.4	1.3	1.1	0.3	0.8	0.1	0.6	0.2	0.2	0.4	1	0.6	-1.6	0.7	0.9	1.4	1.1	1.1
Cluster Incl. AF035318:Homo sapiens clone 23705 mRNA sequence /cds=UNKNOWN /gb=AF035318 /gi=2661081 /ug=Hs.12533 /len=1654	34532_at	0.2	0.2	-0.1	-0.2	0.1	0.8	0.7	1.1	0.7	0	0.8	0	-0.3	-0.2	-0.2	-0.8	0.1	-0.7	-0.2	0.7	-0.4	0.7	-0.3	-0.1
Cluster Incl. AI766078:wh67g08.x1 Homo sapiens cDNA, 3 end /clone=IMAGE-2385854 /clone_end=3 /gb=AI766078 /gi=5232587 /ug=Hs.157113 /len=682	35385_at	-0.2	0	-0.4	-0.2	0	-0.2	0.3	-0.1	0.4	-1.9	-1.8	-0.7	0	0.4	1.1	0.6	-0.5	-0.2	-0.3	0.5	-0.3	0.4	0	0.3
Cluster Incl. AC003083:Homo sapiens BAC clone RG060N22 from 7q21 /cds=(0,923) /gb=AC003083 /gi=3947435 /ug=Hs.172294 /len=924	35465_at	-0.7	-0.5	-0.1	-0.1	-0.2	0.2	-1.4	-1.8	0.9	0.1	-0.5	0.2	-0.4	0.1	0	0.6	1	0.3	0.8	0.7	0.6	1.1	0.9	1.2
Cluster Incl. D50640:Homo sapiens DNA for phosphodiesterase 3B /cds=(123,3461) /gb=D50640 /gi=1731705 /ug=Hs.184653 /len=4443	35872_at	-0.2	0.2	-0.5	-0.1	-0.6	0.1	0.2	0.7	0.5	-0.3	0	0	0	-0.2	0.1	0.4	0.2	0.3	0.2	0.9	0.9	1	1.1	0.6
Cluster Incl. U79273:Human clone 23933 mRNA sequence /cds=UNKNOWN /gb=U79273 /gi=1710239 /ug=Hs.239483 /len=1422	36234_at	-0.8	0.5	-1	-1.2	-3.5	0	-0.1	0.4	0.4	-4	-0.1	-3.1	-0.1	-0.2	-1.1	-0.6	0	-0.3	-1	1.1	-1.8	0.8	-0.1	-0.8
Cluster Incl. AF052099:Homo sapiens clone 23632 mRNA sequence /cds=UNKNOWN /gb=AF052099 /gi=3360406 /ug=Hs.46918 /len=1737	36692_at	0.2	0.3	-0.3	-0.4	-0.5	-0.3	0.6	0	-0.4	0.2	0.3	0.3	0.6	1.1	0.2	0.2	0.2	-0.1	0.2	-0.6	0.3	0.2	0.5	0.3
Cluster Incl. X57766:Human stromelysin-3 mRNA /cds=(9,1475) /gb=X57766 /gi=456256 /ug=Hs.155324 /len=2247	38181_at	0.6	0.9	0.9	0.2	0.4	0.7	0.5	0.9	0.5	0.3	1	0.7	0.3	0.1	0.6	0.4	0.9	0.8	1.1	1.3	1	0.7	1.1	0.6
Cluster Incl. U09367:Human zinc finger protein ZNF136 /cds=(71,1693) /gb=U09367 /gi=487784 /ug=Hs.182828 /len=2489	38603_at	-0.5	0.1	-0.9	-1.1	-2.5	0.1	-0.6	1.1	1	-0.7	0.4	-0.9	-0.5	-0.4	-0.9	-0.8	0.1	-0.3	-1	0.5	-0.5	-0.1	0.2	-2
Cluster Incl. AB007864:Homo sapiens KIAA0404 mRNA, partial cds /cds=(0,5872) /gb=AB007864 /gi=2662088 /ug=Hs.105850 /len=6299	37146_at	0.5	0.9	0.4	0.5	0.3	0.5	1	0.8	1.1	0.8	0.8	1	0.2	0.3	0.5	0.1	0.2	0.5	-0.1	0.2	0.9	0.1	0.6	0.7
Cluster Incl. AL022723:dJ377H14.9 (major histocompatibility complex, class I, F (CDA12)) /cds=(97,1185) /gb=AL022723 /gi=5002624 /ug=Hs.110309 /len=1303	37421_f_at	0	-0.1	0.3	0.1	0.5	0.1	0	0.4	0.4	0.5	0.7	0.3	0.2	0.2	0.4	0.3	-0.1	0.2	0.7	0.6	0.7	1.1	0.7	0.5
Cluster Incl. AB029343:Homo sapiens HCR (a-helix coiled-coil rod homologue) gene, complete cds /cds=(22,2292) /gb=AB029343 /gi=5360900 /ug=Hs.110746 /len=2445	37424_at	0.5	0.1	0.3	0.3	0.5	0.9	0.7	0.6	0.7	0.7	0.4	0.6	0.5	0.6	0.8	0.8	1.1	0.6	0.4	0.3	0	-0.1	0.9	0.3
Cluster Incl. X04409:Human mRNA for coupling protein G(s) alpha-subunit (alpha-S1) (stimulatory regulatory component Gs of adenylyl cyclase) /cds=(12,1154) /gb=X04409 /gi=31912 /ug=Hs.113368 /len=1516	37450_r_at	0.2	0	0	0	0.5	0.2	-0.1	0	0.3	0.3	0.3	0.6	0.2	0.4	0.5	0.4	0.6	1.1	0.2	0	0.4	0.6	0.7	0.4
Cluster Incl. AC004144:Homo sapiens chromosome 19, overlapping cosmids R28707 and R34001 /cds=(0,3023) /gb=AC004144 /gi=2887496 /ug=Hs.116244 /len=3024	37475_at	0.7	0.7	0.3	0	0.2	0.5	0.5	0	0.1	0.2	0.5	0	0.4	0.6	0.6	0.4	0.8	1	0.4	0.8	0.8	0.6	1.1	1.1
Cluster Incl. AB011421:Homo sapiens mRNA for DRAK2, complete cds /cds=(261,1379) /gb=AB011421 /gi=3834355 /ug=Hs.120996 /len=1627	37524_at	0.5	-0.5	0.3	-0.5	-0.2	0.2	-0.4	0.5	0.1	0.2	0.5	1.1	-1.2	-0.1	-0.1	-0.5	0.6	0	0	0.5	0.7	1	0.6	0.6
Cluster Incl. AB023215:Homo sapiens mRNA for KIAA0998 protein, partial cds /cds=(0,3680) /gb=AB023215 /gi=4589639 /ug=Hs.131525 /len=4313	37836_at	-0.2	0.1	0.1	0.3	-0.1	0.5	1.1	0.1	0.7	-0.1	0.6	0.6	0.4	-0.7	0.2	0.6	0.1	0	0.2	-0.4	0.2	-0.1	-0.3	0
Cluster Incl. M95767:Homo sapiens di-N-acetylchitobiase mRNA, complete cds /cds=(0,1157) /gb=M95767 /gi=180502 /ug=Hs.135578 /len=1618	37855_at	0.1	-0.2	-0.5	0	0.3	0.4	0.7	0.9	0.9	0.4	0.5	0.9	0	0.5	0.3	0.5	0.8	0.2	0.9	0.7	0.9	1.1	0.6	0.4
Cluster Incl. D90041:Human liver arylamine N-acetyltransferase (EC 2.3.1.5) gene /cds=(146,1018) /gb=D90041 /gi=219413 /ug=Hs.155956 /len=1319	38187_at	0.5	0.3	0.6	-0.1	0.5	0.5	-0.5	0.3	0.5	-0.1	0.3	0.5	0.9	1	1.1	0.9	0.9	0.8	0.4	0.4	0.3	1	0.3	0
Cluster Incl. D42046:Human mRNA for KIAA0083 gene, partial cds /cds=(0,3233) /gb=D42046 /gi=1531547 /ug=Hs.194665 /len=4207	38885_at	-0.3	0.6	1	0.5	0	0.1	0.7	-0.5	-1	-0.4	0	-1.1	-0.1	0.1	0.7	0.9	1.1	0	0	0.2	0.2	0	-0.1	0.4
Cluster Incl. AL008637:Human DNA sequence from clone 833B7 on chromosome 22q12.3-13.2 Contains genes for NCF4 (P40PHOX) protein,cytokine receptor common beta chain precursor CSF2RB (partial), ESTs, CA repeat, STS, GSS /cds=(629,1648) /gb=AL008637 /gi=3136	38893_at	-0.1	0.3	0.4	0.2	0.2	0.4	0.9	0.8	0.6	1	0.9	1	0	-0.2	-0.4	0.1	0.5	0.7	0.8	0.7	1.1	0.7	0.7	0.9
Cluster Incl. AF016582:Homo sapiens checkpoint kinase Chk1 (CHK1) mRNA, complete cds /cds=(34,1464) /gb=AF016582 /gi=2367668 /ug=Hs.20295 /len=1821	38920_at	-0.4	0.2	0.1	0.3	0.3	0.1	-0.8	-0.3	0.2	-0.3	-1.1	-1.5	0.3	0	0.9	1.1	0.5	-0.5	-0.3	-1.3	-1.1	-0.9	-0.6	-3.1
Cluster Incl. AB011152:Homo sapiens mRNA for KIAA0580 protein, partial cds /cds=(0,3135) /gb=AB011152 /gi=3043683 /ug=Hs.22572 /len=5042	39224_at	-0.5	-2.1	-0.3	0	-1.7	-0.2	-0.3	-1.2	-0.3	-0.6	-3.4	-0.1	-0.9	-2	0.2	0	-0.1	0.3	0.5	1.1	0.5	0.5	0.6	0.4
Cluster Incl. L16896:Human zinc finger protein mRNA, complete cds /cds=(155,2221) /gb=L16896 /gi=292934 /ug=Hs.2364 /len=2288	39261_at	0.1	0.3	0.2	0	-0.1	0.2	0.9	0.6	0.9	1	0.8	1.1	-0.3	-0.1	0.2	-0.3	-0.4	0.3	0.2	0.2	0.6	0.6	1	0.9
Cluster Incl. X53004:H.sapiens PCR amplified genomic DNA for GPE (exon 1) /cds=(56,292) /gb=X53004 /gi=31873 /ug=Hs.93223 /len=499	41025_r_at	-0.1	1.1	-1	-0.3	0.9	0	-1.1	0.7	-0.2	0.4	-0.3	0.3	-0.2	0.5	0.2	0.2	-0.5	0.2	-0.6	1.2	0.1	0.8	0.4	0.1
Cluster Incl. AI830496:wh51h03.x1 Homo sapiens cDNA, 3 end /clone=IMAGE-2384309 /clone_end=3 /gb=AI830496 /gi=5451167 /ug=Hs.62576 /len=547	40308_at	-0.6	0.2	0.3	0.2	-0.1	-0.3	0.2	0.3	0.1	0.5	0.5	0.4	-0.4	0	0.9	0.8	0.8	0.3	0.6	0.4	1.1	0.7	0.7	0.4
Cluster Incl. AB020631:Homo sapiens mRNA for KIAA0824 protein, partial cds /cds=(0,4936) /gb=AB020631 /gi=4240136 /ug=Hs.123654 /len=5834	41665_at	0.1	-0.2	-0.1	0.3	0.1	0.3	0.5	0.4	0.5	0.6	0.4	1.1	0.9	0.6	-0.1	0.2	0.4	0.1	0.1	0.5	0.1	0.5	0	0.4
Cluster Incl. D83776:Human mRNA for KIAA0191 gene, partial cds /cds=(0,4552) /gb=D83776 /gi=1228034 /ug=Hs.12413 /len=5203	41669_at	-0.6	0.5	0.1	-0.1	-0.4	0.2	0.5	0.5	0.6	0.2	0.9	0.6	-0.2	-0.4	-0.2	0.1	0.3	0.3	0.3	0.5	1	0.4	1.1	0.5
Cluster Incl. AB011136:Homo sapiens mRNA for KIAA0564 protein, partial cds /cds=(0,4327) /gb=AB011136 /gi=3043651 /ug=Hs.151385 /len=5688	31849_at	-0.7	-0.2	0.4	0.3	-0.1	0.4	-0.5	0.5	0.7	0.2	-0.1	0.5	0.1	1.1	0.4	0.5	0.4	-0.2	0.8	1.1	-0.5	0.2	0.2	0.3
Cluster Incl. AB029034:Homo sapiens mRNA for KIAA1111 protein, partial cds /cds=(0,3255) /gb=AB029034 /gi=5689558 /ug=Hs.105061 /len=4695	41399_at	-0.2	0.3	0.2	0.1	-0.2	0.1	0.6	0.5	0.6	0.6	0.7	0.7	0.1	0.3	0.7	0.5	0.5	0.5	0	0.7	0.9	1.1	0.9	0.7
Cluster Incl. AB020716:Homo sapiens mRNA for KIAA0909 protein, partial cds /cds=(0,3706) /gb=AB020716 /gi=4240306 /ug=Hs.107362 /len=4465	41421_at	-0.4	-0.1	0.1	0.2	0.1	0	0.7	1.1	1.1	1	1.1	1	-0.7	-0.9	-0.2	-0.2	-0.2	-0.1	0.1	0.4	0.2	0.6	0.5	0.3
Cluster Incl. AA868898:ak55b08.s1 Homo sapiens cDNA, 3 end /clone=IMAGE-1409847 /clone_end=3 /gb=AA868898 /gi=2964343 /ug=Hs.118281 /len=938	41621_i_at	-0.1	0.5	0.4	0.5	-0.1	0.3	1	0.7	0.5	1	0.7	0.9	-0.1	0.7	0.7	0.6	0.6	0.6	0.9	0.7	0.9	0.9	1.1	0.8
Cluster Incl. AL031427:dJ167A19.1 (novel protein) /cds=(122,1042) /gb=AL031427 /gi=4835258 /ug=Hs.11923 /len=1102	41640_at	-0.2	0.1	0.4	0.3	0.3	-0.2	0.5	0.2	0.8	0.8	0.6	1.1	-0.2	0.6	1.1	0.8	0.4	0.5	0.8	0.8	0.8	0.9	0.6	1
Cluster Incl. AL050272:Homo sapiens mRNA; cDNA DKFZp566B183 (from clone DKFZp566B183) /cds=(351,749) /gb=AL050272 /gi=4886498 /ug=Hs.12305 /len=2428	41662_at	-0.1	0.2	-0.2	0	-0.3	0.1	0.5	0.5	0	0.5	0.1	1	0	0.6	0.5	0.1	0.2	0.4	0.6	0.7	1.1	1	0.8	1
Cluster Incl. AL031685:dJ963K23.4 (KIAA0939 (novel Sodium/hydrogen exchanger family member)) /cds=(0,1313) /gb=AL031685 /gi=4914542 /ug=Hs.12785 /len=5613	41698_at	0.4	0.6	0.1	0.2	0	0.6	0.9	1	1.1	0.5	0.5	0.7	0	0.3	-0.1	-0.4	-0.1	0.4	0.2	0.4	0.7	0.4	0.8	0.7
Cluster Incl. U93869:Human RNA polymerase III subunit (RPC39) mRNA, complete cds /cds=(73,1026) /gb=U93869 /gi=2228751 /ug=Hs.128207 /len=2149	41702_r_at	0.7	0.5	0.5	0.6	0.2	0.7	0.2	0.4	0.8	0.3	0.6	0.6	0.2	0.4	0.9	0.7	0.9	0.4	0.7	1.1	0.1	0.6	0.3	-0.4
Cluster Incl. AB014515:Homo sapiens mRNA for KIAA0615 protein, complete cds /cds=(237,2927) /gb=AB014515 /gi=3327043 /ug=Hs.155972 /len=3319	32069_at	-0.3	0	-0.2	-0.3	-0.3	-2.5	-0.5	-0.1	-0.2	-0.1	0.3	0	-0.6	-0.1	0.3	0.7	0.7	0.7	0.5	0.6	1	1.1	0.7	0.3
Cluster Incl. L36983:Homo sapiens dynamin (DNM) mRNA, complete cds /cds=(144,2744) /gb=L36983 /gi=1196422 /ug=Hs.167013 /len=3601	32622_at	0.1	0	0.3	0.2	0.1	0	0.5	0.3	0.5	0	0.7	0.3	0.1	0	0.2	0.2	0.5	0.7	0.4	0.7	1.1	0.9	1.1	1.1
[truncated: 2,212 more rows]
